# Supplementary material for: A point mutation in recC associated with subclonal replacement of carbapenem-resistant Klebsiella pneumoniae ST11 in China
Source: Nat Commun. 2023 Apr 28;14:2464. doi: 10.1038/s41467-023-38061-z (PMC10147710; doi:10.1038/s41467-023-38061-z)
Supplement: Supplementary file 4 — Supplementary Dataset 1 [file 41467_2023_38061_MOESM4_ESM.xlsx]

## Sheet: Table S1
Supplementary Table 1. Metadata and Kleborate analysis results of 794 CRKP collected in this study
Isolate ID	Accession no.	Year	Location	Hospital code	Species	#Contig	N50 (bp)	Largest_contig (bp)	Total_size (bp)	ST	Virulence_score	Resistance_score	#Resistance_classes	#Resistance_genes	Yersiniabactin	YbST	Colibactin	CbST	Aerobactin	AbST	Salmochelin	SmST	RmpADC	RmST	rmpA2	wzi	K_locus	K_locus_identity	O_locus	O_type	O_locus_identity	AGly_acquired	Col_acquired	Fcyn_acquired	Flq_acquired	Gly_acquired	MLS_acquired	Phe_acquired	Rif_acquired	Sul_acquired	Tet_acquired	Tgc_acquired	Tmt_acquired	Bla_acquired	Bla_inhR_acquired	Bla_ESBL_acquired	Bla_ESBL_inhR_acquired	Bla_Carb_acquired	Bla_chr
KP100012	JAJICB000000000	2019	Zhejiang	ZJ5	Klebsiella pneumoniae	104	176163	355181	5792061	ST11	4	2	8	10	ybt 9; ICEKp3	192-2LV	-	0	iuc 1	1	-	0	rmp 1; KpVP-1	40	rmpA2_3-47%	wzi31	KL31	0.9941	O2v1	O2	0.9865	aadA2;rmtB	-	-	qnrS1	-	-	catII.2*	-	sul2	tet(A).v1	-	-	LAP-2;TEM-1D.v1^	-	CTX-M-65	-	KPC-2	-
KP100015	JAJICC000000000	2019	Zhejiang	ZJ5	Klebsiella pneumoniae	110	180290	482759	5796725	ST11	4	2	7	9	ybt 9; ICEKp3	192-2LV	-	0	iuc 1	1	-	0	rmp 1; KpVP-1	40	rmpA2_3-47%	wzi31	KL31	0.994	O2v1	O2	0.9865	aadA2;rmtB	-	-	qnrS1	-	-	catII.2*	-	sul2	tet(A).v1	-	-	LAP-2;TEM-1D.v1^	-	-	-	KPC-2	-
KP100021	JAJICD000000000	2019	Zhejiang	ZJ5	Klebsiella pneumoniae	93	186648	427251	5884626	ST461	0	2	5	5	-	0	-	0	-	0	-	0	-	0	-	wzi149	KL62	0.9932	O2v2	O2	0.9848	aac(6')-Ib	-	-	-	-	-	catB8	-	sul1	-	-	-	-	-	CTX-M-3	-	KPC-2	SHV-1^
KP100028	JAJICE000000000	2019	Yunnan	YN	Klebsiella pneumoniae	95	176121	270136	5456270	ST11	1	2	7	7	ybt 9; ICEKp3	192-2LV	-	0	-	0	-	0	-	0	-	wzi209	KL47	0.9743	OL101	OL101	0.921	aadA2;rmtB	-	fosA3	-	-	-	catII.2*	-	-	-	-	-	TEM-1D.v1^	-	CTX-M-65	-	KPC-2	SHV-11.v1^
KP100043	JAJICF000000000	2019	Yunnan	YN	Klebsiella pneumoniae	112	181282	367178	5574881	ST11	1	2	9	13	ybt 9; ICEKp3	192-1LV	-	0	-	0	-	0	-	0	-	wzi64	KL64	0.9991	O2v1	O2	0.9865	aac(3)-IId^;aadA2;aadA5;rmtB;strA.v1^;strB.v1*	-	-	-	-	mphA	-	-	sul2	tet(A).v1	-	dfrA17	TEM-1D.v1^	-	CTX-M-65	-	KPC-2	SHV-11.v1
KP100054	JAJICG000000000	2019	Yunnan	YN	Klebsiella pneumoniae	135	181143	367296	5603046	ST11	1	2	8	13	ybt 9; ICEKp3	192-1LV	-	0	-	0	-	0	-	0	-	wzi64	KL64	0.9991	O2v1	O2	0.9865	aadA2;aph(3')-IIa;rmtB;strA.v1^;strB.v1	-	-	qnrS2	-	-	floR.v1*	-	sul2	tet(A).v2*	-	dfrA14.v1^	-	-	CTX-M-55;CTX-M-65	-	KPC-2	SHV-11.v1
KP100073	JAJICH000000000	2019	Yunnan	YN	Klebsiella pneumoniae	96	208688	459260	5586039	ST231	4	2	10	13	ybt 14; ICEKp5	145-1LV	-	0	iuc unknown	0	-	0	-	0	-	wzi104	KL51	0.9939	O1v2	O1	0.9844	aac(6')-Ib;aadA2^;rmtF	-	-	qnrS1	-	ermB.v1*;mphA	catA1^	arr-2	sul1	-	-	dfrA12	TEM-1D.v1^	-	CTX-M-15	-	OXA-232	SHV-1^
KP100195	JAJICI000000000	2019	Anhui	AH10	Klebsiella variicola subsp. variicola	43	307368	1210728	5706722	ST1208-1LV	0	2	2	2	-	0	-	0	-	0	-	0	-	0	-	-	KL21	0.9739	O3/O3a	O3/O3a	0.9924	-	-	-	-	-	-	-	-	-	-	-	-	-	-	SHV-12	-	NDM-1	LEN-13*
KP100201	JAJICJ000000000	2019	Anhui	AH10	Klebsiella pneumoniae	81	274457	554212	5595531	ST15	1	2	8	9	ybt 14; ICEKp5?	131-4LV	-	0	-	0	-	0	-	0	-	wzi19	KL19	0.949	O1v2	O1	1	aac(3)-IId^;aac(6')-Ib-cr.v2	-	-	-	-	mphA	CatB4.v1?	-	-	tet(A).v1	-	-	OXA-1;TEM-1D.v1^	-	CTX-M-15^	-	KPC-2	SHV-28.v1^
KP100213	JAJICK000000000	2019	Anhui	AH10	Klebsiella pneumoniae	65	250616	515955	5577539	ST15	1	2	5	4	ybt 14; ICEKp5?	131-4LV	-	0	-	0	-	0	-	0	-	wzi19	KL19	0.949	O1v2	O1	1	aac(3)-IId^	-	-	-	-	mphA	-	-	-	-	-	-	-	-	CTX-M-15^	-	KPC-2	SHV-28.v1^
KP100278	JAJICL000000000	2019	Anhui	AH5	Klebsiella pneumoniae	115	129865	353337	5832080	ST11	4	2	7	9	ybt 9; ICEKp3	192-2LV	-	0	iuc 1	1	-	0	rmp 1; KpVP-1	40-1LV	rmpA2_3-47%	wzi64	KL64	0.999	O2v1	O2	0.9865	aadA2;rmtB	-	-	qnrS1	-	-	-	-	sul2	tet(A).v1	-	-	LAP-2;TEM-1D.v1^	-	CTX-M-65	-	KPC-2	SHV-11.v1
KP100279	JAJICM000000000	2019	Anhui	AH5	Klebsiella quasipneumoniae subsp. quasipneumoniae	58	309148	693990	5574473	ST2672	0	2	6	7	-	0	-	0	-	0	-	0	-	0	-	-	KL137	0.9637	O12	O12	0.9874	aac(6')-Ib-cr.v2	-	-	-	-	-	catB3.v2;catII.2*	arr-3	sul1	-	-	-	OXA-1	-	-	-	NDM-1	OKP-A-11*?
KP100282	JAJICN000000000	2019	Anhui	AH5	Klebsiella quasipneumoniae subsp. quasipneumoniae	55	375585	860170	5575283	ST2672	0	2	6	7	-	0	-	0	-	0	-	0	-	0	-	-	KL137	0.9637	O12	O12	0.9874	aac(6')-Ib-cr.v2	-	-	-	-	-	catB3.v2;catII.2*	arr-3	sul1	-	-	-	OXA-1	-	-	-	NDM-1	OKP-A-11*?
KP100301	JAJICO000000000	2019	Anhui	AH5	Klebsiella pneumoniae	107	141173	353722	5834741	ST11	4	2	7	9	ybt 9; ICEKp3	192-2LV	-	0	iuc 1	1	-	0	rmp 1; KpVP-1	40-1LV	rmpA2_3-47%	wzi64	KL64	0.999	O2v1	O2	0.9865	aadA2;rmtB	-	-	qnrS1	-	-	-	-	sul2	tet(A).v1	-	-	LAP-2;TEM-1D.v1^	-	CTX-M-65	-	KPC-2	SHV-11.v1
KP100609	JAJICP000000000	2019	Anhui	AH8	Klebsiella pneumoniae	107	137535	353834	5757827	ST11	4	2	9	11	ybt 9; ICEKp3	192-1LV	-	0	iuc 1	1-2LV	-	0	rmp 1; KpVP-1	40	rmpA2_3-47%	wzi64	KL64	0.9991	O2v1	O2	0.9865	aadA2;rmtB	-	-	qnrS1	-	-	catII.2*	-	sul2	tet(A).v1	-	dfrA14.v1^	LAP-2;TEM-1D.v1^	-	SHV-129?	-	KPC-2	-
KP100611	JAJICQ000000000	2019	Anhui	AH8	Klebsiella pneumoniae	114	137535	354020	5755690	ST11	4	2	7	9	ybt 9; ICEKp3	192-1LV	-	0	iuc 1	1-2LV	-	0	rmp 1; KpVP-1	40	rmpA2_3-47%	wzi64	KL64	0.9991	O2v1	O2	0.9865	aadA2;rmtB	-	-	qnrS1	-	-	catII.2*	-	sul2	tet(A).v1	-	-	LAP-2;TEM-1D.v1^	-	-	-	KPC-2	SHV-11.v1
KP100618	JAJICR000000000	2019	Anhui	AH8	Klebsiella pneumoniae	122	175661	699451	5983347	ST11	4	2	10	15	ybt 9; ICEKp3	192-3LV	-	0	iuc 1	1	-	0	-	0	rmpA2_8-60%	wzi64	KL64	0.999	O2v1	O2	0.9865	aac(3)-IId^;aadA2;rmtB;strA.v1^;strB.v1	-	fosA3	qnrS1	-	mphA	catII.2*	-	sul2	tet(A).v1	-	dfrA1.v1	LAP-2;TEM-1D.v1^	-	-	-	KPC-2	SHV-11.v1
KP100637	JAJICS000000000	2019	Henan	HN	Klebsiella pneumoniae	76	191754	470789	5526633	ST2237	4	2	6	8	ybt 14; ICEKp5?	131-4LV	-	0	iuc 1	1	-	0	-	0	rmpA2_8-60%	wzi19	KL19	0.9489	O1v2	O1	1	aac(3)-IId^;armA	-	-	qnrB4	-	mphE.v2;msrE	-	-	sul1	-	-	-	DHA-1	-	-	-	KPC-2	SHV-28.v1^
KP100650	JAJICT000000000	2019	Henan	HN	Klebsiella pneumoniae	103	152222	354576	5716564	ST11	4	2	5	6	ybt 9; ICEKp3	192-1LV	-	0	iuc 1	1	iro 1	2	rmp 1; KpVP-1	40-1LV	rmpA2_3-47%	wzi64	KL64	0.9991	O2v1	O2	0.9865	aac(3)-IId^;aadA2;aadA5	-	-	-	-	mphA	-	-	-	-	-	dfrA17	-	-	-	-	KPC-2	SHV-11.v1
KP100903	JAJICU000000000	2019	Zhejiang	ZDYY	Klebsiella pneumoniae	116	128705	338340	5807501	ST11	4	2	8	11	ybt 9; ICEKp3	192-1LV	-	0	iuc 1	1-1LV	-	0	-	0	rmpA2_3-47%	wzi64	KL64	0.999	O2v1	O2	0.9864	aadA2;rmtB	-	-	qnrS1	-	-	catII.2*	-	sul2	tet(A).v1	-	-	LAP-2;TEM-1D.v1^	-	CTX-M-65;SHV-12	-	KPC-2	-
KP101005	JAJICV000000000	2019	Zhejiang	ZDYY	Klebsiella pneumoniae	111	128186	275620	5810247	ST11	4	2	8	11	ybt 9; ICEKp3	192-1LV	-	0	iuc 1	1-1LV	-	0	-	0	rmpA2_3-47%	wzi64	KL64	0.999	O2v1	O2	0.9864	aadA2;rmtB	-	-	qnrS1	-	-	catII.2*	-	sul2	tet(A).v1	-	-	LAP-2;TEM-1D.v1^	-	CTX-M-65;SHV-12	-	KPC-2	-
KP101119	JAJICW000000000	2019	Zhejiang	ZDYY	Klebsiella pneumoniae	120	129865	353834	5793063	ST11	4	2	9	10	ybt 9; ICEKp3	192-2LV	-	0	iuc 1	1	-	0	rmp 1; KpVP-1	40	rmpA2_3-47%	wzi64	KL64	0.9991	O2v1	O2	0.9865	aadA2	-	-	qnrS1	-	-	catII.2*	-	sul2	tet(A).v1	-	dfrA14.v1^	LAP-2	-	CTX-M-65;SHV-12	-	KPC-2	-
KP101605	JAJICX000000000	2019	Anhui	AH12	Klebsiella pneumoniae	110	137184	354218	5748371	ST11	4	2	8	9	ybt 9; ICEKp3	192-1LV	-	0	iuc 1	1-2LV	-	0	rmp 1; KpVP-1	40	rmpA2_3-47%	wzi64	KL64	0.9991	O2v1	O2	0.9865	rmtB	-	-	qnrS1	-	-	catII.2*	-	sul2	tet(A).v1	-	dfrA14.v1^	LAP-2;TEM-1D.v1^	-	-	-	KPC-2	SHV-11.v1
KP101687	JAJICY000000000	2019	Zhejiang	ZJ3	Klebsiella pneumoniae	84	237424	607553	5579001	ST15	1	2	7	7	ybt 14; ICEKp5?	131-4LV	-	0	-	0	-	0	-	0	-	wzi19	KL19	0.9491	O1v2	O1	0.9999	aac(3)-IId^;aadA2^	-	-	-	-	mphA	-	-	sul1	-	-	dfrA12	-	-	CTX-M-15	-	KPC-2	SHV-28.v1^
KP101718	JAJICZ000000000	2019	Zhejiang	ZJ3	Klebsiella pneumoniae	99	176169	363533	5837361	ST11	4	2	9	9	ybt 9; ICEKp3	192-1LV	-	0	iuc 1	1	-	0	rmp 1; KpVP-1	40	rmpA2_3-47%	wzi64	KL64	0.9991	O2v1	O2	0.9865	aadA2	-	fosA3	qnrS1	-	mphA	catII.2*	-	sul2	tet(A).v1	-	-	LAP-2	-	-	-	KPC-2	SHV-11.v1
KP101758	JAJIDA000000000	2019	Zhejiang	ZJ3	Klebsiella pneumoniae	96	176169	323008	5736213	ST11	4	2	8	8	ybt 9; ICEKp3	192-1LV	-	0	iuc 1	1	-	0	rmp 1; KpVP-1	40	rmpA2_3-47%	wzi64	KL64	0.9991	O2v1	O2	0.9864	aadA2	-	-	qnrS1	-	-	catII.2*	-	sul2	tet(A).v1	-	dfrA14.v1^	LAP-2	-	-	-	KPC-2	SHV-11.v1
KP101766	JAJIDB000000000	2019	Zhejiang	ZJ3	Klebsiella pneumoniae	92	237629	607244	5573466	ST15	1	2	7	7	ybt 14; ICEKp5?	131-4LV	-	0	-	0	-	0	-	0	-	wzi19	KL19	0.9491	O1v2	O1	0.9999	aac(3)-IId^;aadA2^	-	-	-	-	mphA	-	-	sul1	-	-	dfrA12	-	-	CTX-M-15	-	KPC-2	SHV-28.v1^
KP101787	JAJIDC000000000	2019	Zhejiang	ZJ3	Klebsiella pneumoniae	93	190354	417492	5577500	ST15	1	3	8	7	ybt 14; ICEKp5?	131-4LV	-	0	-	0	-	0	-	0	-	wzi19	KL19	0.9491	O1v2	O1	0.9999	aac(3)-IId^;aadA2^	-	-	-	-	mphA	-	-	sul1	-	-	dfrA12	-	-	CTX-M-15	-	KPC-2	SHV-28.v1^
KP101832	JAJIDD000000000	2019	Shandong	SD5	Klebsiella pneumoniae	59	274245	521028	5594825	ST15	1	2	6	7	ybt 14; ICEKp5?	131-4LV	-	0	-	0	-	0	-	0	-	wzi19	KL19	0.9489	O1v2	O1	1	aac(3)-IId^;aac(6')-Ib-cr.v2	-	-	-	-	mphA	CatB4.v1?	-	-	-	-	-	OXA-1;TEM-1D.v1^	-	-	-	KPC-2	SHV-28.v1^
KP101860	JAJIDE000000000	2019	Zhejiang	ZDYY	Klebsiella pneumoniae	109	128199	366482	5824480	ST11	4	3	11	12	ybt 9; ICEKp3	192-1LV	-	0	iuc 1	1	-	0	rmp 1; KpVP-1	27-1LV	rmpA2_3-47%	wzi64	KL64	0.9991	O2v1	O2	0.9865	aadA2;rmtB	-	fosA3	qnrS1	-	-	catII.2*	-	sul2	tet(A).v1	-	dfrA14.v1^	LAP-2;TEM-1D.v1^	-	CTX-M-65	-	KPC-2	-
KP102112	JAJIDF000000000	2019	Zhejiang	ZDYY	Klebsiella pneumoniae	98	180294	366482	5760115	ST11	4	2	9	9	ybt 9; ICEKp3	192-1LV	-	0	iuc 1	1	-	0	rmp 1; KpVP-1	40	rmpA2_3-47%	wzi64	KL64	0.999	O2v1	O2	0.9867	aadA2	-	-	qnrS1	-	-	catII.2*	-	sul2	tet(A).v1	-	dfrA14.v1^	LAP-2	-	CTX-M-65	-	KPC-2	SHV-11.v1
KP102303	JAJIDG000000000	2019	Zhejiang	ZDYY	Klebsiella pneumoniae	103	151791	355662	5764402	ST11	4	2	8	11	ybt 9; ICEKp3	192-2LV	-	0	iuc 1	1	-	0	rmp 1; KpVP-1	40	rmpA2_3-47%	wzi64	KL64	0.9991	O2v1	O2	0.9865	aadA2;rmtB	-	-	qnrS1	-	-	catII.2*	-	sul2	tet(A).v1	-	-	LAP-2;TEM-1D.v1^	-	CTX-M-65;SHV-12^	-	KPC-2	-
KP102479	JAJIDH000000000	2019	Zhejiang	ZDYY	Klebsiella pneumoniae	113	129641	355476	5824405	ST11	4	3	11	12	ybt 9; ICEKp3	192-1LV	-	0	iuc 1	1	-	0	rmp 1; KpVP-1	27-1LV	rmpA2_3-47%	wzi64	KL64	0.9991	O2v1	O2	0.9865	aadA2;rmtB	-	fosA3	qnrS1	-	-	catII.2*	-	sul2	tet(A).v1	-	dfrA14.v1^	LAP-2;TEM-1D.v1^	-	CTX-M-65	-	KPC-2	SHV-11.v1
KP102496	JAJIDI000000000	2019	Shandong	SD5	Klebsiella pneumoniae	68	250617	516041	5628867	ST15	1	2	7	8	ybt 14; ICEKp5?	131-4LV	-	0	-	0	-	0	-	0	-	wzi19	KL19	0.9489	O1v2	O1	1	aac(3)-IId^;aac(6')-Ib-cr.v2	-	-	-	-	mphA	CatB4.v1?	-	-	tet(A).v1	-	-	OXA-1;TEM-1D.v1^	-	-	-	KPC-2	SHV-28.v1^
KP102513	JAJIDJ000000000	2019	Jiangsu	JS1	Klebsiella pneumoniae	113	129865	353840	5771023	ST11	1	2	10	10	ybt 9; ICEKp3	192-1LV	-	0	-	0	-	0	-	0	-	wzi64	KL64	0.999	O2v1	O2	0.9865	aadA2	-	-	qnrS1	-	ermB.v1*	catII.2*	-	sul2	tet(A).v1	-	dfrA14.v1^	LAP-2	-	CTX-M-14	-	KPC-2	SHV-11.v1
KP102517	JAJIDK000000000	2019	Jiangsu	JS1	Klebsiella pneumoniae	104	137830	353834	5781874	ST11	4	2	8	9	ybt 9; ICEKp3	192-1LV	-	0	iuc 1	1	-	0	rmp 1; KpVP-1 (incomplete)	40-1LV	rmpA2_3-47%	wzi64	KL64	0.9991	O2v1	O2	0.9865	rmtB	-	-	qnrS1	-	-	catII.2*	-	sul2	tet(A).v1	-	dfrA14.v1^	LAP-2;TEM-1D.v1^	-	-	-	KPC-2	SHV-11.v1*
KP102530	JAJIDL000000000	2019	Jiangsu	JS1	Klebsiella pneumoniae	65	367283	573203	5626480	ST15	1	2	7	8	ybt 14; ICEKp5?	131-4LV	-	0	-	0	-	0	-	0	-	wzi19	KL19	0.9489	O1v2	O1	1	aac(3)-IId^;aac(6')-Ib-cr.v2	-	-	-	-	mphA	CatB4.v1?	-	-	tet(A).v1	-	-	OXA-1;TEM-1D.v1^	-	-	-	KPC-2	SHV-28.v1^
KP102532	JAJIDM000000000	2019	Jiangsu	JS1	Klebsiella pneumoniae	95	143010	525531	5784388	ST11	4	2	8	9	ybt 9; ICEKp3	192-1LV	-	0	iuc 1	1	-	0	rmp 1; KpVP-1 (incomplete)	40-1LV	rmpA2_3-47%	wzi64	KL64	0.999	O2v1	O2	0.9865	rmtB	-	-	qnrS1	-	-	catII.2*	-	sul2	tet(A).v1	-	dfrA14.v1^	LAP-2;TEM-1D.v1^	-	-	-	KPC-2	SHV-11.v1*
KP102549	JAJIDN000000000	2019	Jiangsu	JS1	Klebsiella pneumoniae	115	129865	353840	5775047	ST11	1	2	10	10	ybt 9; ICEKp3	192-1LV	-	0	-	0	-	0	-	0	-	wzi64	KL64	0.999	O2v1	O2	0.9865	aadA2	-	-	qnrS1	-	ermB.v1*	catII.2*	-	sul2	tet(A).v1	-	dfrA14.v1^	LAP-2	-	CTX-M-104?	-	KPC-2	SHV-11.v1
KP102560	JAJIDO000000000	2019	Jiangsu	JS1	Klebsiella pneumoniae	99	176163	367236	5798079	ST11	1	2	9	11	ybt 9; ICEKp3	192-1LV	-	0	-	0	-	0	-	0	-	wzi64	KL64	0.9991	O2v1	O2	0.9865	aadA2;rmtB	-	fosA3	qnrS1	-	-	catII.2*	-	sul2	tet(A).v1	-	-	LAP-2;TEM-1D.v1^	-	CTX-M-65	-	KPC-2	SHV-11.v1
KP103072	JAJIDP000000000	2019	Hubei	HB1	Klebsiella pneumoniae	128	137751	353834	5873486	ST11	4	2	9	12	ybt 9; ICEKp3	192-1LV	-	0	iuc 1	1	-	0	rmp 1; KpVP-1	40	rmpA2_3-47%	wzi64	KL64	0.999	O2v1	O2	0.9865	aadA2;rmtB	-	fosA3	qnrS1	-	-	-	-	sul2	tet(A).v1	-	dfrA14.v1^	LAP-2;TEM-1D.v1^	-	CTX-M-65;SHV-12	-	KPC-2	-
KP103805	JAJIDQ000000000	2019	Zhejiang	ZDYY	Klebsiella pneumoniae	108	141148	328217	5511337	ST11	1	2	7	7	ybt 9; ICEKp3	192-1LV	-	0	-	0	-	0	-	0	-	wzi209	KL47	0.9739	OL101	OL101	0.9189	rmtB	-	fosA3	-	-	-	catII.2*	-	-	-	-	-	TEM-1D.v1^	-	CTX-M-65;SHV-12	-	KPC-2	-
KP103824	JAJIDR000000000	2019	Zhejiang	ZDYY	Klebsiella pneumoniae	116	130068	349568	5894222	ST11	4	2	8	10	ybt 9; ICEKp3	192-2LV	-	0	iuc 1	1	-	0	-	0	rmpA2_3-47%	wzi64	KL64	0.9991	O2v1	O2	0.9865	aadA2;rmtB	-	-	qnrS1	-	-	-	-	sul2	tet(A).v1	-	dfrA14.v1^	LAP-2;TEM-1D.v1^	-	CTX-M-65	-	KPC-2	-
KP104616	JAJIDS000000000	2019	Zhejiang	ZDYY	Klebsiella pneumoniae	114	138740	237068	5689565	ST11	1	2	8	10	ybt 9; ICEKp3	192-2LV	-	0	-	0	-	0	rmp 1; KpVP-1	40	-	wzi64	KL64	0.999	O2v1	O2	0.9865	aadA2;rmtB	-	-	qnrS1	-	-	-	-	sul2	tet(A).v1	-	dfrA14.v1^	LAP-2;TEM-1D.v1^	-	CTX-M-65	-	KPC-2	SHV-11.v1^
KP104784	JAJIDT000000000	2019	Zhejiang	ZDYY	Klebsiella pneumoniae	83	165617	459000	5704429	ST15	1	2	8	8	ybt 14; ICEKp5?	131-4LV	-	0	-	0	iro unknown	0	-	0	-	wzi19	KL19	0.9491	O1v2	O1	1	aac(3)-IId^;aadA2^	-	-	-	-	mphA	-	-	sul1	tet(A).v1	-	dfrA12	TEM-1D.v1^	-	-	-	KPC-2	SHV-28.v1^
KP104913	JAJIDU000000000	2019	Zhejiang	ZDYY	Klebsiella pneumoniae	84	169680	682974	5504109	ST11	1	2	6	5	ybt 9; ICEKp3	192-1LV	-	0	-	0	-	0	-	0	-	wzi64	KL64	0.999	O2v1	O2	0.9861	rmtB	-	fosA3	-	-	-	-	-	-	-	-	-	TEM-1D.v1^	-	CTX-M-65	-	KPC-2	SHV-11.v1
KP105185	JAJIDV000000000	2019	Zhejiang	ZDYY	Klebsiella pneumoniae	95	141007	354218	5733245	ST11	4	2	7	7	ybt 9; ICEKp3	192-1LV	-	0	iuc 1 (incomplete)	1-1LV	-	0	rmp 1; KpVP-1	40-1LV	rmpA2_3-47%	wzi64	KL64	0.9991	O2v1	O2	0.9865	-	-	-	qnrS1	-	-	catII.2*	-	sul2	tet(A).v1	-	dfrA14.v1^	LAP-2	-	-	-	KPC-2	SHV-11.v1
KP105364	JAJIDW000000000	2019	Zhejiang	ZDYY	Klebsiella pneumoniae	119	129559	353834	5786360	ST11	4	2	9	10	ybt 9; ICEKp3	192-2LV	-	0	iuc 1	1	-	0	rmp 1; KpVP-1	40	rmpA2_3-47%	wzi64	KL64	0.9991	O2v1	O2	0.9865	aadA2	-	-	qnrS1	-	-	catII.2*	-	sul2	tet(A).v1	-	dfrA14.v1^	LAP-2	-	CTX-M-65;SHV-12	-	KPC-2	-
KP105670	JAJIDX000000000	2019	Zhejiang	ZDYY	Klebsiella pneumoniae	136	129409	242523	5977549	ST11	4	3	10	15	ybt 9; ICEKp3	192-2LV	-	0	iuc 1	1	-	0	rmp 1; KpVP-1	40	rmpA2_3-47%	wzi64	KL64	0.9991	O2v1	O2	0.9865	aac(3)-IId^;aadA2;aph(3')-Ia*;rmtB	-	-	qnrS1	-	lnuF.v1;mphA	floR.v2*	-	sul3	-	-	dfrA14.v1^	LAP-2;TEM-1D.v1^	-	CTX-M-55;CTX-M-65	-	KPC-2	-
KP105776	JAJIDY000000000	2019	Zhejiang	ZJ5	Klebsiella pneumoniae	110	151791	366481	5877087	ST11	4	2	9	11	ybt 9; ICEKp3	192-2LV	-	0	iuc 1	1	-	0	rmp 1; KpVP-1	40	rmpA2_3-47%	wzi31	KL31	0.9941	O2v1	O2	0.9865	aadA2;rmtB	-	-	qnrS1	-	-	catII.2*	-	sul2	tet(A).v1	-	dfrA14.v1^	LAP-2;TEM-1D.v1^	-	CTX-M-65	-	KPC-2	-
KP105784	JAJIDZ000000000	2019	Zhejiang	ZJ5	Klebsiella pneumoniae	117	151791	338630	5848328	ST11	4	2	9	14	ybt 9; ICEKp3	192-2LV	-	0	iuc 1	1	-	0	-	0	rmpA2_3-47%	wzi64	KL64	0.999	O2v1	O2	0.9865	aadA2;rmtB;strA.v1*;strB.v1*	-	-	qnrS1	-	-	catII.2*	-	sul2	tet(A).v1;tet(D)	-	dfrA14.v1^	LAP-2;TEM-1D.v1^	-	CTX-M-65	-	KPC-2	-
KP105791	JAJIEA000000000	2019	Zhejiang	ZJ5	Klebsiella pneumoniae	53	272394	1310865	5707106	ST23	5	2	9	9	ybt 1; ICEKp10	43-1LV	clb 2	29-1LV	iuc 1	1	iro 1	2	rmp 1; KpVP-1	40-1LV	rmpA2_8-60%	wzi1	KL1	0.9999	O1v2	O1	0.9912	aac(6')-Ib-cr.v2	-	fosA3	-	-	mphA	catB3.v2	arr-3	sul1	-	-	-	OXA-1	-	CTX-M-14	-	NDM-1	SHV-11.v1^
KP105799	JAJIEB000000000	2019	Zhejiang	ZJ5	Klebsiella pneumoniae	115	129409	443711	5805795	ST11	4	2	9	10	ybt 9; ICEKp3	192-2LV	-	0	iuc 1	1	-	0	rmp 1; KpVP-1	40	rmpA2_3-47%	wzi64	KL64	0.9991	O2v1	O2	0.9849	rmtB	-	-	qnrS1	-	-	catII.2*	-	sul2	tet(A).v1	-	dfrA14.v1^	LAP-2;TEM-1D.v1^	-	CTX-M-65	-	KPC-2	SHV-11.v1
KP105827	JAJIEC000000000	2019	Anhui	AH1	Klebsiella pneumoniae	74	290590	630079	5444459	ST726	0	2	11	14	-	0	-	0	-	0	-	0	-	0	-	wzi546	KL107	0.786	O2v1	O2	0.7269	aac(6')-Ib-cr.v2;aadA16*;aph3-Ia.v1	-	-	qnrS1	-	mphA	floR.v1	arr-3	sul1;sul1	tet(A).v2	-	dfrA27	TEM-1D.v1^	-	CTX-M-3	-	IMP-4	SHV-11.v1^
KP105839	JAJIED000000000	2019	Anhui	AH1	Klebsiella pneumoniae	100	180294	334379	5570672	ST11	1	2	6	6	ybt 9; ICEKp3	192-1LV	-	0	-	0	-	0	-	0	-	wzi209	KL47	0.994	OL101	OL101	0.9206	aac(3)-IId^;rmtB	-	-	-	-	-	catII.2*	-	-	-	-	-	TEM-1D.v1^	-	CTX-M-65	-	KPC-2	-
KP106028	JAJIEE000000000	2019	Zhejiang	ZDYY	Klebsiella pneumoniae	89	129865	707748	5735505	ST11	4	2	5	5	ybt 9; ICEKp3	192-2LV	-	0	iuc 1	1	-	0	rmp 1; KpVP-1	40	rmpA2_3-47%	wzi64	KL64	0.9991	O2v1	O2	0.9865	aadA2;rmtB	-	-	-	-	-	-	-	-	-	-	-	TEM-1D.v1^	-	CTX-M-65	-	KPC-2	SHV-11.v1
KP106903	JAJIEF000000000	2019	Zhejiang	ZDYY	Klebsiella pneumoniae	101	165856	488491	5762353	ST15	4	2	8	11	ybt 16; ICEKp12	277	-	0	iuc 1	1	-	0	-	0	rmpA2_9	wzi93	KL112	0.9864	O1v1	O1	0.9852	aac(6')-Ib;rmtF;strA.v1^;strB.v1	-	-	qnrB1.v2^	-	-	-	arr-2	sul2	-	-	dfrA14.v1^	TEM-1D.v1^	-	CTX-M-15	-	OXA-232	SHV-28.v1^
KP107076	JAJIEG000000000	2019	Shandong	SD2	Klebsiella pneumoniae	62	358217	1064032	5499414	ST485	0	2	11	15	-	0	-	0	-	0	-	0	-	0	-	wzi84	KL28	0.9937	O2v1	O2	0.9886	aadA2^;aph(3')-IIa;aph3-Ia.v1^	-	fosA3	qnrS1	-	-	cmlA5;floR.v1*	arr-2	sul3	tet(A).v1	-	dfrA12;dfrA14.v1^	OXA-10	-	CTX-M-65	-	NDM-9	SHV-27^
KP107151	JAJIEH000000000	2019	Anhui	AH5	Klebsiella pneumoniae	114	128197	266818	5874644	ST11	4	2	8	10	ybt 9; ICEKp3	192-1LV	-	0	iuc 1	1	-	0	rmp 1; KpVP-1	40-1LV	rmpA2_3-47%	wzi64	KL64	0.999	O2v1	O2	0.9865	aadA2;rmtB	-	-	qnrS1	-	-	catII.2*	-	sul2	tet(A).v1	-	-	LAP-2;TEM-1D.v1^	-	CTX-M-65	-	KPC-2	-
KP107153	JAJIEI000000000	2019	Anhui	AH5	Klebsiella pneumoniae	105	160464	316107	5896594	ST11-1LV	4	2	9	10	ybt 9; ICEKp3	192-1LV	-	0	iuc 1	1	-	0	rmp 1; KpVP-1	40	rmpA2_3-47%	wzi64	KL64	0.9991	O2v1	O2	0.9865	rmtB	-	-	qnrS1	-	-	catII.2*	-	sul2	tet(A).v1	-	dfrA14.v1^	LAP-2;TEM-1D.v1^	-	SHV-12	-	KPC-2	-
KP107167	JAJIEJ000000000	2019	Anhui	AH5	Klebsiella pneumoniae	108	343318	890853	5837859	ST327	0	2	9	21	-	0	-	0	-	0	-	0	-	0	-	wzi39	KL39	0.9927	O1v1	O1	0.9833	aac(3)-IId^;aac(6')-Ib3^;aadA16*;aadA2^;strA.v1^;strB.v1	-	-	qnrB4;qnrS1	-	mphA	-	arr-3	sul1;sul1;sul2	-	-	dfrA12;dfrA14.v1^;dfrA27	DHA-1;TEM-1D.v1^	-	CTX-M-14;CTX-M-15	-	NDM-1	SHV-101*
KP107169	JAJIEK000000000	2019	Anhui	AH5	Klebsiella pneumoniae	105	178781	379946	5557907	ST11	1	2	6	6	ybt 9; ICEKp3	192-3LV	-	0	-	0	-	0	-	0	-	wzi209	KL47	0.9742	OL101	OL101	0.9205	aadA2;rmtB	-	fosA3	-	-	-	-	-	-	-	-	-	TEM-1D.v1^	-	CTX-M-65	-	KPC-2	SHV-11.v1
KP107173	JAJIEL000000000	2019	Anhui	AH5	Klebsiella quasipneumoniae subsp. quasipneumoniae	80	324472	775080	5848495	ST622	0	2	9	10	-	0	-	0	-	0	-	0	-	0	-	-	KL125	0.9027	O3/O3a	O3/O3a	0.96	aac(6')-Ib-cr.v2	-	fosA3	qnrA1^	-	mphA	catB3.v2;catB8	arr-3	-	-	-	-	OXA-1	-	SHV-12	-	NDM-1	OKP-A-5
KP107383	JAJIEM000000000	2019	Hubei	HB2	Klebsiella pneumoniae	51	364701	591004	5479036	ST784-1LV	0	2	6	6	-	0	-	0	-	0	-	0	-	0	-	wzi128	KL1	0.9973	O1v2	O1	0.9899	strA.v1*	-	-	qnrS1	-	-	floR.v1	-	sul2	tet(A).v2	-	-	-	-	-	-	NDM-5	SHV-1
KP107453	JAJIEN000000000	2019	Hubei	HB2	Klebsiella pneumoniae	90	216228	743305	5606188	ST1	0	2	10	20	-	0	-	0	-	0	-	0	-	0	-	wzi16	KL16	0.9934	O1/O2v1	unknown	0.9852	aac(3)-IId^;aac(6')-Ib-cr.v2;aadA16*;aadA2^;aph3-Ia.v1;strA.v1^;strB.v1	-	-	qnrB6^	-	mphA	catII.2*;floR.v1*	arr-3	sul1;sul1;sul2*	tet(A).v1	-	dfrA12;dfrA27	TEM-1D.v1^	-	-	-	NDM-5	SHV-1^
KP107473	JAJIEO000000000	2019	Anhui	AH7	Klebsiella pneumoniae	97	327914	839037	5551172	ST656	1	2	11	19	ybt 14; ICEKp5	147-1LV	-	0	-	0	-	0	-	0	-	wzi114	KL14	0.8544	OL101	OL101	0.9488	aac(3)-IId^;aac(3)-IV^;aac(6')-Ib-cr.v2^;aph(4)-Ia;aph3-Ia.v1^	-	-	qnrS1	-	mphA	catB3.v2;floR.v1*	arr-2	sul1;sul2	tet(A).v1	-	dfrA14.v1^	DHA-1;LAP-2;OXA-1	-	CTX-M-14	-	NDM-4	SHV-1^
KP107477	JAJIEP000000000	2019	Anhui	AH7	Klebsiella pneumoniae	107	144711	353337	5763565	ST11	4	2	5	7	ybt 9; ICEKp3	192-1LV	-	0	iuc 1	1	-	0	rmp 1; KpVP-1	40-1LV	rmpA2_3-47%	wzi64	KL64	0.9991	O2v1	O2	0.9865	aadA2;rmtB	-	-	qnrS1	-	-	-	-	-	-	-	-	LAP-2;TEM-1D.v1^	-	CTX-M-65	-	KPC-2	SHV-11.v1
KP107606	JAJIEQ000000000	2019	Anhui	AH10	Klebsiella quasipneumoniae subsp. quasipneumoniae	49	370078	737606	5358202	ST446-3LV	0	2	10	15	-	0	-	0	-	0	-	0	-	0	-	-	KL159	0.9382	OL101	OL101	0.9182	aac(6')-Ib-cr.v2;aadA16*;strA.v1^;strB.v1	-	-	qnrB6^	-	mphA	floR.v1	arr-3	sul1;sul1;sul2	tet(A).v2	-	dfrA27	TEM-1D.v1^	-	-	-	NDM-5	OKP-A-5
KP107671	JAJIER000000000	2019	Anhui	AH10	Klebsiella variicola subsp. variicola	23	482949	1750681	5565908	ST919-2LV	0	0	0	0	-	0	-	0	-	0	-	0	-	0	-	wzi515	KL114	0.9735	O5	O5	0.996	-	-	-	-	-	-	-	-	-	-	-	-	-	-	-	-	-	LEN-7*
KP107696	JAJIES000000000	2019	Anhui	AH10	Klebsiella pneumoniae	114	108897	334563	5771027	ST11	1	2	9	8	ybt 9; ICEKp3	192-1LV	-	0	-	0	-	0	-	0	-	wzi64	KL64	0.9991	O2v1	O2	0.9865	-	-	fosA3	-	-	-	catII.2*	-	sul1	tet(A).v1	-	dfrA1.v1	TEM-1D.v1^	-	CTX-M-65	-	KPC-2	SHV-11.v1
KP107727	JAJIET000000000	2019	Zhejiang	ZJ4	Klebsiella pneumoniae	49	320768	717889	5451824	ST2325-1LV	0	1	10	19	-	0	-	0	-	0	-	0	-	0	-	wzi150	KL107	0.8846	OL101	OL101	0.9499	aac(3)-IId^;aac(6')-Ib-cr.v2;aadA16*;aph(3')-IIa;rmtB;strA.v1^;strB.v1	-	-	qnrB2.v2^	-	mphA	floR.v1*	arr-3	sul1;sul1;sul2*	tet(A).v1	-	dfrA27	TEM-1D.v1^	-	CTX-M-27;CTX-M-55	-	-	SHV-28.v1^
KP107747	JAJIEU000000000	2019	Zhejiang	ZJ4	Klebsiella pneumoniae	70	250888	516210	5595118	ST15	1	2	8	9	ybt 14; ICEKp5?	131-4LV	-	0	-	0	-	0	-	0	-	wzi19	KL19	0.949	O1v2	O1	1	aac(3)-IId^;aac(6')-Ib-cr.v2	-	-	-	-	mphA	CatB4.v1?	-	-	tet(A).v1	-	-	OXA-1;TEM-1D.v1^	-	CTX-M-15^	-	KPC-2	SHV-28.v1^
KP107766	JAJIEV000000000	2019	Jiangxi	JX4	Klebsiella pneumoniae	120	177357	335316	5822543	ST11	4	2	9	18	ybt 9; ICEKp3	192-1LV	-	0	iuc 1	1	-	0	-	0	rmpA2_8-60%	wzi209	KL47	0.9739	OL101	OL101	0.919	aac(3)-IId^;aadA2;armA;rmtB	-	-	qnrB4;qnrS1	-	mphA;mphE.v2;msrE	catII.2*	-	sul2	tet(A).v1	-	-	DHA-1;LAP-2;TEM-1D.v1^	-	CTX-M-65;SHV-12	-	KPC-2	-
KP107775	JAJIEW000000000	2019	Jiangxi	JX4	Klebsiella pneumoniae	116	160578	335316	5808565	ST11	4	2	10	19	ybt 9; ICEKp3	192-1LV	-	0	iuc 1	1	-	0	-	0	rmpA2_8-60%	wzi209	KL47	0.9742	OL101	OL101	0.9206	aac(3)-IId^;aadA2;armA;rmtB	-	-	qnrB4;qnrS1	-	mphA;mphE.v2;msrE	catII.2*	-	sul2	tet(A).v1	-	dfrA14.v1^	DHA-1;LAP-2;TEM-1D.v1^	-	CTX-M-65;SHV-12	-	KPC-2	-
KP108098	JAJIEX000000000	2019	Henan	HN	Klebsiella pneumoniae	161	106269	273042	5735167	ST11	4	2	8	8	ybt 9; ICEKp3	192-1LV	-	0	iuc 1	1	iro 1	2	rmp unknown	0	-	wzi64	KL64	0.999	O2v1	O2	0.9865	rmtB	-	fosA3	-	-	mphA	-	-	-	-	-	dfrA12	TEM-1D.v1^	-	CTX-M-65;SHV-12	-	KPC-2	-
KP108109	JAJIEY000000000	2019	Henan	HN	Klebsiella pneumoniae	119	129864	367236	5748057	ST11	4	2	8	8	ybt 9; ICEKp3	192-1LV	-	0	iuc 1	1	iro 1	2	rmp 1; KpVP-1	40-1LV	rmpA2_3-47%	wzi64	KL64	0.9991	O2v1	O2	0.9865	rmtB	-	fosA3	-	-	mphA	-	-	-	-	-	dfrA12	TEM-1D.v1^	-	CTX-M-65;SHV-12	-	KPC-2	-
KP108180	JAJIEZ000000000	2019	Shaanxi	SHX	Klebsiella pneumoniae	138	109159	367394	5800447	ST11	4	2	7	6	ybt 9; ICEKp3	192-1LV	-	0	iuc 1	1	-	0	-	0	rmpA2_3-47%	wzi64	KL64	0.999	O2v1	O2	0.9865	rmtB	-	-	-	-	mphA	-	-	-	-	-	dfrA12	TEM-1D.v1^	-	SHV-12	-	KPC-2	-
KP108236	JAJIFA000000000	2019	Shaanxi	SHX	Klebsiella pneumoniae	142	112362	367236	5819898	ST11	4	2	10	15	ybt 9; ICEKp3	192-1LV	-	0	iuc 1	1	-	0	-	0	rmpA2_3-47%	wzi64	KL64	0.999	O2v1	O2	0.9865	aac(6')-Ib-cr.v2;aadA16*;aadA2;aph3-Ia.v1;rmtB	-	-	qnrS1	-	mphA	floR.v1	arr-3	-	tet(A).v2	-	dfrA27	TEM-1D.v1^	-	CTX-M-3;SHV-12	-	KPC-2	-
KP108500	JAJIFB000000000	2019	Yunnan	YN	Klebsiella pneumoniae	97	176504	325172	5607605	ST11	1	2	9	15	ybt 9; ICEKp3	192-1LV	-	0	-	0	-	0	-	0	-	wzi209	KL47	0.9742	OL101	OL101	0.9205	aac(3)-IId^;aadA2;aph3-Ia.v1;rmtB;strA.v1^;strB.v1	-	fosA3	-	-	-	catII.2*;floR.v1*	-	sul2	tet(A).v2	-	-	TEM-1D.v1^	-	CTX-M-65;SHV-12	-	KPC-2	-
KP108505	JAJIFC000000000	2019	Yunnan	YN	Klebsiella pneumoniae	94	244354	459260	5589043	ST231	4	2	9	12	ybt 14; ICEKp5	145-1LV	-	0	iuc unknown	0	-	0	-	0	-	wzi104	KL51	0.9939	O1v2	O1	0.9844	aac(6')-Ib;aadA2^;rmtF	-	-	qnrS1	-	ermB.v1*;mphA	catA1^	arr-2	sul1	-	-	dfrA12	TEM-1D.v1^	-	-	-	OXA-232	SHV-1^
KP108626	JAJIFD000000000	2019	Jiangsu	JS1	Klebsiella pneumoniae	89	219684	1041092	5789742	ST35	4	2	8	8	ybt 9; ICEKp3	183-1LV	-	0	iuc 3	23	-	0	-	0	-	wzi16	KL16	0.9941	O1v1	O1	0.9851	aadA2^	-	-	qnrS1	-	-	floR.v1*	-	sul2	tet(A).v1	-	dfrA12	LAP-2	-	-	-	KPC-2	SHV-33
KP108628	JAJIFE000000000	2019	Jiangsu	JS1	Klebsiella pneumoniae	100	168509	525147	5780640	ST11	4	2	8	9	ybt 9; ICEKp3	192-1LV	-	0	iuc 1	1	-	0	rmp 1; KpVP-1 (incomplete)	40-1LV	rmpA2_3-47%	wzi64	KL64	0.9991	O2v1	O2	0.9865	rmtB	-	-	qnrS1	-	-	catII.2*	-	sul2	tet(A).v1	-	dfrA14.v1^	LAP-2;TEM-1D.v1^	-	-	-	KPC-2	SHV-11.v1*
KP108659	JAJIFF000000000	2019	Jiangsu	JS1	Klebsiella pneumoniae	121	129408	237067	5773154	ST11	4	2	8	11	ybt 9; ICEKp3	192-2LV	-	0	iuc 1	1	-	0	-	0	rmpA2_3-47%	wzi64	KL64	0.9991	O2v1	O2	0.9865	aadA2;rmtB	-	-	qnrS1	-	-	-	-	sul2	tet(A).v1	-	dfrA14.v1^	LAP-2;TEM-1D.v1^	-	CTX-M-65;SHV-12	-	KPC-2	-
KP108718	JAJIFG000000000	2019	Liaoning	LN	Klebsiella pneumoniae	96	180294	379846	5571730	ST11	4	2	5	4	ybt 9; ICEKp3	192-2LV	-	0	iuc 1	1	-	0	-	0	rmpA2_8*-60%	wzi209	KL47	0.9737	OL101	OL101	0.919	rmtB	-	-	-	-	-	catII.2*	-	-	-	-	-	TEM-1D.v1^	-	-	-	KPC-2	-
KP108728	JAJIFH000000000	2019	Liaoning	LN	Klebsiella pneumoniae	109	178902	379846	5625723	ST11	4	2	7	11	ybt 9; ICEKp3	192-2LV	-	0	iuc 1	1	-	0	-	0	rmpA2_8*-60%	wzi209	KL47	0.9739	OL101	OL101	0.919	aac(6')-Ib-cr.v2;aadA2;aph3-Ia.v1^;rmtB	-	-	-	-	-	CatB4.v1?;catII.2*	-	-	tet(A).v1	-	-	OXA-1;TEM-1D.v1^	-	CTX-M-15	-	KPC-2	SHV-11.v1^
KP108732	JAJIFI000000000	2019	Liaoning	LN	Klebsiella pneumoniae	134	142619	270240	5779461	ST11	1	2	8	12	ybt 9; ICEKp3	192-1LV	-	0	-	0	-	0	-	0	-	wzi100	KL10	0.967	O3/O3a	O3/O3a	0.9794	aac(3)-IId^;aadA2;rmtB	-	fosA3	qnrS1	-	-	-	-	-	tet(A).v1	-	dfrA1.v1	LAP-2;TEM-1D.v1^	-	CTX-M-14;SHV-12	-	KPC-2	-
KP108738	JAJIFJ000000000	2019	Liaoning	LN	Klebsiella pneumoniae	110	169242	327979	5536334	ST11	1	2	5	5	ybt 9; ICEKp3	192-1LV	-	0	-	0	-	0	-	0	-	wzi100	KL10	0.9672	O3/O3a	O3/O3a	0.9794	aadA2;rmtB	-	fosA3	-	-	-	-	-	-	-	-	-	TEM-1D.v1^	-	-	-	KPC-2	SHV-11.v1
KP108783	JAJIFK000000000	2019	Henan	HN2	Klebsiella pneumoniae	121	130068	348907	5861915	ST11	4	2	9	11	ybt 9; ICEKp3	192-2LV	-	0	iuc 1	1	-	0	rmp 1; KpVP-1	40	rmpA2_3-47%	wzi64	KL64	0.9991	O2v1	O2	0.9865	aadA2;rmtB	-	-	qnrS1	-	-	catII.2*	-	sul2	tet(A).v1	-	dfrA14.v1^	LAP-2;TEM-1D.v1^	-	CTX-M-65	-	KPC-2	SHV-11.v1^
KP108785	JAJIFL000000000	2019	Henan	HN2	Klebsiella pneumoniae	121	129409	348907	5862170	ST11	4	2	9	12	ybt 9; ICEKp3	192-2LV	-	0	iuc 1	1	-	0	rmp 1; KpVP-1	40	rmpA2_3-47%	wzi64	KL64	0.9991	O2v1	O2	0.9865	aadA2;rmtB	-	-	qnrS1	-	-	catII.2*	-	sul2	tet(A).v1	-	dfrA14.v1^	LAP-2;TEM-1D.v1^	-	CTX-M-65;SHV-12	-	KPC-2	-
KP108786	JAJIFM000000000	2019	Henan	HN2	Klebsiella pneumoniae	102	137751	354020	5931090	ST11	4	2	6	6	ybt 9; ICEKp3	192-1LV	-	0	iuc 1	1	-	0	-	0	rmpA2_3-47%	wzi64	KL64	0.9991	O2v1	O2	0.9865	-	-	-	qnrS1	-	-	-	-	sul2	tet(A).v1	-	dfrA14.v1^	LAP-2	-	-	-	KPC-2	SHV-11.v1
KP108790	JAJIFN000000000	2019	Henan	HN2	Klebsiella pneumoniae	121	130261	348896	5779832	ST11	4	2	9	12	ybt 9; ICEKp3	192-2LV	-	0	iuc 1	1	-	0	rmp 1; KpVP-1	40	rmpA2_3-47%	wzi64	KL64	0.999	O2v1	O2	0.9865	aadA2;rmtB	-	-	qnrS1	-	-	catII.2*	-	sul2	tet(A).v1	-	dfrA14.v1^	LAP-2;TEM-1D.v1^	-	CTX-M-65;SHV-12	-	KPC-2	-
KP108793	JAJIFO000000000	2019	Henan	HN2	Klebsiella pneumoniae	100	182118	485547	5644202	ST11	3	2	6	8	-	0	-	0	iuc 1	1	-	0	rmp 1; KpVP-1	40	rmpA2_3-47%	wzi74	KL103	0.9669	O2v1	O2	0.9814	aadA2;rmtB	-	-	qnrS1	-	-	-	-	sul2	tet(A).v1	-	-	LAP-2;TEM-1D.v1^	-	-	-	KPC-2	SHV-11.v1^
KP108799	JAJIFP000000000	2019	Henan	HN2	Klebsiella pneumoniae	115	137751	348907	5854195	ST11	4	2	9	11	ybt 9; ICEKp3	192-2LV	-	0	iuc 1	1	-	0	rmp 1; KpVP-1	40	rmpA2_3-47%	wzi64	KL64	0.9991	O2v1	O2	0.9865	aadA2;rmtB	-	-	qnrS1	-	-	catII.2*	-	sul2	tet(A).v1	-	dfrA14.v1^	LAP-2;TEM-1D.v1^	-	CTX-M-65	-	KPC-2	SHV-11.v1
KP109032	JAJIFQ000000000	2019	Zhejiang	ZDYY	Klebsiella pneumoniae	32	412614	1855555	5298076	ST2035	0	2	3	4	-	0	-	0	-	0	-	0	-	0	-	wzi465	KL124	0.9942	O1v2	O1	0.9918	strA.v1;strB.v1	-	-	-	-	-	-	-	-	tet(A).v1	-	-	-	-	-	-	NDM-5	SHV-28.v1^
KP109096	JAJIFR000000000	2019	Zhejiang	ZDYY	Klebsiella pneumoniae	105	178902	483188	5795310	ST11	4	2	9	10	ybt 9; ICEKp3	192-2LV	-	0	iuc 1	1	-	0	rmp 1; KpVP-1	40	rmpA2_3-47%	wzi64	KL64	0.9991	O2v1	O2	0.9865	rmtB	-	-	qnrS1	-	-	catII.2*	-	sul2	tet(A).v1	-	dfrA14.v1^	LAP-2;TEM-1D.v1^	-	CTX-M-65	-	KPC-2	-
KP109204	JAJIFS000000000	2019	Henan	HN2	Klebsiella pneumoniae	116	126923	353834	5943404	ST11	4	2	8	9	ybt 9; ICEKp3	192-1LV	-	0	iuc 1	1	-	0	-	0	rmpA2_3-47%	wzi64	KL64	0.9991	O2v1	O2	0.9865	rmtB	-	fosA3	qnrS1	-	-	-	-	sul2	tet(A).v1	-	dfrA14.v1^	LAP-2;TEM-1D.v1^	-	-	-	KPC-2	SHV-11.v1
KP109386	JAJIFT000000000	2019	Henan	HN3	Klebsiella pneumoniae	142	126112	260921	5599792	ST11	4	2	8	13	ybt 9; ICEKp3	192-1LV	-	0	iuc 1	1	-	0	-	0	rmpA2_8-60%	wzi209	KL47	0.9737	OL101	OL101	0.9195	aac(6')-Ib-cr.v2;aadA2;aph3-Ia.v1^;rmtB	-	fosA3	-	-	-	CatB4.v1?;catII.2*	-	-	tet(A).v1	-	-	OXA-1;TEM-1D.v1^	-	CTX-M-15;CTX-M-65	-	KPC-2	-
KP109484	JAJIFU000000000	2019	Shandong	SD1	Klebsiella pneumoniae	90	252348	475975	5741776	ST2601	0	2	7	10	-	0	-	0	-	0	-	0	-	0	-	wzi50	KL17	0.9852	O4	O4	0.9978	aac(6')-Ib	-	-	qnrS1	-	mphA;mphE.v2;msrE	catB8	-	sul1	-	-	-	-	-	VEB-3	-	IMP-4;NDM-1	SHV-11.v1^
KP110012	JAJIFV000000000	2019	Zhejiang	ZDYY	Klebsiella pneumoniae	113	159417	468515	5849138	ST11	4	2	9	14	ybt 9; ICEKp3	192-2LV	-	0	iuc 1	1	-	0	-	0	rmpA2_3-47%	wzi64	KL64	0.999	O2v1	O2	0.9865	aadA2;rmtB;strA.v1*;strB.v1*	-	-	qnrS1	-	-	catII.2*	-	sul2	tet(A).v1;tet(D)	-	dfrA14.v1^	LAP-2;TEM-1D.v1^	-	CTX-M-65	-	KPC-2	SHV-11.v1^
KP110128	JAJIFW000000000	2019	Zhejiang	ZDYY	Klebsiella pneumoniae	117	113280	404050	5918740	ST11	4	2	8	11	ybt 9; ICEKp3	192-1LV	-	0	iuc 1	1-1LV	-	0	-	0	rmpA2_3-47%	wzi64	KL64	0.9991	O2v1	O2	0.9864	aadA2;rmtB	-	-	qnrS1	-	-	catII.2*	-	sul2	tet(A).v1	-	-	LAP-2;TEM-1D.v1^	-	CTX-M-65;SHV-12	-	KPC-2	-
KP110391	JAJIFX000000000	2019	Anhui	AH13	Klebsiella pneumoniae	106	175532	483758	5793490	ST11	4	2	8	10	ybt 9; ICEKp3	192-2LV	-	0	iuc 1	1	-	0	rmp 1; KpVP-1	40	rmpA2_3-47%	wzi64	KL64	0.9991	O2v1	O2	0.9865	aadA2;rmtB	-	-	qnrS1	-	-	-	-	sul2	tet(A).v1	-	dfrA14.v1^	LAP-2;TEM-1D.v1^	-	CTX-M-65	-	KPC-2	-
KP110407	JAJIFY000000000	2019	Zhejiang	ZDYY	Klebsiella pneumoniae	103	161938	401342	5750136	ST11	4	2	8	10	ybt 9; ICEKp3	192-2LV	-	0	iuc 1	1	-	0	rmp 1; KpVP-1	40	rmpA2_3-47%	wzi64	KL64	0.9991	O2v1	O2	0.9865	aadA2;rmtB	-	-	qnrS1	-	-	catII.2*	-	sul2	tet(A).v1	-	-	LAP-2;TEM-1D.v1^	-	SHV-12	-	KPC-2	-
KP110409	JAJIFZ000000000	2019	Zhejiang	ZDYY	Klebsiella pneumoniae	111	167821	356458	5791662	ST11	4	2	9	11	ybt 9; ICEKp3	192-2LV	-	0	iuc 1	1	-	0	rmp 1; KpVP-1	40	rmpA2_3-47%	wzi64	KL64	0.999	O2v1	O2	0.9861	aadA2;rmtB	-	-	qnrS1	-	-	catII.2*	-	sul2	tet(A).v1	-	dfrA14.v1^	LAP-2;TEM-1D.v1^	-	CTX-M-65	-	KPC-2	-
KP110736	JAJIGA000000000	2019	Zhejiang	ZDYY	Klebsiella pneumoniae	112	130068	320917	5767099	ST11	4	2	9	11	ybt 9; ICEKp3	192-1LV	-	0	iuc 1	1	-	0	rmp 1; KpVP-1	40	rmpA2_3-47%	wzi64	KL64	0.999	O2v1	O2	0.9865	aadA2;rmtB	-	-	qnrS1	-	-	catII.2*	-	sul2	tet(A).v1	-	dfrA14.v1^	LAP-2;TEM-1D.v1^	-	CTX-M-65	-	KPC-2	SHV-11.v1
KP110777	JAJIGB000000000	2019	Zhejiang	ZDYY	Klebsiella pneumoniae	127	120204	483758	5781922	ST11	4	2	8	9	ybt 9; ICEKp3	192-2LV	-	0	iuc 1	1	-	0	rmp 1; KpVP-1	40-1LV	rmpA2_3-47%	wzi64	KL64	0.9991	O2v1	O2	0.9863	rmtB	-	-	qnrS1	-	-	catII.2*	-	sul2	tet(A).v1	-	dfrA14.v1^	LAP-2;TEM-1D.v1^	-	-	-	KPC-2	SHV-11.v1
KP111074	JAJIGC000000000	2019	Zhejiang	ZJ3	Klebsiella pneumoniae	84	178802	312277	5624242	ST11	1	2	7	7	ybt 9; ICEKp3	192-2LV	-	0	-	0	-	0	-	0	-	wzi64	KL64	0.9991	OL102	OL102	0.875	aadA2	-	-	qnrS1	-	-	catII.2*	-	sul2	tet(A).v1	-	-	LAP-2	-	-	-	KPC-2	SHV-11.v1
KP111098	JAJIGD000000000	2019	Zhejiang	ZJ3	Klebsiella pneumoniae	70	246654	607344	5582932	ST15	1	2	7	7	ybt 14; ICEKp5?	131-4LV	-	0	-	0	-	0	-	0	-	wzi19	KL19	0.9491	O1v2	O1	0.9999	aac(3)-IId^;aadA2^	-	-	-	-	mphA	-	-	sul1	-	-	dfrA12	-	-	CTX-M-15	-	KPC-2	SHV-28.v1^
KP111099	JAJIGE000000000	2019	Zhejiang	ZJ3	Klebsiella pneumoniae	98	151791	312084	5725352	ST11	4	2	7	7	ybt 9; ICEKp3	192-1LV	-	0	iuc 1	1	-	0	rmp 1; KpVP-1	40-1LV	rmpA2_3-47%	wzi64	KL64	0.9991	O2v1	O2	0.9864	-	-	-	qnrS1	-	-	catII.2*	-	sul2	tet(A).v1	-	dfrA14.v1^	LAP-2	-	-	-	KPC-2	SHV-11.v1
KP111113	JAJIGF000000000	2019	Zhejiang	ZJ3	Klebsiella pneumoniae	97	176169	363533	5723892	ST11	4	2	7	7	ybt 9; ICEKp3	192-1LV	-	0	iuc 1	1	-	0	rmp 1; KpVP-1	40-1LV	rmpA2_3-47%	wzi64	KL64	0.9991	O2v1	O2	0.9864	-	-	-	qnrS1	-	-	catII.2*	-	sul2	tet(A).v1	-	dfrA14.v1^	LAP-2	-	-	-	KPC-2	SHV-11.v1
KP111488	JAJIGG000000000	2019	Zhejiang	ZJ3	Klebsiella pneumoniae	86	176069	370951	5657401	ST11	1	2	7	7	ybt 9; ICEKp3	192-1LV	-	0	-	0	-	0	rmp 1; KpVP-1	40-1LV	-	wzi64	KL64	0.999	O2v1	O2	0.9865	aadA2	-	-	qnrS1	-	-	catII.2*	-	sul2	tet(A).v1	-	-	LAP-2	-	-	-	KPC-2	SHV-11.v1
KP111557	JAJIGH000000000	2019	Zhejiang	ZJ3	Klebsiella pneumoniae	74	246654	607553	5577074	ST15	1	2	7	7	ybt 14; ICEKp5?	131-4LV	-	0	-	0	-	0	-	0	-	wzi19	KL19	0.9491	O1v2	O1	0.9999	aac(3)-IId^;aadA2^	-	-	-	-	mphA	-	-	sul1	-	-	dfrA12	-	-	CTX-M-15	-	KPC-2	SHV-28.v1^
KP111848	JAJIGI000000000	2019	Zhejiang	ZDYY	Klebsiella pneumoniae	104	132612	353834	5784190	ST11	4	2	8	10	ybt 9; ICEKp3	192-2LV	-	0	iuc 1	1	-	0	rmp 1; KpVP-1	40	rmpA2_3-47%	wzi64	KL64	0.999	O2v1	O2	0.9865	rmtB	-	-	qnrS1	-	-	catII.2*	-	sul2	tet(A).v1	-	-	LAP-2;TEM-1D.v1^	-	CTX-M-65;SHV-12	-	KPC-2	-
KP112202	JAJIGJ000000000	2019	Zhejiang	ZDYY	Klebsiella pneumoniae	110	167821	291747	5790642	ST11	4	2	9	11	ybt 9; ICEKp3	192-2LV	-	0	iuc 1	1	-	0	rmp 1; KpVP-1	40	rmpA2_3-47%	wzi64	KL64	0.999	O2v1	O2	0.9861	aadA2;rmtB	-	-	qnrS1	-	-	catII.2*	-	sul2	tet(A).v1	-	dfrA14.v1^	LAP-2;TEM-1D.v1^	-	CTX-M-65	-	KPC-2	SHV-11.v1^
KP112378	JAJIGK000000000	2019	Zhejiang	ZDYY	Klebsiella pneumoniae	109	129798	364596	5757102	ST11	4	2	8	8	ybt 9; ICEKp3	192-6LV	-	0	iuc 1	1	-	0	rmp 1; KpVP-1	44	rmpA2_3-47%	wzi84	KL28	0.9856	O2v1	O2	0.9885	-	-	-	qnrS1	-	-	catII.2*	-	sul2	tet(A).v1	-	dfrA14.v1^	LAP-2	-	CTX-M-65	-	KPC-2	SHV-11.v1^
KP112843	JAJIGL000000000	2019	Zhejiang	ZDYY	Klebsiella pneumoniae	111	129865	244550	5716951	ST11	4	2	4	4	ybt 9; ICEKp3	192-2LV	-	0	iuc 1	1	-	0	rmp 1; KpVP-1	40	rmpA2_3-47%	wzi64	KL64	0.9991	O2v1	O2	0.9865	aadA2;rmtB	-	-	-	-	-	-	-	-	-	-	-	-	-	CTX-M-65	-	KPC-2	SHV-11.v1
KP112899	JAJIGM000000000	2019	Zhejiang	ZDYY	Klebsiella pneumoniae	113	136356	306226	5786451	ST11	4	2	8	10	ybt 9; ICEKp3	192-1LV	-	0	iuc 1	1	-	0	rmp 1; KpVP-1	40	rmpA2_3-47%	-	KL107	0.9492	O2v1	O2	0.9865	aadA2;rmtB	-	-	qnrS1	-	-	catII.2*	-	sul2	tet(A).v1	-	dfrA14.v1^	LAP-2;TEM-104?	-	-	-	KPC-2	SHV-11.v1
KP112902	JAJIGN000000000	2019	Zhejiang	ZDYY	Klebsiella pneumoniae	113	130068	349568	5888912	ST11	4	2	8	10	ybt 9; ICEKp3	192-2LV	-	0	iuc 1	1	-	0	-	0	rmpA2_3-47%	wzi64	KL64	0.9991	O2v1	O2	0.9865	rmtB	-	-	qnrS1	-	-	-	-	sul2	tet(A).v1	-	dfrA14.v1^	LAP-2;TEM-1D.v1^	-	CTX-M-65;SHV-12	-	KPC-2	-
KP112979	JAJIGO000000000	2019	Zhejiang	ZDYY	Klebsiella pneumoniae	74	247063	516419	5800776	ST15	1	2	11	21	ybt 14; ICEKp5?	131-4LV	-	0	-	0	-	0	-	0	-	wzi19	KL19	0.9489	O1v2	O1	1	aac(3)-IId^;aac(6')-Ib-cr.v2;aadA*;ant(2'')-Ia;armA	-	fosA3	-	-	mphA;mphE.v2;msrE	CatB4.v1?;cmlA5	arr-2	sul1;sul2	tet(A).v1	-	-	OXA-1;OXA-10;TEM-1D.v1^	-	CTX-M-15^;VEB-1	-	KPC-2	SHV-28.v1^
KP113877	JAJIGP000000000	2019	Jiangxi	JX2	Klebsiella pneumoniae	124	129641	355404	6006537	ST11	4	2	9	12	ybt 9; ICEKp3	192-1LV	-	0	iuc 1	1	-	0	rmp 1; KpVP-1	40	rmpA2_3-47%	wzi64	KL64	0.9991	O2v1	O2	0.9865	aadA2;rmtB	-	fosA3	qnrS1	-	-	-	-	sul2	tet(A).v1	-	dfrA14.v1^	LAP-2;TEM-1D.v1^	-	CTX-M-65;SHV-12	-	KPC-2	-
KP113916	JAJIGQ000000000	2019	Anhui	AH1	Klebsiella pneumoniae	123	129406	334366	5825367	ST11	4	2	8	10	ybt 9; ICEKp3	192-1LV	-	0	iuc 1	1	-	0	rmp 1; KpVP-1	40-1LV	rmpA2_3-47%	wzi64	KL64	0.999	O2v1	O2	0.9865	aadA2;rmtB	-	-	qnrS1	-	-	catII.2*	-	sul2	tet(A).v1	-	-	LAP-2;TEM-1D.v1^	-	CTX-M-65	-	KPC-2	-
KP113925	JAJIGR000000000	2019	Anhui	AH1	Klebsiella pneumoniae	138	128197	346337	5822479	ST11	4	2	8	10	ybt 9; ICEKp3	192-1LV	-	0	iuc 1	1	-	0	-	0	rmpA2_3-47%	wzi64	KL64	0.999	O2v1	O2	0.9865	aadA2;rmtB	-	-	qnrS1	-	-	catII.2*	-	sul2	tet(A).v1	-	-	LAP-2;TEM-1D.v1^	-	CTX-M-65	-	KPC-2	-
KP114120	JAJIGS000000000	2019	Anhui	AH10	Klebsiella pneumoniae	141	102648	282500	5815612	ST11	4	2	8	10	ybt 9; ICEKp3	192-1LV	-	0	iuc 1	1	-	0	-	0	rmpA2_3-47%	wzi64	KL64	0.999	O2v1	O2	0.9865	aadA2;rmtB	-	fosA3	qnrS1	-	-	-	-	sul2	tet(A).v1	-	dfrA14.v1^	LAP-2;TEM-1D.v1^	-	-	-	KPC-2	-
KP114121	JAJIGT000000000	2019	Anhui	AH10	Klebsiella pneumoniae	113	130261	297723	5823845	ST11	4	2	8	10	ybt 9; ICEKp3	192-1LV	-	0	iuc 1	1	-	0	rmp 1; KpVP-1	40	rmpA2_3-47%	wzi64	KL64	0.9991	O2v1	O2	0.9865	aadA2;rmtB	-	fosA3	qnrS1	-	-	-	-	sul2	tet(A).v1	-	dfrA14.v1^	LAP-2;TEM-1D.v1^	-	-	-	KPC-2	SHV-11.v1^
KP114468	JAJIGU000000000	2019	Zhejiang	ZJ5	Klebsiella pneumoniae	59	206625	464132	5406809	ST15	1	2	9	11	ybt 15; ICEKp11	230-2LV	-	0	-	0	-	0	-	0	-	wzi93	KL112	0.9863	O1v1	O1	0.985	aac(3)-IId^;aac(6')-Ib-cr.v2^;aadA16*	-	-	qnrA3^	-	mphA	catB3.v2	arr-3	sul1	-	-	dfrA27	OXA-1	-	-	-	KPC-2	SHV-28.v1^
KP114471	JAJIGV000000000	2019	Zhejiang	ZJ5	Klebsiella pneumoniae	45	408557	974650	5507320	ST485	0	2	9	10	-	0	-	0	-	0	-	0	-	0	-	wzi555	KL34	0.9916	O2v2	O2	0.9841	aadA2^	-	-	qnrS1	-	mphA	-	-	sul1;sul2	tet(A).v1	-	dfrA12	TEM-1D.v1^	-	CTX-M-15	-	NDM-5	SHV-27^
KP114490	JAJIGW000000000	2019	Zhejiang	ZJ5	Klebsiella pneumoniae	116	176163	366504	5829037	ST11	4	2	9	11	ybt 9; ICEKp3	192-2LV	-	0	iuc 1	1	-	0	rmp 1; KpVP-1	40	rmpA2_3-47%	wzi64	KL64	0.9991	O2v1	O2	0.9864	aadA2;rmtB	-	-	qnrS1	-	-	catII.2*	-	sul2	tet(A).v1	-	dfrA14.v1^	LAP-2;TEM-1D.v1^	-	CTX-M-65	-	KPC-2	-
KP114507	JAJIGX000000000	2019	Zhejiang	ZJ5	Klebsiella pneumoniae	103	152266	482227	5876093	ST11	4	2	9	9	ybt 9; ICEKp3	192-2LV	-	0	iuc 1	1	-	0	rmp 1; KpVP-1	40	rmpA2_3-47%	wzi31	KL31	0.9941	O2v1	O2	0.9865	aadA2	-	-	qnrS1	-	-	catII.2*	-	sul2	tet(A).v1	-	dfrA14.v1^	LAP-2	-	SHV-12	-	KPC-2	-
KP114510	JAJIGY000000000	2019	Zhejiang	ZJ5	Klebsiella pneumoniae	116	128679	355278	5879256	ST11	4	2	8	10	ybt 9; ICEKp3	192-2LV	-	0	iuc 1	1	-	0	rmp 1; KpVP-1	40	rmpA2_3-47%	wzi31	KL31	0.994	O2v1	O2	0.9865	aadA2;rmtB	-	-	qnrS1	-	-	catII.2*	-	sul2	tet(A).v1	-	-	LAP-2;TEM-1D.v1^	-	CTX-M-65	-	KPC-2	SHV-11.v1
KP114512	JAJIGZ000000000	2019	Zhejiang	ZJ5	Klebsiella pneumoniae	39	336295	783311	5473144	ST611	0	2	9	10	-	0	-	0	-	0	-	0	-	0	-	-	KL45	0.9903	O2v2	O2	0.9842	aac(6')-Ib-cr.v2;aadA16*	-	-	qnrS1	-	mphA	floR.v1*	arr-3	sul1	tet(A).v1	-	dfrA27	-	-	-	-	NDM-5	SHV-27
KP114514	JAJIHA000000000	2019	Zhejiang	ZJ5	Klebsiella pneumoniae	106	129842	355093	5775701	ST11	4	2	6	9	ybt 9; ICEKp3	192-2LV	-	0	iuc 1	1	-	0	rmp 1; KpVP-1	40	rmpA2_3-47%	wzi31	KL31	0.994	O2v1	O2	0.9865	aadA2;rmtB	-	-	qnrS1	-	-	-	-	-	-	-	dfrA14.v1^	LAP-2;TEM-1D.v1^	-	CTX-M-65;SHV-12	-	KPC-2	-
KP114534	JAJIHB000000000	2019	Anhui	AH5	Klebsiella pneumoniae	101	176063	485785	5767191	ST11	4	2	8	9	ybt 9; ICEKp3	192-2LV	-	0	iuc 1	1	-	0	rmp 1; KpVP-1 (incomplete)	40-1LV	rmpA2_3-47%	wzi64	KL64	0.9991	O2v1	O2	0.9865	rmtB	-	-	qnrS1	-	-	-	-	sul2	tet(A).v1	-	dfrA14.v1^	LAP-2;TEM-1D.v1^	-	CTX-M-65	-	KPC-2	SHV-11.v1^
KP114535	JAJIHC000000000	2019	Anhui	AH5	Klebsiella pneumoniae	107	171159	485547	5766446	ST11	4	2	8	9	ybt 9; ICEKp3	192-2LV	-	0	iuc 1	1	-	0	rmp 1; KpVP-1 (incomplete)	40-1LV	rmpA2_3-47%	wzi64	KL64	0.9991	O2v1	O2	0.9865	rmtB	-	-	qnrS1	-	-	-	-	sul2	tet(A).v1	-	dfrA14.v1^	LAP-2;TEM-1D.v1^	-	CTX-M-65	-	KPC-2	SHV-11.v1
KP114554	JAJIHD000000000	2019	Anhui	AH5	Klebsiella pneumoniae	116	134897	334569	5868580	ST11	4	2	7	9	ybt 9; ICEKp3	192-1LV	-	0	iuc 1	1	-	0	rmp 1; KpVP-1	40-1LV	rmpA2_3-47%	wzi64	KL64	0.9991	O2v1	O2	0.9865	aadA2;rmtB	-	-	qnrS1	-	-	-	-	sul2	tet(A).v1	-	-	LAP-2;TEM-1D.v1^	-	CTX-M-65	-	KPC-2	-
KP114596	JAJIHE000000000	2019	Anhui	AH5	Klebsiella pneumoniae	157	129865	301869	6033280	ST11	4	2	9	14	ybt 9; ICEKp3	192-1LV	-	0	iuc 1	1	-	0	-	0	rmpA2_8-60%	wzi209	KL47	0.9941	OL101	OL101	0.9206	aac(3)-IId^;aadA22;rmtB	-	-	qnrS1	-	ermB.v1*;mphA	catII.2*	-	-	tet(A).v1	-	dfrA1.v1;dfrA17	LAP-2;TEM-1D.v1^	-	SHV-12	-	KPC-2	-
KP114604	JAJIHF000000000	2019	Anhui	AH5	Klebsiella pneumoniae	107	137093	353720	5764863	ST11	4	2	7	8	ybt 9; ICEKp3	192-1LV	-	0	iuc 1	1	-	0	rmp 1; KpVP-1 (incomplete)	40-1LV	rmpA2_3-47%	wzi64	KL64	0.9991	O2v1	O2	0.9865	rmtB	-	-	qnrS1	-	-	catII.2*	-	sul2	-	-	dfrA14.v1^	LAP-2;TEM-1D.v1^	-	-	-	KPC-2	SHV-11.v1*
KP114643	JAJIHG000000000	2019	Anhui	AH5	Klebsiella pneumoniae	126	121701	307144	5708360	ST11	4	2	7	9	ybt 9; ICEKp3	192-1LV	-	0	iuc 1	1	-	0	-	0	rmpA2_8-60%	wzi209	KL47	0.9735	OL101	OL101	0.9206	aac(3)-IId^;aadA2;rmtB	-	-	-	-	mphA	catII.2*	-	-	-	-	-	TEM-1D.v1^	-	CTX-M-65;SHV-12^	-	KPC-2	-
KP114692	JAJIHH000000000	2019	Yunnan	YN	Klebsiella pneumoniae	101	244354	459872	5633297	ST231	4	2	9	12	ybt 14; ICEKp5	145-1LV	-	0	iuc unknown	0	-	0	-	0	-	wzi104	KL51	0.9939	O1v2	O1	0.9844	aac(6')-Ib;aadA2^;rmtF	-	-	qnrS1	-	ermB.v1*;mphA	catA1^	arr-2	sul1	-	-	dfrA12	TEM-1D.v1^	-	-	-	OXA-232	SHV-1^
KP114761	JAJIHI000000000	2019	Anhui	AH7	Klebsiella pneumoniae	115	129409	334366	5827133	ST11	4	2	7	9	ybt 9; ICEKp3	192-1LV	-	0	iuc 1	1	-	0	rmp 1; KpVP-1	40-1LV	rmpA2_3-47%	wzi64	KL64	0.999	O2v1	O2	0.9865	aadA2;rmtB	-	-	qnrS1	-	-	-	-	sul2	tet(A).v1	-	-	LAP-2;TEM-1D.v1^	-	CTX-M-65	-	KPC-2	SHV-11.v1
KP1155	JAJIHJ000000000	2018	Gansu	GS2	Klebsiella pneumoniae	125	151464	367297	5781635	ST11	1	2	7	9	ybt 9; ICEKp3	192-1LV	-	0	-	0	-	0	-	0	-	wzi64	KL64	0.999	O2v1	O2	0.9865	aadA2;aph3-Ia.v1^;rmtB	-	-	-	-	mphA	-	-	-	-	-	dfrA12	TEM-1D.v1^	-	CTX-M-65	-	KPC-2;NDM-1	-
KP1156	JAJIHK000000000	2018	Gansu	GS2	Klebsiella pneumoniae	120	129409	373501	5678483	ST11	4	2	8	8	ybt 9; ICEKp3	192-2LV	-	0	iuc 1	1	iro 1 (incomplete)	2-1LV	rmp 1; KpVP-1	40-1LV	rmpA2_3-47%	wzi64	KL64	0.9991	O2v1	O2	0.9865	rmtB	-	fosA3	-	-	mphA	-	-	-	-	-	dfrA12	TEM-1D.v1^	-	CTX-M-65;SHV-12	-	KPC-2	-
KP1157	JAJIHM000000000	2018	Gansu	GS2	Klebsiella pneumoniae	118	176163	367297	5682234	ST11	1	2	7	7	ybt 9; ICEKp3	192-1LV	-	0	-	0	-	0	-	0	-	wzi64	KL64	0.9991	O2v1	O2	0.9865	aph3-Ia.v1^;rmtB	-	-	-	-	mphA	-	-	-	-	-	dfrA12	TEM-1D.v1^	-	CTX-M-65	-	KPC-2	SHV-11.v1
KP115776	JAJIHL000000000	2019	Shandong	SD6	Klebsiella pneumoniae	125	146673	330061	5834877	ST11	4	2	11	17	ybt 9; ICEKp3	192-2LV	-	0	iuc 1	1	-	0	-	0	rmpA2_6*-55%	wzi209	KL47	0.9738	OL101	OL101	0.9204	aac(3)-IId^;aac(6')-Ib-cr.v2^;aadA2;aph3-Ia.v1^;rmtB	-	fosA3	qnrS1	-	mphA	catB3.v2	arr-3	-	tet(A).v1	-	dfrA1.v1	LAP-2;OXA-1;TEM-1D.v1^	-	CTX-M-65	-	KPC-2	SHV-11.v1^
KP1158	JAJIHT000000000	2018	Gansu	GS2	Klebsiella pneumoniae	101	151743	445153	5653143	ST11	1	2	6	6	ybt 9; ICEKp3	192-1LV	-	0	-	0	-	0	-	0	-	wzi64	KL64	0.9991	O2v1	O2	0.9865	aadA2^;aph3-Ia.v1^	-	-	-	-	mphA	-	-	sul1	-	-	dfrA12	-	-	-	-	KPC-2	SHV-11.v1
KP115814	JAJIHN000000000	2019	Shandong	SD6	Klebsiella pneumoniae	100	129865	354218	5727269	ST11	4	2	6	7	ybt 9; ICEKp3	192-1LV	-	0	iuc 1	1-1LV	-	0	rmp 1; KpVP-1	40-1LV	rmpA2_3-47%	wzi64	KL64	0.9991	O2v1	O2	0.9865	aadA2;rmtB	-	fosA3	-	-	-	-	-	-	-	-	-	TEM-1D.v1^	-	CTX-M-65;SHV-12	-	KPC-2	-
KP115850	JAJIHO000000000	2019	Shandong	SD6	Klebsiella pneumoniae	55	358825	1090513	5742976	ST323	0	2	9	13	-	0	-	0	-	0	-	0	-	0	-	wzi262	KL21	0.9996	O3b	O3b	0.9918	aac(3)-IIa.v1^;aac(6')-Ib-cr.v2;strA.v1^;strB.v1	-	-	qnrB1.v2^	-	-	CatB4.v1?	-	sul2	tet(A).v1	-	dfrA14.v1^	OXA-1;TEM-1D.v1^	-	CTX-M-15	-	KPC-2	SHV-1^
KP115851	JAJIHP000000000	2019	Shandong	SD6	Klebsiella pneumoniae	107	130508	354020	5713082	ST11	4	2	6	7	ybt 9; ICEKp3	192-1LV	-	0	iuc 1	1-1LV	-	0	rmp 1; KpVP-1	40-1LV	rmpA2_3-47%	wzi64	KL64	0.9991	O2v1	O2	0.9865	aadA2;rmtB	-	fosA3	-	-	-	-	-	-	-	-	-	TEM-1D.v1^	-	CTX-M-65;SHV-12	-	KPC-2	-
KP115856	JAJIHQ000000000	2019	Shandong	SD6	Klebsiella pneumoniae	68	358777	1080837	5528139	ST323	0	2	9	13	-	0	-	0	-	0	-	0	-	0	-	wzi262	KL21	0.9994	O3b	O3b	0.992	aac(3)-IIa.v1^;aac(6')-Ib-cr.v2;strA.v1^;strB.v1	-	-	qnrB1.v2^	-	-	CatB4.v1?	-	sul2	tet(A).v1	-	dfrA14.v1^	OXA-1;TEM-1D.v1^	-	CTX-M-15	-	KPC-2	SHV-1^
KP115866	JAJIHR000000000	2019	Shandong	SD6	Klebsiella pneumoniae	103	169224	387032	5516439	ST11	1	2	6	6	ybt 9; ICEKp3	192-2LV	-	0	-	0	-	0	-	0	-	wzi209	KL47	0.9742	OL101	OL101	0.9205	rmtB	-	fosA3	-	-	-	-	-	-	-	-	-	TEM-1D.v1^	-	CTX-M-65;SHV-12	-	KPC-2	-
KP115893	JAJIHS000000000	2019	Shandong	SD6	Klebsiella pneumoniae	108	130508	353834	5716642	ST11	4	2	6	6	ybt 9; ICEKp3	192-1LV	-	0	iuc 1	1-1LV	-	0	rmp 1; KpVP-1	40-1LV	rmpA2_3-47%	wzi64	KL64	0.9991	O2v1	O2	0.9865	aadA2;rmtB	-	fosA3	-	-	-	-	-	-	-	-	-	TEM-1D.v1^	-	CTX-M-65	-	KPC-2	-
KP115906	JAJIHU000000000	2019	Shandong	SD6	Klebsiella pneumoniae	104	140870	479957	5609297	ST11	4	2	9	12	ybt 9; ICEKp3	192-1LV	-	0	iuc 1	1	-	0	-	0	rmpA2_3-47%	wzi64	KL64	0.9991	O2v1	O2	0.9865	aadA2;rmtB	-	fosA3	qnrS1	-	-	catII.2*	-	sul2	tet(A).v1	-	-	LAP-2;TEM-1D.v1^	-	CTX-M-65;SHV-12	-	KPC-2	-
KP115958	JAJIHV000000000	2019	Shandong	SD6	Klebsiella pneumoniae	60	321254	562258	5528409	ST323	0	2	9	13	-	0	-	0	-	0	-	0	-	0	-	wzi262	KL21	0.9996	OL104	OL104	0.8514	aac(3)-IIa.v1^;aac(6')-Ib-cr.v2;strA.v1^;strB.v1	-	-	qnrB1.v2^	-	-	CatB4.v1?	-	sul2	tet(A).v1	-	dfrA14.v1^	OXA-1;TEM-1D.v1^	-	CTX-M-15	-	KPC-2	SHV-1^
KP115981	JAJIHW000000000	2019	Shandong	SD6	Klebsiella quasipneumoniae subsp. quasipneumoniae	100	251630	674746	5930580	ST668	0	2	10	17	-	0	-	0	-	0	-	0	-	0	-	wzi530	KL128	0.9808	O3/O3a	O3/O3a	0.9604	aac(3)-IId^;aac(6')-Ib-cr.v2;strA.v1*;strB.v1*	-	-	qnrS1	-	-	catB3.v2;catII.2*	arr-3	sul1;sul2	tet(D)	-	dfrA14.v1^	OXA-1;TEM-1D.v1^	-	CTX-M-3	-	KPC-2;NDM-1	OKP-A-4*
KP1160	JAJIHX000000000	2019	Gansu	GS2	Klebsiella pneumoniae	133	121649	236843	5722541	ST11	4	2	7	7	ybt 9; ICEKp3	192-1LV	-	0	iuc 1	1	-	0	rmp 1; KpVP-1	40-1LV	rmpA2_3-47%	wzi64	KL64	0.999	O2v1	O2	0.9865	aadA2;rmtB	-	-	-	-	mphA	-	-	-	-	-	dfrA12	TEM-1D.v1^	-	SHV-12	-	KPC-2	-
KP116109	JAJIHY000000000	2019	Jiangsu	JS1	Klebsiella pneumoniae	95	161939	525717	5775186	ST11	4	2	8	9	ybt 9; ICEKp3	192-1LV	-	0	iuc 1	1	-	0	rmp 1; KpVP-1	40	rmpA2_3-47%	wzi64	KL64	0.9991	O2v1	O2	0.9865	rmtB	-	-	qnrS1	-	-	catII.2*	-	sul2	tet(A).v1	-	dfrA14.v1^	LAP-2;TEM-1D.v1^	-	-	-	KPC-2	SHV-11.v1*
KP116140	JAJIHZ000000000	2019	Jiangsu	JS1	Klebsiella pneumoniae	90	137751	525718	5867054	ST11	4	2	7	7	ybt 9; ICEKp3	192-1LV	-	0	iuc 1	1	-	0	rmp 1; KpVP-1	40	rmpA2_3-47%	wzi64	KL64	0.9991	O2v1	O2	0.9865	-	-	-	qnrS1	-	-	catII.2*	-	sul2	tet(A).v1	-	dfrA14.v1^	LAP-2	-	-	-	KPC-2	SHV-11.v1*
KP116141	JAJIIA000000000	2019	Jiangsu	JS1	Klebsiella pneumoniae	95	161939	525717	5781366	ST11	4	2	8	9	ybt 9; ICEKp3	192-1LV	-	0	iuc 1	1-1LV	-	0	rmp 1; KpVP-1	40	rmpA2_3-47%	wzi64	KL64	0.9991	O2v1	O2	0.9865	rmtB	-	-	qnrS1	-	-	catII.2*	-	sul2	tet(A).v1	-	dfrA14.v1^	LAP-2;TEM-1D.v1^	-	-	-	KPC-2	SHV-11.v1*
KP116142	JAJIIB000000000	2019	Jiangsu	JS1	Klebsiella pneumoniae	39	3136723	3136723	5966671	ST11-1LV	4	2	8	11	ybt 9; ICEKp3	192-2LV	-	0	iuc 1	1	-	0	rmp unknown	0	rmpA2_3*-59%	wzi64	KL64	0.9982	O2v1	O2	0.9855	rmtB	-	-	qnrS1	-	-	catII.2*;catII.2*	-	sul2	tet(A).v1	-	dfrA14.v1^	LAP-2;TEM-1D.v1^	-	-	-	KPC-2;KPC-2	SHV-11.v1*
KP116147	JAJIIC000000000	2019	Jiangsu	JS1	Klebsiella pneumoniae	97	161939	525333	5788163	ST11	4	2	8	9	ybt 9; ICEKp3	192-1LV	-	0	iuc 1	1	-	0	rmp 1; KpVP-1 (incomplete)	40-1LV	rmpA2_3-47%	wzi64	KL64	0.9991	O2v1	O2	0.9865	rmtB	-	-	qnrS1	-	-	catII.2*	-	sul2	tet(A).v1	-	dfrA14.v1^	LAP-2;TEM-1D.v1^	-	-	-	KPC-2	SHV-11.v1*
KP116148	JAJIID000000000	2019	Jiangsu	JS1	Klebsiella pneumoniae	98	161939	525333	5785314	ST11	4	2	8	9	ybt 9; ICEKp3	192-1LV	-	0	iuc 1	1	-	0	rmp 1; KpVP-1 (incomplete)	40-1LV	rmpA2_3-47%	wzi64	KL64	0.9991	O2v1	O2	0.9865	rmtB	-	-	qnrS1	-	-	catII.2*	-	sul2	tet(A).v1	-	dfrA14.v1^	LAP-2;TEM-1D.v1^	-	-	-	KPC-2	SHV-11.v1*
KP116177	JAJIIE000000000	2019	Jiangsu	JS1	Klebsiella pneumoniae	96	176165	525717	5771761	ST11	4	2	8	9	ybt 9; ICEKp3	192-1LV	-	0	iuc 1	1	-	0	rmp 1; KpVP-1	40	rmpA2_3-47%	wzi64	KL64	0.9991	O2v1	O2	0.9865	rmtB	-	-	qnrS1	-	-	catII.2*	-	sul2	tet(A).v1	-	dfrA14.v1^	LAP-2;TEM-1D.v1^	-	-	-	KPC-2	SHV-11.v1*
KP116210	JAJIIF000000000	2019	Jiangsu	JS1	Klebsiella pneumoniae	103	137751	525147	5822720	ST11	4	2	8	9	ybt 9; ICEKp3	192-1LV	-	0	iuc 1	1	-	0	rmp 1; KpVP-1 (incomplete)	40-1LV	rmpA2_3-47%	wzi64	KL64	0.999	O2v1	O2	0.9865	rmtB	-	-	qnrS1	-	-	catII.2*	-	sul2	tet(A).v1	-	dfrA14.v1^	LAP-2;TEM-1D.v1^	-	-	-	KPC-2	SHV-11.v1*
KP116215	JAJIIG000000000	2019	Jiangsu	JS1	Klebsiella pneumoniae	101	137751	525147	5821900	ST11	4	2	8	9	ybt 9; ICEKp3	192-1LV	-	0	iuc 1	1	-	0	rmp 1; KpVP-1 (incomplete)	40-1LV	rmpA2_3-47%	wzi64	KL64	0.9991	O2v1	O2	0.9865	rmtB	-	-	qnrS1	-	-	catII.2*	-	sul2	tet(A).v1	-	dfrA14.v1^	LAP-2;TEM-1D.v1^	-	-	-	KPC-2	SHV-11.v1*
KP116216	JAJIIH000000000	2019	Jiangsu	JS1	Klebsiella pneumoniae	110	113828	298568	5781830	ST11	4	2	8	8	ybt 9; ICEKp3	192-1LV	-	0	iuc 1	1-1LV	-	0	rmp 1; KpVP-1	40	rmpA2_3-47%	wzi64	KL64	0.9991	O2v1	O2	0.9865	rmtB	-	-	qnrS1	-	-	catII.2*	-	sul2	tet(A).v1	-	dfrA14.v1^	LAP-2	-	-	-	KPC-2	SHV-11.v1*
KP116217	JAJIII000000000	2019	Jiangsu	JS1	Klebsiella pneumoniae	104	129409	298567	5784049	ST11	4	2	8	8	ybt 9; ICEKp3	192-1LV	-	0	iuc 1	1-1LV	-	0	rmp 1; KpVP-1	40	rmpA2_5-54%	wzi64	KL64	0.999	O2v1	O2	0.9864	rmtB	-	-	qnrS1	-	-	catII.2*	-	sul2	tet(A).v1	-	dfrA14.v1^	LAP-2	-	-	-	KPC-2	SHV-11.v1*
KP116276	JAJIIJ000000000	2019	Liaoning	LN	Klebsiella pneumoniae	114	151449	332149	5701141	ST11	4	2	7	8	ybt 9; ICEKp3	192-1LV	-	0	iuc 1	1	-	0	rmp 1; KpVP-1 (incomplete)	40-1LV	rmpA2_3-47%	wzi64	KL64	0.9991	O2v1	O2	0.9865	aadA1.v1^;aadA2;rmtB	-	fosA3	-	-	-	-	-	-	-	-	dfrA1.v2^	TEM-1D.v1^	-	CTX-M-14	-	KPC-2	SHV-11.v1^
KP117316	JAJIIK000000000	2019	Liaoning	LN	Klebsiella pneumoniae	114	182824	392520	5621561	ST11	4	2	10	19	ybt 9; ICEKp3	192-1LV	-	0	iuc 1	1	-	0	-	0	rmpA2_8*-60%	wzi209	KL47	0.9738	OL101	OL101	0.919	aac(6')-Ib-cr.v2;aadA2^;aph3-Ia.v1^;armA;rmtB	-	fosA3	qnrB4	-	mphA;mphE.v2;msrE	CatB4.v1?;catII.2*	-	-	tet(A).v1	-	dfrA12	DHA-1;OXA-1;TEM-1D.v1^	-	CTX-M-15	-	KPC-2	SHV-11.v1^
KP117349	JAJIIL000000000	2019	Liaoning	LN	Klebsiella pneumoniae	105	166380	354379	5683920	ST11	1	2	9	13	ybt 9; ICEKp3	192-1LV	-	0	-	0	-	0	-	0	-	wzi141	KL25	0.9916	O5	O5	0.9421	aadA2;rmtB;strA.v1^;strB.v1	-	-	-	-	-	catII.2*	-	sul2	tet(A).v1;tet(D)	-	dfrA1.v1	LAP-2;TEM-1D.v1^	-	CTX-M-65	-	KPC-2	SHV-11.v1
KP117351	JAJIIM000000000	2019	Liaoning	LN	Klebsiella pneumoniae	100	166380	354762	5687650	ST11	1	2	9	13	ybt 9; ICEKp3	192-1LV	-	0	-	0	-	0	-	0	-	wzi141	KL25	0.9916	O5	O5	0.9421	aadA2;rmtB;strA.v1^;strB.v1	-	-	-	-	-	catII.2*	-	sul2	tet(A).v1;tet(D)	-	dfrA1.v1	LAP-2;TEM-1D.v1^	-	CTX-M-65	-	KPC-2	SHV-11.v1
KP117352	JAJIIN000000000	2019	Liaoning	LN	Klebsiella pneumoniae	80	350619	620063	5655612	ST107	0	2	9	14	-	0	-	0	-	0	-	0	-	0	-	wzi21	KL21	0.9853	O1v1	O1	0.9773	aac(3)-IId^;strA.v1^;strB.v1	-	-	qnrS1	-	-	catII.2*	-	sul1;sul2	tet(A).v1;tet(D)	-	dfrA1.v1	TEM-1D.v1^	-	CTX-M-14;SHV-12	-	NDM-1	-
KP119026	JAJIIO000000000	2019	Shandong	SD4	Klebsiella pneumoniae	111	159929	316607	5542887	ST11	1	2	5	4	ybt 9; ICEKp3	192-1LV	-	0	-	0	-	0	-	0	-	wzi209	KL47	0.9738	OL101	OL101	0.919	-	-	-	-	-	-	catII.2*	-	-	-	-	-	TEM-1D.v1^	-	SHV-12	-	KPC-2	-
KP122747	JAJIIP000000000	2019	Shandong	SD5	Klebsiella pneumoniae	62	274457	567442	5516241	ST15	1	2	7	7	ybt 14; ICEKp5?	131-4LV	-	0	-	0	-	0	-	0	-	wzi19	KL19	0.9489	O1v2	O1	1	aac(3)-IId^;aac(6')-Ib-cr.v2	-	-	-	-	mphA	CatB4.v1?	-	-	tet(A).v1	-	-	OXA-1	-	-	-	KPC-2	SHV-28.v1^
KP122751	JAJIIQ000000000	2019	Shandong	SD5	Klebsiella pneumoniae	60	274407	516213	5515862	ST15	1	2	7	7	ybt 14; ICEKp5?	131-4LV	-	0	-	0	-	0	-	0	-	wzi19	KL19	0.9489	O1v2	O1	1	aac(3)-IId^;aac(6')-Ib-cr.v2	-	-	-	-	mphA	CatB4.v1?	-	-	tet(A).v1	-	-	OXA-1	-	-	-	KPC-2	SHV-28.v1^
KP122769	JAJIIR000000000	2019	Shandong	SD5	Klebsiella pneumoniae	69	250458	516322	5621961	ST15	1	2	7	8	ybt 14; ICEKp5?	131-4LV	-	0	-	0	-	0	-	0	-	wzi19	KL19	0.9489	O1v2	O1	1	aac(3)-IId^;aac(6')-Ib-cr.v2	-	-	-	-	mphA	CatB4.v1?	-	-	tet(A).v1	-	-	OXA-1;TEM-1D.v1^	-	-	-	KPC-2	SHV-28.v1^
KP122783	JAJIIS000000000	2019	Shandong	SD5	Klebsiella pneumoniae	60	274245	520478	5416424	ST15	1	2	7	7	ybt 14; ICEKp5?	131-4LV	-	0	-	0	-	0	-	0	-	wzi19	KL19	0.9489	O1v2	O1	1	aac(3)-IId^;aac(6')-Ib-cr.v2	-	-	-	-	mphA	CatB4.v1?	-	-	tet(A).v1	-	-	OXA-1	-	-	-	KPC-2	SHV-28.v1^
KP15957	JAJIIT000000000	2014	Zhejiang	ZDYY	Klebsiella pneumoniae	127	142406	367507	5800651	ST11	4	2	9	12	ybt 9; ICEKp3	192-1LV	-	0	iuc 1	1	-	0	-	0	rmpA2_9	wzi209	KL47	0.974	OL101	OL101	0.9197	aac(6')-Ib-cr.v2;aadA16*;aadA2;rmtB	-	fosA3	-	-	-	catII.2*;floR.v1*	arr-3	-	-	-	dfrA27	TEM-1D.v1^	-	CTX-M-14^	-	KPC-2	SHV-11.v1
KP16405	JAJIIU000000000	2014	Zhejiang	ZDYY	Klebsiella pneumoniae	116	203604	367483	5791859	ST11	4	2	8	11	ybt 9; ICEKp3	192-1LV	-	0	iuc 1	1	-	0	-	0	rmpA2_9	wzi209	KL47	0.9746	OL101	OL101	0.9201	aac(6')-Ib-cr.v2;aadA16*;aadA2;rmtB	-	fosA3	-	-	-	catII.2*;floR.v1*	arr-3	-	-	-	dfrA27	TEM-1D.v1^	-	-	-	KPC-2	SHV-11.v1
KP16633	JAJIIV000000000	2014	Zhejiang	ZDYY	Klebsiella pneumoniae	5	5503520	5503520	5758465	ST11	1	2	8	8	ybt 9; ICEKp3	192-1LV	-	0	-	0	-	0	-	0	-	wzi31	KL31	0.9921	O3b	O3b	0.9939	aadA2	-	-	qnrS1	-	-	catII.2*	-	sul2	tet(A).v1	-	-	LAP-2	-	CTX-M-65	-	KPC-2	SHV-11.v1
KP16818	JAJIIW000000000	2014	Zhejiang	ZDYY	Klebsiella pneumoniae	125	160323	328776	5803634	ST11	4	2	9	12	ybt 9; ICEKp3	192-1LV	-	0	iuc 1	1	-	0	-	0	rmpA2_9	wzi209	KL47	0.974	OL101	OL101	0.9197	aac(6')-Ib-cr.v2;aadA16*;aadA2;rmtB	-	fosA3	-	-	-	catII.2*;floR.v1*	arr-3	-	-	-	dfrA27	TEM-1D.v1^	-	CTX-M-14^	-	KPC-2	SHV-11.v1
KP16850	JAJIIX000000000	2014	Zhejiang	ZDYY	Klebsiella pneumoniae	122	165080	367483	5799744	ST11	4	2	9	12	ybt 9; ICEKp3	192-1LV	-	0	iuc 1	1	-	0	-	0	rmpA2_9	wzi209	KL47	0.9739	OL101	OL101	0.9196	aac(6')-Ib-cr.v2;aadA16*;aadA2;rmtB	-	fosA3	-	-	-	catII.2*;floR.v1*	arr-3	-	-	-	dfrA27	TEM-1D.v1^	-	CTX-M-14^	-	KPC-2	SHV-11.v1
KP16930	JAJIIY000000000	2014	Zhejiang	ZDYY	Klebsiella pneumoniae	121	152203	367601	5798718	ST11	4	2	9	12	ybt 9; ICEKp3	192-1LV	-	0	iuc 1	1	-	0	-	0	rmpA2_9	wzi209	KL47	0.9739	OL101	OL101	0.9196	aac(6')-Ib-cr.v2;aadA16*;aadA2;rmtB	-	fosA3	-	-	-	catII.2*;floR.v1*	arr-3	-	-	-	dfrA27	TEM-1D.v1^	-	CTX-M-9*	-	KPC-2	SHV-11.v1
KP16932	JAJIIZ000000000	2014	Zhejiang	ZDYY	Klebsiella pneumoniae	119	160299	328752	5792108	ST11	4	2	8	11	ybt 9; ICEKp3	192-1LV	-	0	iuc 1	1	-	0	-	0	rmpA2_9	wzi209	KL47	0.9746	OL101	OL101	0.9201	aac(6')-Ib-cr.v2;aadA16*;aadA2;rmtB	-	fosA3	-	-	-	catII.2*;floR.v1*	arr-3	-	-	-	dfrA27	TEM-1D.v1^	-	-	-	KPC-2	SHV-11.v1
KP16958	JAJIJA000000000	2014	Zhejiang	ZDYY	Klebsiella pneumoniae	121	165186	355152	5799459	ST11	4	2	8	11	ybt 9; ICEKp3	192-1LV	-	0	iuc 1	1	-	0	-	0	rmpA2_9	wzi209	KL47	0.9746	OL101	OL101	0.9201	aac(6')-Ib-cr.v2;aadA16*;aadA2;rmtB	-	fosA3	-	-	-	catII.2*;floR.v1*	arr-3	-	-	-	dfrA27	TEM-1D.v1^	-	-	-	KPC-2	SHV-11.v1
KP17035	JAJIJB000000000	2014	Zhejiang	ZDYY	Klebsiella pneumoniae	3	5330145	5330145	5583901	ST11	1	2	2	1	ybt 9; ICEKp3	15-1LV	-	0	-	0	-	0	-	0	-	wzi74	KL103	0.9672	O2v1	O2	0.9772	-	-	-	-	-	-	-	-	-	-	-	-	-	-	-	-	KPC-2	SHV-11.v1
KP17186	JAJIJC000000000	2014	Zhejiang	ZDYY	Klebsiella pneumoniae	100	151720	337919	5501329	ST11	1	2	5	4	ybt 9; ICEKp3	192-1LV	-	0	-	0	-	0	-	0	-	wzi209	KL47	0.974	OL101	OL101	0.9198	-	-	-	-	-	-	catII.2*	-	-	-	-	dfrA14.v1^	-	-	CTX-M-65	-	KPC-2	SHV-11.v1
KP17368	JAJIJD000000000	2014	Zhejiang	ZDYY	Klebsiella pneumoniae	98	151803	438617	5500913	ST11	1	2	5	4	ybt 9; ICEKp3	192-1LV	-	0	-	0	-	0	-	0	-	wzi209	KL47	0.974	OL101	OL101	0.9196	-	-	-	-	-	-	catII.2*	-	-	-	-	dfrA14.v1^	-	-	CTX-M-65	-	KPC-2	SHV-11.v1
KP17463	JAJIJE000000000	2014	Zhejiang	ZDYY	Klebsiella pneumoniae	104	170557	396136	5589642	ST11	1	2	9	13	ybt 9; ICEKp3	192-1LV	-	0	-	0	-	0	-	0	-	wzi209	KL47	0.9737	OL101	OL101	0.9182	aac(3)-IId^;aadA2;aadA5;aph3-Ia.v1^;strA.v1^;strB.v1	-	fosA3	-	-	mphA	catII.2*	-	sul2*	-	-	dfrA17*	-	-	CTX-M-55	-	KPC-2	SHV-11.v1
KP18003	JAJIJF000000000	2014	Zhejiang	ZDYY	Klebsiella pneumoniae	122	170433	367577	5796772	ST11	4	2	8	11	ybt 9; ICEKp3	192-1LV	-	0	iuc 1	1	-	0	-	0	rmpA2_2-54%	wzi209	KL47	0.9934	OL101	OL101	0.9495	aac(6')-Ib-cr.v2;aadA16*;aadA2;rmtB	-	fosA3	-	-	-	catII.2*;floR.v1*	arr-3	-	-	-	dfrA27	TEM-1D.v1^	-	-	-	KPC-2	SHV-11.v1
KP18603	JAJIJG000000000	2014	Zhejiang	ZDYY	Klebsiella pneumoniae	80	171893	396247	5576255	ST11	1	2	4	4	ybt 9; ICEKp3	192-1LV	-	0	-	0	-	0	-	0	-	wzi64	KL64	0.999	O2v1	O2	0.9864	aac(3)-IId^;aadA2	-	-	-	-	-	-	-	-	-	-	-	-	-	CTX-M-27	-	KPC-2	-
KP18996	JAJIJH000000000	2014	Zhejiang	ZDYY	Klebsiella pneumoniae	95	207775	387797	5738129	ST11	1	2	8	8	ybt 9; ICEKp3	192-1LV	-	0	-	0	-	0	-	0	-	wzi64	KL64	0.9991	O2v1	O2	0.9865	aadA2;rmtB	-	-	-	-	-	catII.2*	-	sul1	-	-	dfrA12	TEM-1D.v1^	-	CTX-M-3	-	KPC-2	SHV-11.v1
KP19225	JAJIJI000000000	2014	Zhejiang	ZDYY	Klebsiella pneumoniae	99	178691	387773	5737935	ST11	1	2	8	8	ybt 9; ICEKp3	192-1LV	-	0	-	0	-	0	-	0	-	wzi64	KL64	0.9991	O2v1	O2	0.9865	aadA2;rmtB	-	-	-	-	-	catII.2*	-	sul1	-	-	dfrA12	TEM-1D.v1^	-	CTX-M-3	-	KPC-2	SHV-11.v1
KP23876	JAJIJJ000000000	2014	Zhejiang	ZDYY	Klebsiella pneumoniae	82	182356	396270	5551314	ST11	1	2	5	4	ybt 9; ICEKp3	192-1LV	-	0	-	0	-	0	-	0	-	wzi209	KL47	0.974	OL101	OL101	0.9197	-	-	-	-	-	-	catII.2*	-	sul2	-	-	dfrA17	-	-	-	-	KPC-2	-
KP23974	JAJIJK000000000	2014	Zhejiang	ZDYY	Klebsiella pneumoniae	85	171406	396051	5549896	ST11	1	2	7	7	ybt 9; ICEKp3	192-1LV	-	0	-	0	-	0	-	0	-	wzi209	KL47	0.9709	OL101	OL101	0.9196	aadA2;rmtB	-	fosA3	-	-	-	catII.2*	-	-	-	-	-	TEM-1D.v1^	-	CTX-M-65	-	KPC-2	SHV-11.v1
KP25577	JAJIJL000000000	2014	Zhejiang	ZDYY	Klebsiella pneumoniae	100	176098	396136	5552917	ST11	1	2	7	7	ybt 9; ICEKp3	192-1LV	-	0	-	0	-	0	-	0	-	wzi209	KL47	0.9739	OL101	OL101	0.9194	aadA2;rmtB	-	fosA3	-	-	-	catII.2*	-	-	-	-	-	TEM-1D.v1^	-	CTX-M-65	-	KPC-2	SHV-11.v1
KP25972	JAJIJM000000000	2014	Zhejiang	ZDYY	Klebsiella pneumoniae	84	165095	395937	5505421	ST11	1	2	7	7	ybt 9; ICEKp3	192-1LV	-	0	-	0	-	0	-	0	-	wzi209	KL47	0.974	OL101	OL101	0.9197	aadA2;rmtB	-	fosA3	-	-	-	catII.2*	-	-	-	-	-	TEM-1D.v1^	-	CTX-M-65	-	KPC-2	SHV-11.v1
KP26006	JAJIJN000000000	2014	Zhejiang	ZDYY	Klebsiella pneumoniae	115	191189	391484	5770007	ST11	4	2	8	11	ybt 9; ICEKp3	192-2LV	-	0	iuc 1	1	-	0	-	0	rmpA2_2*-54%	wzi209	KL47	0.9746	OL101	OL101	0.92	aac(6')-Ib-cr.v2;aadA16*;aadA2;rmtB	-	fosA3	-	-	-	catII.2*;floR.v1*	arr-3	-	-	-	dfrA27	TEM-1D.v1^	-	-	-	KPC-2	SHV-11.v1
KP26183	JAJIJO000000000	2014	Zhejiang	ZDYY	Klebsiella pneumoniae	102	171917	367483	5743107	ST11	4	2	10	11	ybt 9; ICEKp3	192-1LV	-	0	iuc 1	1	-	0	-	0	rmpA2_2-54%	wzi209	KL47	0.9739	OL101	OL101	0.9197	aac(6')-Ib-cr.v2;aadA16*;rmtB	-	fosA3	-	-	-	catII.2*	arr-3	sul1	-	-	dfrA27	TEM-1D.v1^	-	CTX-M-14^	-	KPC-2	SHV-11.v1
KP26444	JAJIJP000000000	2014	Zhejiang	ZDYY	Klebsiella pneumoniae	100	220190	367507	5611682	ST11	1	2	9	11	ybt 9; ICEKp3	192-2LV	-	0	-	0	-	0	-	0	-	wzi209	KL47	0.9746	OL101	OL101	0.9203	aac(6')-Ib-cr.v2;aadA16*;rmtB	-	fosA3	-	-	-	catII.2*;floR.v1*	arr-3	sul1	-	-	dfrA27	TEM-1D.v1^	-	-	-	KPC-2	SHV-11.v1
KP26500	JAJIJQ000000000	2014	Zhejiang	ZDYY	Klebsiella pneumoniae	94	151772	375402	5594941	ST11	1	2	5	5	ybt 9; ICEKp3	192-1LV	-	0	-	0	iro 1 (incomplete)	2-1LV	-	0	-	wzi64	KL64	0.9991	O2v1	O2	0.9864	rmtB	-	-	-	-	-	-	-	-	-	-	-	TEM-1D.v1^	-	CTX-M-65;SHV-12	-	KPC-2	-
KP26529	JAJIJR000000000	2014	Zhejiang	ZDYY	Klebsiella pneumoniae	77	197695	328781	5504078	ST11	1	2	7	7	ybt 9; ICEKp3	192-1LV	-	0	-	0	-	0	-	0	-	wzi209	KL47	0.9934	OL101	OL101	0.9498	aadA2;rmtB	-	fosA3	-	-	-	catII.2*	-	-	-	-	-	TEM-1D.v1^	-	CTX-M-65	-	KPC-2	SHV-11.v1
KP26684	JAJIJS000000000	2014	Zhejiang	ZDYY	Klebsiella pneumoniae	103	212430	367459	5641166	ST11	1	2	10	11	ybt 9; ICEKp3	192-1LV	-	0	-	0	-	0	-	0	-	wzi209	KL47	0.9739	OL101	OL101	0.9189	aac(6')-Ib-cr.v2;aadA16*;rmtB	-	fosA3	-	-	-	catII.2*	arr-3	sul1	-	-	dfrA27	TEM-1D.v1^	-	CTX-M-9*?	-	KPC-2	SHV-11.v1
KP27267	JAJNEO000000000	2015	Zhejiang	ZDYY	Klebsiella pneumoniae	1	5510473	5510473	5510473	ST11	1	2	5	5	ybt 9; ICEKp3	192-2LV	-	0	-	0	-	0	-	0	-	wzi209	KL47	0.9939	OL101	OL101	0.9201	aadA2;rmtB	-	-	-	-	-	-	-	-	-	-	-	TEM-1D.v1^	-	CTX-M-65	-	KPC-2	-
KP27732	JAJIJT000000000	2015	Zhejiang	ZDYY	Klebsiella pneumoniae	87	178313	395915	5497092	ST11	1	2	7	7	ybt 9; ICEKp3	192-1LV	-	0	-	0	-	0	-	0	-	wzi209	KL47	0.9941	OL101	OL101	0.9204	aadA2;rmtB	-	fosA3	-	-	-	catII.2*	-	-	-	-	-	TEM-1D.v1^	-	CTX-M-65	-	KPC-2	SHV-11.v1
KP27734	JAJIJU000000000	2015	Zhejiang	ZDYY	Klebsiella pneumoniae	83	188590	355160	5510875	ST11	1	2	7	7	ybt 9; ICEKp3	192-1LV	-	0	-	0	-	0	-	0	-	wzi209	KL47	0.9941	OL101	OL101	0.9204	aadA2;rmtB	-	fosA3	-	-	-	catII.2*	-	-	-	-	-	TEM-1D.v1^	-	CTX-M-65	-	KPC-2	SHV-11.v1
KP28328	JAJIJV000000000	2015	Zhejiang	ZDYY	Klebsiella pneumoniae	97	213054	367116	5703091	ST11	1	2	10	14	ybt 9; ICEKp3	192-2LV	-	0	-	0	-	0	-	0	-	wzi209	KL47	0.994	OL101	OL101	0.9206	aac(6')-Ib-cr.v2;aadA16*;rmtB	-	fosA3	qnrS1	-	-	catII.2*	arr-3	sul1;sul2	tet(A).v1	-	dfrA27	LAP-2;TEM-1D.v1^	-	-	-	KPC-2	SHV-11.v1
KP28367	JAJIJW000000000	2015	Zhejiang	ZDYY	Klebsiella pneumoniae	82	175997	333611	5496997	ST11	1	2	3	2	ybt 9; ICEKp3	192-1LV	-	0	-	0	-	0	-	0	-	wzi64	KL64	0.9991	O2v1	O2	0.9865	aadA2	-	-	-	-	-	-	-	-	-	-	-	-	-	-	-	KPC-2	SHV-11.v1
KP28374	JAJIJX000000000	2015	Zhejiang	ZDYY	Klebsiella pneumoniae	76	192432	366027	5496680	ST11	1	2	3	2	ybt 9; ICEKp3	192-1LV	-	0	-	0	-	0	-	0	-	wzi64	KL64	0.9991	O2v1	O2	0.9865	aadA2	-	-	-	-	-	-	-	-	-	-	-	-	-	-	-	KPC-2	SHV-11.v1
KP28523	JAJIJY000000000	2015	Zhejiang	ZDYY	Klebsiella pneumoniae	107	212454	367601	5714670	ST11	1	2	11	15	ybt 9; ICEKp3	192-1LV	-	0	-	0	-	0	-	0	-	wzi209	KL47	0.9739	OL101	OL101	0.9197	aac(6')-Ib-cr.v2;aadA16*;rmtB	-	fosA3	qnrS1	-	-	catII.2*	arr-3	sul1;sul2	tet(A).v1	-	dfrA27	LAP-2;TEM-1D.v1^	-	CTX-M-14^	-	KPC-2	SHV-11.v1
KP28606	JAJIJZ000000000	2015	Zhejiang	ZDYY	Klebsiella pneumoniae	81	178347	392332	5528800	ST11	1	2	5	4	ybt 9; ICEKp3	192-1LV	-	0	-	0	-	0	-	0	-	wzi64	KL64	0.9991	O2v1	O2	0.9865	aadA2	-	-	-	-	-	catII.2*	-	-	-	-	-	-	-	CTX-M-65	-	KPC-2	SHV-11.v1
KP28669	JAJIKA000000000	2015	Zhejiang	ZDYY	Klebsiella pneumoniae	100	151828	372022	5811435	ST11	1	2	7	10	ybt 9; ICEKp3	192-2LV	-	0	-	0	-	0	-	0	-	wzi209	KL47	0.974	OL101	OL101	0.9198	aac(3)-IId^;aadA2;rmtB	-	-	qnrS1	-	-	-	-	-	tet(A).v1	-	dfrA1.v1	LAP-2;TEM-1D.v1^	-	CTX-M-65?	-	KPC-2	-
KP28673	JAJIKB000000000	2015	Zhejiang	ZDYY	Klebsiella pneumoniae	86	180229	355058	5500807	ST11	1	2	7	7	ybt 9; ICEKp3	192-1LV	-	0	-	0	-	0	-	0	-	wzi209	KL47	0.9941	OL101	OL101	0.9204	aadA2;rmtB	-	fosA3	-	-	-	catII.2*	-	-	-	-	-	TEM-1D.v1^	-	CTX-M-65	-	KPC-2	SHV-11.v1
KP28709	JAJIKC000000000	2015	Zhejiang	ZDYY	Klebsiella pneumoniae	105	196321	367309	5708890	ST11	1	2	11	15	ybt 9; ICEKp3	192-1LV	-	0	-	0	-	0	-	0	-	wzi209	KL47	0.9939	OL101	OL101	0.9206	aac(6')-Ib-cr.v2;aadA16*;rmtB	-	fosA3	qnrS1	-	-	catII.2*	arr-3	sul1;sul2	tet(A).v1	-	dfrA27	LAP-2;TEM-1D.v1^	-	CTX-M-90^	-	KPC-2	SHV-11.v1
KP28827	JAJIKD000000000	2015	Zhejiang	ZDYY	Klebsiella pneumoniae	102	208206	367115	5707866	ST11	1	2	11	15	ybt 9; ICEKp3	192-1LV	-	0	-	0	-	0	-	0	-	wzi209	KL47	0.9939	OL101	OL101	0.9206	aac(6')-Ib-cr.v2;aadA16*;rmtB	-	fosA3	qnrS1	-	-	catII.2*	arr-3	sul1;sul2	tet(A).v1	-	dfrA27	LAP-2;TEM-1D.v1^	-	CTX-M-90^	-	KPC-2	SHV-11.v1
KP29007	JAJIKE000000000	2015	Zhejiang	ZDYY	Klebsiella pneumoniae	108	203637	367243	5715041	ST11	1	2	10	14	ybt 9; ICEKp3	192-1LV	-	0	-	0	-	0	-	0	-	wzi209	KL47	0.9937	OL101	OL101	0.9207	aac(6')-Ib-cr.v2;aadA16*;rmtB	-	fosA3	qnrS1	-	-	catII.2*	arr-3	sul1;sul2	tet(A).v1	-	dfrA27	LAP-2;TEM-1D.v1^	-	-	-	KPC-2	SHV-11.v1
KP29101	JAJIKF000000000	2015	Zhejiang	ZDYY	Klebsiella pneumoniae	102	176840	367115	5701643	ST11	1	2	11	15	ybt 9; ICEKp3	192-1LV	-	0	-	0	-	0	-	0	-	wzi209	KL47	0.9939	OL101	OL101	0.9204	aac(6')-Ib-cr.v2;aadA16*;rmtB	-	fosA3	qnrS1	-	-	catII.2*	arr-3	sul1;sul2	tet(A).v1	-	dfrA27	LAP-2;TEM-1D.v1^	-	CTX-M-65	-	KPC-2	SHV-11.v1
KP29177	JAJIKG000000000	2015	Zhejiang	ZDYY	Klebsiella pneumoniae	87	210082	367115	5515107	ST11	1	2	4	3	ybt 9; ICEKp3	192-1LV	-	0	-	0	-	0	-	0	-	wzi64	KL64	0.9991	O2v1	O2	0.9865	-	-	-	-	-	-	catII.2*	-	-	-	-	-	-	-	CTX-M-65	-	KPC-2	SHV-11.v1
KP29407	JAJNEP000000000	2015	Zhejiang	ZDYY	Klebsiella pneumoniae	1	5716474	5716474	5716474	ST11	1	2	11	15	ybt 9; ICEKp3	192-1LV	-	0	-	0	-	0	-	0	-	wzi209	KL47	0.9739	OL101	OL101	0.9198	aac(6')-Ib-cr.v2;aadA16*;rmtB	-	fosA3	qnrS1	-	-	catII.2*	arr-3	sul1;sul2	tet(A).v1	-	dfrA27	LAP-2;TEM-1D.v1^	-	CTX-M-14^	-	KPC-2	SHV-11.v1
KP29450	JAJNEQ000000000	2015	Zhejiang	ZDYY	Klebsiella pneumoniae	1	5479501	5479501	5479501	ST11	1	2	4	4	ybt 9; ICEKp3	192-1LV	-	0	-	0	-	0	-	0	-	wzi209	KL47	0.974	OL101	OL101	0.9192	aadA2;rmtB	-	-	-	-	-	-	-	-	-	-	-	TEM-1D.v1^	-	-	-	KPC-2	SHV-11.v1
KP29484	JAJIKH000000000	2015	Zhejiang	ZDYY	Klebsiella pneumoniae	4	5431357	5431357	5645089	ST11	1	2	5	5	ybt 10; ICEKp4	26-1LV	-	0	-	0	-	0	-	0	-	wzi75	KL105	0.9999	O2v2	O2	0.9845	aadA2	-	-	qnrS1	-	-	-	-	sul1	-	-	-	-	-	CTX-M-27	-	KPC-2	SHV-11.v1
KP29505	JAJIKI000000000	2014	Guangdong	szrmyy	Klebsiella pneumoniae	72	324700	1189988	5592154	ST2028	1	2	4	4	ybt 10; ICEKp4	89-2LV	-	0	-	0	-	0	-	0	-	wzi149	KL62	0.9997	O2v1	O2	0.9887	-	-	-	qnrS1	-	-	-	-	-	-	-	-	TEM-1D.v1^	-	CTX-M-15	-	IMP-4	SHV-1^
KP29597	JAJIKJ000000000	2015	Zhejiang	ZDYY	Klebsiella pneumoniae	111	176693	392332	5629714	ST11	4	2	8	10	ybt 9; ICEKp3	192-1LV	-	0	iuc 5	62-2LV	-	0	-	0	-	wzi64	KL64	0.9991	O2v1	O2	0.9865	aac(3)-IId^;aadA2;aadA5	-	-	-	-	mphA	catA1^;catII.2*	-	-	tet(B).v2*	-	dfrA17	-	-	CTX-M-65	-	KPC-2	SHV-11.v1
KP30158	JAJIKK000000000	2015	Zhejiang	ZDYY	Klebsiella pneumoniae	119	118115	343287	5636853	ST11	4	3	9	10	ybt 9; ICEKp3	192-1LV	-	0	iuc 5	62-2LV	-	0	-	0	-	wzi64	KL64	0.999	O2v1	O2	0.9865	aac(3)-IId^;aadA2;aadA5	-	-	-	-	mphA	catA1^;catII.2*	-	-	tet(B).v2*	-	dfrA17	-	-	CTX-M-65	-	KPC-2	SHV-11.v1
KP30174	JAJIKL000000000	2015	Zhejiang	ZDYY	Klebsiella pneumoniae	85	165104	394251	5512034	ST11	1	2	5	5	ybt 9; ICEKp3	192-2LV	-	0	-	0	-	0	-	0	-	wzi209	KL47	0.974	OL101	OL101	0.9197	aadA2;rmtB	-	-	-	-	-	-	-	-	-	-	-	TEM-1D.v1^	-	CTX-M-65	-	KPC-2	-
KP30233	JAJIKM000000000	2015	Zhejiang	ZDYY	Klebsiella pneumoniae	84	178419	396160	5451137	ST11	1	2	7	7	ybt 9; ICEKp3	192-1LV	-	0	-	0	-	0	-	0	-	wzi209	KL47	0.974	OL101	OL101	0.9196	aadA2;rmtB	-	fosA3	-	-	-	catII.2*	-	-	-	-	-	TEM-1D.v1^	-	CTX-M-65	-	KPC-2	SHV-11.v1
KP30412	JAJIKN000000000	2015	Zhejiang	ZDYY	Klebsiella pneumoniae	106	177854	531363	5615533	ST11	1	2	9	11	ybt 9; ICEKp3	192-3LV	-	0	-	0	-	0	-	0	-	wzi209	KL47	0.9934	OL101	OL101	0.9498	aac(6')-Ib-cr.v2;aadA16*;aadA2;rmtB	-	fosA3	-	-	-	floR.v1*	arr-3	-	-	-	dfrA27	TEM-1D.v1^	-	CTX-M-14^	-	KPC-2	SHV-11.v1
KP30762	JAJIKO000000000	2015	Zhejiang	ZDYY	Klebsiella pneumoniae	85	165112	392332	5514351	ST11	1	2	5	4	ybt 9; ICEKp3	192-1LV	-	0	-	0	-	0	-	0	-	wzi64	KL64	0.9991	O2v1	O2	0.9865	aadA2	-	-	-	-	-	catII.2*	-	-	-	-	-	-	-	CTX-M-65	-	KPC-2	SHV-11.v1
KP30906	JAJIKP000000000	2015	Zhejiang	ZDYY	Klebsiella pneumoniae	84	213967	392223	5516365	ST11	1	2	5	4	ybt 9; ICEKp3	192-1LV	-	0	-	0	-	0	-	0	-	wzi64	KL64	0.9991	O2v1	O2	0.9865	aadA2	-	-	-	-	-	catII.2*	-	-	-	-	-	-	-	CTX-M-65	-	KPC-2	SHV-11.v1
KP31165	JAJIKQ000000000	2015	Zhejiang	ZDYY	Klebsiella pneumoniae	80	160299	367483	5471087	ST11	1	2	5	4	ybt 9; ICEKp3	192-1LV	-	0	-	0	-	0	-	0	-	wzi209	KL47	0.974	OL101	OL101	0.9197	aadA2	-	-	-	-	-	catII.2*	-	-	-	-	-	-	-	CTX-M-65	-	KPC-2	SHV-11.v1
KP31501	JAJIKR000000000	2015	Zhejiang	ZDYY	Klebsiella pneumoniae	106	171941	367507	5638815	ST11	1	2	10	11	ybt 9; ICEKp3	192-2LV	-	0	-	0	-	0	-	0	-	wzi209	KL47	0.9739	OL101	OL101	0.9198	aac(6')-Ib-cr.v2;aadA16*;rmtB	-	fosA3	-	-	-	floR.v1*	arr-3	sul1	-	-	dfrA27	TEM-1D.v1^	-	CTX-M-14^	-	KPC-2	SHV-11.v1
KP31558	JAJIKS000000000	2015	Zhejiang	ZDYY	Klebsiella pneumoniae	110	111594	409728	5531951	ST11	1	2	6	7	ybt 9; ICEKp3	192-1LV	-	0	-	0	-	0	-	0	-	wzi209	KL47	0.9739	OL101	OL101	0.9199	aadA2;rmtB	-	fosA3	-	-	-	-	-	-	-	-	-	CMY-33*;TEM-1D.v1^	-	CTX-M-65	-	KPC-2	-
KP31776	JAJIKT000000000	2015	Zhejiang	ZDYY	Klebsiella pneumoniae	89	176258	392332	5519119	ST11	1	2	5	4	ybt 9; ICEKp3	192-1LV	-	0	-	0	-	0	-	0	-	wzi64	KL64	0.9991	O2v1	O2	0.9865	aadA2	-	-	-	-	-	catII.2*	-	-	-	-	-	-	-	CTX-M-65	-	KPC-2	SHV-11.v1
KP32662	JAJIKU000000000	2015	Zhejiang	ZDYY	Klebsiella pneumoniae	82	220166	392308	5515931	ST11	1	2	5	4	ybt 9; ICEKp3	192-1LV	-	0	-	0	-	0	-	0	-	wzi64	KL64	0.9991	O2v1	O2	0.9865	aadA2	-	-	-	-	-	catII.2*	-	-	-	-	-	-	-	CTX-M-65	-	KPC-2	SHV-11.v1
KP32872	JAJIKV000000000	2015	Zhejiang	ZDYY	Klebsiella pneumoniae	85	176606	396184	5505499	ST11	1	2	7	7	ybt 9; ICEKp3	192-1LV	-	0	-	0	-	0	-	0	-	wzi209	KL47	0.974	OL101	OL101	0.9197	aadA2;rmtB	-	fosA3	-	-	-	catII.2*	-	-	-	-	-	TEM-1D.v1^	-	CTX-M-65	-	KPC-2	SHV-11.v1
KP33068	JAJIKW000000000	2015	Zhejiang	ZDYY	Klebsiella pneumoniae	86	220166	392308	5521611	ST11	1	2	5	4	ybt 9; ICEKp3	192-1LV	-	0	-	0	-	0	-	0	-	wzi64	KL64	0.9991	O2v1	O2	0.9865	aadA2	-	-	-	-	-	catII.2*	-	-	-	-	-	-	-	CTX-M-65	-	KPC-2	SHV-11.v1
KP33130	JAJIKX000000000	2015	Zhejiang	ZDYY	Klebsiella pneumoniae	104	152406	374790	5674521	ST11	4	2	5	6	ybt 9; ICEKp3	192-1LV	-	0	iuc 1	1	iro 1	2	rmp 1; KpVP-1 (incomplete)	40-1LV	rmpA2_3-47%	wzi64	KL64	0.9991	O2v1	O2	0.9865	aadA2;rmtB	-	-	-	-	-	-	-	-	-	-	-	TEM-1D.v1^	-	CTX-M-65;SHV-12	-	KPC-2	-
KP33229	JAJIKY000000000	2015	Zhejiang	ZDYY	Klebsiella pneumoniae	93	160297	377032	5695334	ST11	4	2	4	3	ybt 9; ICEKp3	192-1LV	-	0	iuc 1	1	-	0	-	0	rmpA2_6-60%	-	KL64	0.999	O2v1	O2	0.9865	aadA2	-	-	-	-	-	-	-	-	-	-	-	-	-	CTX-M-147*	-	KPC-2	SHV-11.v1
KP33316	JAJIKZ000000000	2015	Zhejiang	ZDYY	Klebsiella pneumoniae	99	145374	366209	5682781	ST11	1	2	9	13	ybt 9; ICEKp3	192-1LV	-	0	-	0	-	0	-	0	-	wzi64	KL64	0.999	O2v1	O2	0.9867	aac(3)-IId^;aadA2;aph(3')-Ia;rmtB;strA.v1^;strB.v1	-	fosA3	-	-	-	-	-	sul2	tet(G).v1	-	dfrA12	TEM-1D.v1^	-	CTX-M-14	-	KPC-2	SHV-11.v1
KP33367	JAJILA000000000	2015	Zhejiang	ZDYY	Klebsiella pneumoniae	117	170481	366099	5840443	ST11	4	2	10	12	ybt 9; ICEKp3	192-1LV	-	0	iuc 1	1	-	0	rmp 1; KpVP-1	40	rmpA2_3-47%	wzi64	KL64	0.9991	O2v1	O2	0.9865	aadA2;rmtB	-	fosA3	qnrS1	-	-	catII.2*	-	sul2	tet(A).v1	-	dfrA14.v1^	LAP-2;TEM-1D.v1^	-	CTX-M-65	-	KPC-2	-
KP33433	JAJILB000000000	2015	Zhejiang	ZDYY	Klebsiella pneumoniae	96	176672	392307	5597936	ST11	1	0	5	6	ybt 9; ICEKp3	192-2LV	-	0	-	0	-	0	-	0	-	wzi64	KL64	0.999	O2v1	O2	0.9865	aadA2;strA.v1^;strB.v1*?	-	-	-	-	-	catII.2*	-	sul2	tet(A).v1	-	-	-	-	-	-	-	SHV-11.v1
KP34325	JAJILC000000000	2015	Zhejiang	ZDYY	Klebsiella pneumoniae	82	175479	396160	5560391	ST11	1	2	7	7	ybt 9; ICEKp3	192-1LV	-	0	-	0	-	0	-	0	-	wzi209	KL47	0.9738	OL101	OL101	0.9182	aadA2;rmtB	-	fosA3	-	-	-	catII.2*	-	-	-	-	-	TEM-1D.v1^	-	CTX-M-65	-	KPC-2	SHV-11.v1
KP34395	JAJILD000000000	2015	Zhejiang	ZDYY	Klebsiella pneumoniae	85	220166	392418	5506825	ST11	1	2	5	4	ybt 9; ICEKp3	192-1LV	-	0	-	0	-	0	-	0	-	wzi64	KL64	0.999	O2v1	O2	0.9865	aadA2	-	-	-	-	-	catII.2*	-	-	-	-	-	-	-	CTX-M-65	-	KPC-2	SHV-11.v1
KP34435	JAJILE000000000	2015	Zhejiang	ZDYY	Klebsiella pneumoniae	111	165147	382892	5770903	ST11	1	2	9	12	ybt 9; ICEKp3	192-2LV	-	0	-	0	-	0	-	0	-	wzi64	KL64	0.9991	O2v1	O2	0.9865	aac(3)-IId^;aadA2	-	-	qnrS1	-	ermB.v1*;mphA	catII.2*;floR.v1*	-	-	tet(A).v1	-	dfrA1.v1	LAP-2	-	CTX-M-14	-	KPC-2	SHV-11.v1
KP35218	JAJILF000000000	2015	Zhejiang	ZDYY	Klebsiella pneumoniae	83	203859	365296	5507639	ST11	1	2	7	6	ybt 9; ICEKp3	192-1LV	-	0	-	0	-	0	-	0	-	wzi64	KL64	0.9991	O2v1	O2	0.9865	rmtB	-	fosA3	-	-	-	catII.2*	-	-	-	-	-	TEM-1D.v1^	-	CTX-M-65	-	KPC-2	SHV-11.v1
KP35319	JAJILG000000000	2015	Zhejiang	ZDYY	Klebsiella pneumoniae	85	220142	392393	5513429	ST11	1	2	5	4	ybt 9; ICEKp3	192-1LV	-	0	-	0	-	0	-	0	-	wzi64	KL64	0.9991	O2v1	O2	0.9864	aadA2	-	-	-	-	-	catII.2*	-	-	-	-	-	-	-	CTX-M-65	-	KPC-2	SHV-11.v1
KP35430	JAJILH000000000	2016	Guangdong	szrmyy	Klebsiella pneumoniae	93	218236	386283	5523607	ST1213	0	2	11	17	-	0	-	0	-	0	-	0	-	0	-	-	KL103	0.967	O2v1	O2	0.9858	aac(3)-IId^;aac(6')-Ib-cr.v2;aadA16*;aph3-Ia.v1;strA.v1^;strB.v1	-	-	qnrS1	-	mphA	floR.v1	arr-3	sul1;sul2*	tet(A).v2	-	dfrA27	TEM-1D.v1^	-	CTX-M-3	-	NDM-1	SHV-1^
KP35738	JAJILI000000000	2015	Zhejiang	ZDYY	Klebsiella pneumoniae	103	175340	382892	5783218	ST11	1	2	10	15	ybt 9; ICEKp3	192-2LV	-	0	-	0	-	0	-	0	-	wzi64	KL64	0.9991	O2v1	O2	0.9865	aac(3)-IId^;aadA2;strA.v1^;strB.v1	-	-	qnrS1	-	ermB.v1*;mphA	floR.v1*	-	sul2	tet(A).v1	-	dfrA1.v1	LAP-2;TEM-1D.v1^	-	CTX-M-14	-	KPC-2	SHV-11.v1
KP35923	JAJILJ000000000	2015	Zhejiang	ZDYY	Klebsiella pneumoniae	95	132533	409820	5450536	ST11	1	2	5	5	ybt 9; ICEKp3	192-1LV	-	0	-	0	-	0	-	0	-	wzi209	KL47	0.974	OL101	OL101	0.9197	aadA2;rmtB	-	-	-	-	-	catII.2*	-	-	-	-	-	-	-	CTX-M-65	-	KPC-2	-
KP35925	JAJILK000000000	2015	Zhejiang	ZDYY	Klebsiella pneumoniae	84	165151	376291	5489170	ST11	1	2	5	4	ybt 9; ICEKp3	192-1LV	-	0	-	0	-	0	-	0	-	wzi64	KL64	0.999	O2v1	O2	0.9865	aadA2	-	-	-	-	-	catII.2*	-	-	-	-	-	-	-	CTX-M-65	-	KPC-2	SHV-11.v1
KP35973	JAJILL000000000	2016	Guangdong	szrmyy	Klebsiella pneumoniae	107	178762	367759	5856949	ST11	1	2	9	13	ybt 9; ICEKp3	192-1LV	-	0	-	0	-	0	-	0	-	wzi64	KL64	0.999	O2v1	O2	0.9865	aadA2;rmtB;strA.v1^;strB.v1	-	fosA3	qnrS1	-	-	-	-	sul2	tet(A).v1	-	dfrA1.v1	LAP-2;TEM-1D.v1^	-	CTX-M-65	-	KPC-2	SHV-11.v1
KP36086	JAJILM000000000	2015	Zhejiang	ZDYY	Klebsiella pneumoniae	83	220166	376291	5489200	ST11	1	2	5	4	ybt 9; ICEKp3	192-1LV	-	0	-	0	-	0	-	0	-	wzi64	KL64	0.999	O2v1	O2	0.9865	aadA2	-	-	-	-	-	catII.2*	-	-	-	-	-	-	-	CTX-M-65	-	KPC-2	SHV-11.v1
KP36203	JAJILN000000000	2016	Guangdong	szrmyy	Klebsiella pneumoniae	95	180295	379903	5597139	ST11	1	2	5	6	ybt 9; ICEKp3	192-1LV	-	0	-	0	-	0	-	0	-	wzi209	KL47	0.9739	OL101	OL101	0.919	aadA2;rmtB	-	-	-	-	-	-	-	-	-	-	-	TEM-1D.v1^	-	CTX-M-65;SHV-12	-	KPC-2	-
KP36320	JAJILO000000000	2016	Zhejiang	ZDYY	Klebsiella pneumoniae	81	203667	512101	5503078	ST11	1	2	7	7	ybt 9; ICEKp3	192-1LV	-	0	-	0	-	0	-	0	-	wzi209	KL47	0.9745	OL101	OL101	0.9196	aadA2;rmtB	-	fosA3	-	-	-	catII.2*	-	-	-	-	-	TEM-1D.v1^	-	CTX-M-65	-	KPC-2	SHV-11.v1
KP36326	JAJILP000000000	2016	Zhejiang	ZDYY	Klebsiella pneumoniae	90	170263	347361	5430417	ST11	1	2	5	5	ybt 9; ICEKp3	192-1LV	-	0	-	0	-	0	-	0	-	wzi209	KL47	0.9745	OL101	OL101	0.9197	aadA2;rmtB	-	-	-	-	-	catII.2*	-	-	-	-	-	-	-	CTX-M-65	-	KPC-2	-
KP36329	JAJILQ000000000	2016	Guangdong	szrmyy	Klebsiella pneumoniae	111	178889	343593	5859937	ST11	1	2	10	14	ybt 9; ICEKp3	192-1LV	-	0	-	0	-	0	-	0	-	wzi64	KL64	0.9991	O2v1	O2	0.9865	aadA2;rmtB;strA.v1^;strB.v1	-	fosA3	qnrS1	-	-	catII.2*	-	sul2	tet(A).v1	-	dfrA1.v1	LAP-2;TEM-1D.v1^	-	CTX-M-65	-	KPC-2	SHV-11.v1
KP36363	JAJILR000000000	2016	Zhejiang	ZDYY	Klebsiella pneumoniae	92	203398	611910	5691728	ST15	1	2	10	12	ybt 14; ICEKp5?	131-4LV	-	0	-	0	-	0	-	0	-	wzi19	KL19	0.949	O1v2	O1	1	aac(3)-IId^;aadA2^;rmtB	-	fosA3	-	-	mphA	catII.2*	-	sul1	-	-	dfrA12	TEM-1D.v1^	-	CTX-M-15;CTX-M-65	-	KPC-2	SHV-28.v1^
KP36424	JAJILS000000000	2016	Guangdong	szrmyy	Klebsiella pneumoniae	104	180407	367236	5859861	ST11	1	2	10	14	ybt 9; ICEKp3	192-1LV	-	0	-	0	-	0	-	0	-	wzi64	KL64	0.9991	O2v1	O2	0.9865	aadA2;rmtB;strA.v1^;strB.v1	-	fosA3	qnrS1	-	-	catII.2*	-	sul2	tet(A).v1	-	dfrA1.v1	LAP-2;TEM-1D.v1^	-	CTX-M-65	-	KPC-2	SHV-11.v1
KP36489	JAJILT000000000	2016	Zhejiang	ZDYY	Klebsiella pneumoniae	59	225747	611910	5483597	ST15	1	2	3	2	ybt 14; ICEKp5?	131-4LV	-	0	-	0	-	0	-	0	-	wzi19	KL19	0.949	O1v2	O1	1	aac(3)-IId^	-	-	-	-	-	-	-	-	-	-	-	-	-	-	-	KPC-2	SHV-28.v1^
KP36610	JAJILU000000000	2016	Zhejiang	ZDYY	Klebsiella pneumoniae	96	170241	376815	5684789	ST11	4	2	4	3	ybt 9; ICEKp3	192-1LV	-	0	iuc 1	1	-	0	-	0	rmpA2_6-60%	-	KL64	0.999	O2v1	O2	0.9864	aadA2	-	-	-	-	-	-	-	-	-	-	-	-	-	CTX-M-147*	-	KPC-2	SHV-11.v1
KP36621	JAJILV000000000	2016	Guangdong	szrmyy	Klebsiella pneumoniae	106	153267	343593	5842319	ST11	1	2	9	11	ybt 9; ICEKp3	192-1LV	-	0	-	0	-	0	-	0	-	wzi64	KL64	0.9991	O2v1	O2	0.9865	aadA2;rmtB;strA.v1^;strB.v1	-	fosA3	-	-	-	-	-	sul2	tet(A).v1	-	dfrA1.v1	TEM-1D.v1^	-	CTX-M-65	-	KPC-2	SHV-11.v1
KP36844	JAJILW000000000	2016	Zhejiang	ZDYY	Klebsiella pneumoniae	101	170263	392179	5508635	ST11	1	2	7	7	ybt 9; ICEKp3	192-1LV	-	0	-	0	-	0	-	0	-	wzi209	KL47	0.9745	OL101	OL101	0.9193	aadA2;rmtB	-	fosA3	-	-	-	catII.2*	-	-	-	-	-	TEM-1D.v1^	-	CTX-M-65	-	KPC-2	-
KP36987	JAJILX000000000	2016	Guangdong	szrmyy	Klebsiella pneumoniae	106	178781	379803	5630322	ST11	1	2	5	6	ybt 9; ICEKp3	192-1LV	-	0	-	0	-	0	-	0	-	wzi209	KL47	0.9743	OL101	OL101	0.9206	aadA2;rmtB	-	-	-	-	-	-	-	-	-	-	-	TEM-1D.v1^	-	CTX-M-65;SHV-12	-	KPC-2	-
KP37458	JAJILY000000000	2016	Guangdong	szrmyy	Klebsiella pneumoniae	107	180299	367236	5857188	ST11	1	2	10	14	ybt 9; ICEKp3	192-2LV	-	0	-	0	-	0	-	0	-	wzi64	KL64	0.9991	O2v1	O2	0.9865	aadA2;rmtB;strA.v1^;strB.v1	-	fosA3	qnrS1	-	-	catII.2*	-	sul2	tet(A).v1	-	dfrA1.v1	LAP-2;TEM-1D.v1^	-	CTX-M-65	-	KPC-2	SHV-11.v1
KP37485	JAJILZ000000000	2016	Zhejiang	ZDYY	Klebsiella pneumoniae	85	184329	376076	5476589	ST11	1	2	4	3	ybt 9; ICEKp3	192-1LV	-	0	-	0	-	0	-	0	-	wzi64	KL64	0.9991	O2v1	O2	0.9865	aadA2	-	-	-	-	-	-	-	-	-	-	-	-	-	CTX-M-65	-	KPC-2	SHV-11.v1
KP37539	JAJIMA000000000	2016	Guangdong	szrmyy	Klebsiella pneumoniae	104	180407	367236	5858224	ST11	1	2	10	14	ybt 9; ICEKp3	192-2LV	-	0	-	0	-	0	-	0	-	wzi64	KL64	0.9991	O2v1	O2	0.9865	aadA2;rmtB;strA.v1^;strB.v1	-	fosA3	qnrS1	-	-	catII.2*	-	sul2	tet(A).v1	-	dfrA1.v1	LAP-2;TEM-1D.v1^	-	CTX-M-65	-	KPC-2	SHV-11.v1
KP37672	JAJIMB000000000	2016	Zhejiang	ZDYY	Klebsiella pneumoniae	88	145755	333667	5499205	ST11	1	2	7	7	ybt 9; ICEKp3	192-1LV	-	0	-	0	-	0	-	0	-	wzi64	KL64	0.9991	O2v1	O2	0.9865	aadA2;rmtB	-	fosA3	-	-	-	catII.2*	-	-	-	-	-	TEM-1D.v1^	-	CTX-M-65	-	KPC-2	SHV-11.v1
KP37737	JAJIMC000000000	2016	Guangdong	szrmyy	Klebsiella pneumoniae	111	178768	336358	5839627	ST11	1	2	10	12	ybt 9; ICEKp3	192-1LV	-	0	-	0	-	0	-	0	-	wzi64	KL64	0.9991	O2v1	O2	0.9865	aadA2;rmtB;strA.v1^;strB.v1	-	fosA3	-	-	-	catII.2*	-	sul2	tet(A).v1	-	dfrA1.v1	TEM-1D.v1^	-	CTX-M-65	-	KPC-2	SHV-11.v1
KP37799	JAJIMD000000000	2016	Zhejiang	ZDYY	Klebsiella pneumoniae	81	170241	367311	5495402	ST11	1	2	4	4	ybt 9; ICEKp3	192-2LV	-	0	-	0	-	0	-	0	-	wzi209	KL47	0.9745	OL101	OL101	0.9197	aadA2;rmtB	-	-	-	-	-	-	-	-	-	-	-	TEM-1D.v1^	-	-	-	KPC-2	-
KP38044	JAJIME000000000	2016	Zhejiang	ZDYY	Klebsiella pneumoniae	89	175906	379851	5746954	ST11	4	2	6	5	ybt 9; ICEKp3	192-2LV	-	0	iuc 1	1-1LV	-	0	-	0	rmpA2_2-54%	wzi209	KL47	0.9745	OL101	OL101	0.9197	rmtB	-	fosA3	-	-	-	-	-	-	-	-	-	TEM-1D.v1^	-	CTX-M-65	-	KPC-2	SHV-11.v1
KP38088	JAJIMF000000000	2016	Zhejiang	ZDYY	Klebsiella pneumoniae	108	142760	364931	5811644	ST11	4	2	9	11	ybt 9; ICEKp3	192-2LV	-	0	iuc 1	1	-	0	rmp 1; KpVP-1	40	rmpA2_3-47%	wzi64	KL64	0.9991	O2v1	O2	0.9865	aadA2;rmtB	-	-	qnrS1	-	-	catII.2*	-	sul2	tet(A).v1	-	dfrA14.v1^	LAP-2;TEM-1D.v1^	-	CTX-M-65	-	KPC-2	-
KP38175	JAJIMG000000000	2016	Guangdong	szrmyy	Klebsiella pneumoniae	103	180299	367236	5856143	ST11	1	2	9	13	ybt 9; ICEKp3	192-2LV	-	0	-	0	-	0	-	0	-	wzi64	KL64	0.9991	O2v1	O2	0.9865	aadA2;rmtB;strA.v1^;strB.v1	-	-	qnrS1	-	-	catII.2*	-	sul2	tet(A).v1	-	dfrA1.v1	LAP-2;TEM-1D.v1^	-	CTX-M-65	-	KPC-2	SHV-11.v1
KP38308	JAJIMH000000000	2016	Zhejiang	ZDYY	Klebsiella pneumoniae	107	143990	364926	5778999	ST11	4	2	9	11	ybt 9; ICEKp3	192-2LV	-	0	iuc 1	1	-	0	rmp 1; KpVP-1	40	rmpA2_3-47%	wzi64	KL64	0.9991	O2v1	O2	0.9865	aadA2;rmtB	-	-	qnrS1	-	-	catII.2*	-	sul2	tet(A).v1	-	dfrA14.v1^	LAP-2;TEM-1D.v1^	-	CTX-M-65	-	KPC-2	-
KP38394	JAJIMI000000000	2016	Zhejiang	ZDYY	Klebsiella pneumoniae	108	145776	364926	5781652	ST11	4	2	9	11	ybt 9; ICEKp3	192-2LV	-	0	iuc 1	1	-	0	rmp 1; KpVP-1	40	rmpA2_3-47%	wzi64	KL64	0.9991	O2v1	O2	0.9865	aadA2;rmtB	-	-	qnrS1	-	-	catII.2*	-	sul2	tet(A).v1	-	dfrA14.v1^	LAP-2;TEM-1D.v1^	-	CTX-M-65	-	KPC-2	-
KP38902	JAJIMJ000000000	2016	Guangdong	szrmyy	Klebsiella pneumoniae	102	178768	336358	5830669	ST11	1	2	10	12	ybt 9; ICEKp3	192-1LV	-	0	-	0	-	0	-	0	-	wzi64	KL64	0.999	O2v1	O2	0.9865	rmtB;strA.v1^;strB.v1	-	fosA3	-	-	-	catII.2*	-	sul1;sul2	tet(A).v1	-	dfrA1.v1	TEM-1D.v1^	-	CTX-M-65	-	KPC-3	SHV-11.v1
KP39199	JAJIMK000000000	2016	Zhejiang	ZDYY	Klebsiella pneumoniae	106	175907	354936	5538295	ST11	1	2	10	15	ybt 9; ICEKp3	192-1LV	-	0	-	0	-	0	-	0	-	wzi64	KL64	0.9991	O2v1	O2	0.9865	aac(6')-Ib-cr.v2;aadA16*;aadA2;aph3-Ia.v1	-	-	qnrS1	-	mphA	catII.2*;floR.v1	arr-3	-	tet(A).v2	-	dfrA27	TEM-1D.v1^	-	CTX-M-3;CTX-M-65	-	KPC-2	SHV-11.v1
KP39380	JAJIML000000000	2016	Zhejiang	ZDYY	Klebsiella pneumoniae	97	203666	392179	5516362	ST11	1	2	7	7	ybt 9; ICEKp3	192-1LV	-	0	-	0	-	0	-	0	-	wzi209	KL47	0.9745	OL101	OL101	0.9197	aadA2;rmtB	-	fosA3	-	-	mphA	catII.2*	-	-	-	-	-	TEM-1D.v1^	-	-	-	KPC-2	SHV-11.v1
KP39407	JAJIMM000000000	2016	Zhejiang	ZDYY	Klebsiella pneumoniae	86	237424	607210	5611191	ST15	1	2	7	7	ybt 14; ICEKp5?	131-4LV	-	0	-	0	-	0	-	0	-	wzi19	KL19	0.9491	O1v2	O1	1	aac(3)-IId^;rmtB	-	fosA3	-	-	-	catII.2*	-	-	-	-	-	TEM-1D.v1^	-	CTX-M-65	-	KPC-2	SHV-28.v1^
KP39468	JAJIMN000000000	2016	Zhejiang	ZDYY	Klebsiella pneumoniae	107	145756	364935	5775097	ST11	4	2	9	11	ybt 9; ICEKp3	192-2LV	-	0	iuc 1	1	-	0	rmp 1; KpVP-1	40	rmpA2_3-47%	wzi64	KL64	0.9991	O2v1	O2	0.9865	aadA2;rmtB	-	-	qnrS1	-	-	catII.2*	-	sul2	tet(A).v1	-	dfrA14.v1^	LAP-2;TEM-1D.v1^	-	CTX-M-65	-	KPC-2	-
KP39929	JAJIMO000000000	2016	Zhejiang	ZDYY	Klebsiella pneumoniae	79	166234	316817	5685847	ST15	4	2	2	1	ybt 14; ICEKp5?	131-4LV	-	0	iuc 1	1	-	0	-	0	rmpA2_8-60%	wzi24	KL24	0.9997	O1v1	O1	0.9852	-	-	-	-	-	-	-	-	-	-	-	-	-	-	-	-	KPC-2	SHV-28.v1^
KP40806	JAJIMP000000000	2017	Guangdong	szrmyy	Klebsiella pneumoniae	94	180295	354375	5618685	ST11	1	2	5	5	ybt 9; ICEKp3	192-1LV	-	0	-	0	-	0	-	0	-	wzi209	KL47	0.9739	OL101	OL101	0.919	aadA2;rmtB	-	-	-	-	-	-	-	-	-	-	-	TEM-1D.v1^	-	CTX-M-65	-	KPC-2	SHV-11.v1
KP40905	JAJIMQ000000000	2016	Zhejiang	ZDYY	Klebsiella pneumoniae	14	5298211	5298211	5978370	ST11	4	2	8	9	ybt 9; ICEKp3	192-2LV	-	0	iuc 1	1	-	0	-	0	rmpA2_9	wzi209	KL47	0.9941	OL101	OL101	0.9499	aadA16*;aadA2;rmtB	-	fosA3	-	-	-	-	-	sul1	-	-	dfrA27	TEM-1D.v1^	-	CTX-M-14^	-	KPC-2	SHV-11.v1
KP40995	JAJIMR000000000	2016	Zhejiang	ZDYY	Klebsiella pneumoniae	80	143959	533027	5578458	ST11	1	2	6	6	ybt 9; ICEKp3	192-1LV	-	0	-	0	-	0	-	0	-	wzi64	KL64	0.9991	O2v1	O2	0.9865	aadA2;rmtB	-	fosA3	-	-	-	-	-	-	-	-	-	TEM-1D.v1^	-	CTX-M-65	-	KPC-2	SHV-11.v1
KP41051	JAJIMS000000000	2016	Zhejiang	ZDYY	Klebsiella pneumoniae	107	170263	402243	5680837	ST11	4	2	8	9	ybt 9; ICEKp3	192-2LV	-	0	iuc 1	1	-	0	-	0	rmpA2_9	wzi209	KL47	0.9745	OL101	OL101	0.9196	aadA16*;aadA2;rmtB	-	fosA3	-	-	-	floR.v1*	-	-	-	-	dfrA27	TEM-1D.v1^	-	CTX-M-14^	-	KPC-2	SHV-11.v1
KP41076	JAJIMT000000000	2016	Zhejiang	ZDYY	Klebsiella pneumoniae	52	194918	418920	5407577	ST1764	3	0	0	0	-	0	-	0	iuc 1	1	iro 1	1	rmp 1; KpVP-1	26-1LV	rmpA2_5-54%	wzi64	KL64	0.999	O1v1	O1	0.9865	-	-	-	-	-	-	-	-	-	-	-	-	-	-	-	-	-	SHV-71
KP41128	JAJIMU000000000	2016	Zhejiang	ZDYY	Klebsiella pneumoniae	118	142760	368400	5775914	ST11	4	2	7	8	ybt 9; ICEKp3	192-2LV	-	0	iuc 1	1	-	0	-	0	rmpA2_9	wzi209	KL47	0.9745	OL101	OL101	0.9196	aadA16*;aadA2;rmtB	-	fosA3	-	-	-	-	-	-	-	-	dfrA27	TEM-1D.v1^	-	CTX-M-14^	-	KPC-2	SHV-11.v1
KP41307	JAJIMV000000000	2016	Zhejiang	ZDYY	Klebsiella pneumoniae	104	160343	354936	5737129	ST11	4	2	9	11	ybt 9; ICEKp3	192-2LV	-	0	iuc 1	1	-	0	rmp 1; KpVP-1	40	rmpA2_3-47%	wzi64	KL64	0.9991	O2v1	O2	0.9865	aadA2;rmtB	-	-	qnrS1	-	-	catII.2*	-	sul2	tet(A).v1	-	dfrA14.v1^	LAP-2;TEM-1D.v1^	-	CTX-M-65	-	KPC-2	-
KP41645	JAJIMW000000000	2016	Zhejiang	ZDYY	Klebsiella pneumoniae	108	145756	364925	5778952	ST11	4	2	9	11	ybt 9; ICEKp3	192-2LV	-	0	iuc 1	1	-	0	rmp 1; KpVP-1 (incomplete)	40-1LV	rmpA2_3-47%	wzi64	KL64	0.9991	O2v1	O2	0.9865	aadA2;rmtB	-	-	qnrS1	-	-	catII.2*	-	sul2	tet(A).v1	-	dfrA14.v1^	LAP-2;TEM-1D.v1^	-	CTX-M-65	-	KPC-2	-
KP41749	JAJIMX000000000	2017	Guangdong	szrmyy	Klebsiella pneumoniae	105	178768	367354	5854850	ST11	1	2	10	14	ybt 9; ICEKp3	192-3LV	-	0	-	0	-	0	-	0	-	wzi64	KL64	0.9991	O2v1	O2	0.9865	aadA2;rmtB;strA.v1^;strB.v1	-	fosA3	qnrS1	-	-	catII.2*	-	sul2	tet(A).v1	-	dfrA1.v1	LAP-2;TEM-1D.v1^	-	CTX-M-65	-	KPC-2	SHV-11.v1
KP41823	JAJIMY000000000	2016	Zhejiang	ZDYY	Klebsiella pneumoniae	77	212057	584815	5544525	ST15	1	2	6	6	ybt 14; ICEKp5?	131-4LV	-	0	-	0	-	0	-	0	-	wzi19	KL19	0.949	O1v2	O1	1	aac(3)-IId^;aac(6')-Ib-cr.v2	-	-	-	-	-	-	-	-	tet(A).v1	-	-	OXA-1	-	CTX-M-15	-	KPC-2	SHV-28.v1^
KP41827	JAJIMZ000000000	2016	Zhejiang	ZDYY	Klebsiella pneumoniae	111	170263	364926	5777445	ST11	4	2	9	11	ybt 9; ICEKp3	192-2LV	-	0	iuc 1	1	-	0	rmp 1; KpVP-1	40	rmpA2_3-47%	wzi64	KL64	0.9991	O2v1	O2	0.9865	aadA2;rmtB	-	-	qnrS1	-	-	catII.2*	-	sul2	tet(A).v1	-	dfrA14.v1^	LAP-2;TEM-1D.v1^	-	CTX-M-65	-	KPC-2	-
KP42012	JAJINA000000000	2016	Zhejiang	ZDYY	Klebsiella pneumoniae	116	175798	400239	5659962	ST11	1	2	10	12	ybt 9; ICEKp3	192-1LV	-	0	-	0	-	0	-	0	-	wzi64	KL64	0.9991	O2v1	O2	0.9865	aadA2;rmtB;strA.v1^;strB.v1	-	fosA3	-	-	-	catII.2*	-	sul2	tet(A).v1	-	dfrA1.v1	TEM-1D.v1^	-	CTX-M-65	-	KPC-2	SHV-11.v1
KP42014	JAJINB000000000	2016	Zhejiang	ZDYY	Klebsiella pneumoniae	111	175798	367307	5711103	ST11	1	2	10	12	ybt 9; ICEKp3	192-1LV	-	0	-	0	-	0	-	0	-	wzi64	KL64	0.9991	O2v1	O2	0.9865	aadA2;rmtB;strA.v1^;strB.v1	-	fosA3	-	-	-	catII.2*	-	sul2	tet(A).v1	-	dfrA1.v1	TEM-1D.v1^	-	CTX-M-65	-	KPC-2	SHV-11.v1
KP42139	JAJINC000000000	2016	Zhejiang	ZDYY	Klebsiella pneumoniae	91	152047	550836	5486665	ST11	1	2	6	6	ybt 9; ICEKp3	192-2LV	-	0	-	0	-	0	-	0	-	wzi209	KL47	0.9745	OL101	OL101	0.9184	aac(6')-Ib3^	-	fosA3	qnrS1	-	-	-	arr-3	-	-	-	-	-	-	CTX-M-3	-	KPC-2	SHV-11.v1
KP42167	JAJIND000000000	2016	Zhejiang	ZDYY	Klebsiella pneumoniae	94	175907	364931	5658139	ST11	1	2	10	12	ybt 9; ICEKp3	192-1LV	-	0	-	0	-	0	-	0	-	wzi64	KL64	0.9991	O2v1	O2	0.9865	aadA2;rmtB	-	fosA3	qnrS1	-	-	catII.2*	-	sul2	tet(A).v1	-	dfrA14.v1^	LAP-2;TEM-1D.v1^	-	CTX-M-65	-	KPC-2	SHV-11.v1
KP42388	JAJINE000000000	2016	Zhejiang	ZDYY	Klebsiella pneumoniae	91	167413	386894	5671809	ST15	4	2	6	10	ybt 14; ICEKp5?	131-4LV	-	0	iuc 1	1	-	0	-	0	rmpA2_8-60%	wzi24	KL24	0.9999	O1v1	O1	0.9852	aac(3)-IId^;armA	-	-	qnrB4	-	mphA;mphE.v2;msrE	-	-	sul1	-	-	-	DHA-1;TEM-1D.v1^	-	-	-	KPC-2	SHV-28.v1^
KP42792	JAJINF000000000	2016	Zhejiang	ZDYY	Klebsiella pneumoniae	105	170241	364925	5775613	ST11	4	2	9	11	ybt 9; ICEKp3	192-2LV	-	0	iuc 1	1	-	0	rmp 1; KpVP-1	40	rmpA2_3-47%	wzi64	KL64	0.999	O2v1	O2	0.9865	aadA2;rmtB	-	-	qnrS1	-	-	catII.2*	-	sul2	tet(A).v1	-	dfrA14.v1^	LAP-2;TEM-1D.v1^	-	CTX-M-65	-	KPC-2	-
KP43215	JAJING000000000	2016	Zhejiang	ZDYY	Klebsiella pneumoniae	99	142760	364926	5706984	ST11	1	2	9	11	ybt 9; ICEKp3	192-2LV	-	0	-	0	-	0	-	0	-	wzi64	KL64	0.9991	O2v1	O2	0.9865	aadA2;rmtB	-	-	qnrS1	-	-	catII.2*	-	sul2	tet(A).v1	-	dfrA14.v1^	LAP-2;TEM-1D.v1^	-	CTX-M-65	-	KPC-2	-
KP43236	JAJINH000000000	2016	Zhejiang	ZDYY	Klebsiella pneumoniae	118	132826	367307	5879514	ST11	4	2	6	6	ybt 9; ICEKp3	192-1LV	-	0	iuc 1	1	iro 1	2-1LV	rmp 1; KpVP-1	40-1LV	rmpA2_3-47%	wzi64	KL64	0.9991	O2v1	O2	0.9865	aadA2;rmtB	-	fosA3	-	-	-	-	-	-	-	-	-	TEM-1D.v1^	-	CTX-M-65	-	KPC-2	-
KP43325	JAJINI000000000	2016	Zhejiang	ZDYY	Klebsiella pneumoniae	99	142760	364926	5703872	ST11	1	2	8	10	ybt 9; ICEKp3	192-2LV	-	0	-	0	-	0	-	0	-	wzi64	KL64	0.9991	O2v1	O2	0.9865	aadA2;rmtB	-	-	qnrS1	-	-	-	-	sul2	tet(A).v1	-	dfrA14.v1^	LAP-2;TEM-1D.v1^	-	CTX-M-65	-	KPC-2	-
KP43350	JAJINJ000000000	2016	Zhejiang	ZDYY	Klebsiella pneumoniae	127	94723	450914	5453147	ST11	1	2	3	2	ybt 9; ICEKp3	192-2LV	-	0	-	0	-	0	-	0	-	wzi209	KL47	0.9742	OL101	OL101	0.9197	-	-	-	-	-	-	catII.2*	-	-	-	-	-	-	-	-	-	KPC-2	-
KP43364	JAJINK000000000	2016	Zhejiang	ZDYY	Klebsiella pneumoniae	104	170241	364926	5780944	ST11	4	2	9	11	ybt 9; ICEKp3	192-2LV	-	0	iuc 1	1	-	0	rmp 1; KpVP-1	40	rmpA2_3-47%	wzi64	KL64	0.9991	O2v1	O2	0.9865	aadA2;rmtB	-	-	qnrS1	-	-	catII.2*	-	sul2	tet(A).v1	-	dfrA14.v1^	LAP-2;TEM-1D.v1^	-	CTX-M-65	-	KPC-2	-
KP43390	JAJINL000000000	2016	Zhejiang	ZDYY	Klebsiella pneumoniae	109	170241	364930	5777604	ST11	4	2	9	11	ybt 9; ICEKp3	192-2LV	-	0	iuc 1	1	-	0	rmp 1; KpVP-1	40	rmpA2_3-47%	wzi64	KL64	0.9991	O2v1	O2	0.9865	aadA2;rmtB	-	-	qnrS1	-	-	catII.2*	-	sul2	tet(A).v1	-	dfrA14.v1^	LAP-2;TEM-1D.v1^	-	CTX-M-65	-	KPC-2	-
KP43804	JAJINM000000000	2016	Zhejiang	ZDYY	Klebsiella pneumoniae	103	160069	364926	5678840	ST11	1	2	9	11	ybt 9; ICEKp3	192-2LV	-	0	-	0	-	0	-	0	-	wzi64	KL64	0.9991	O2v1	O2	0.9865	aadA2;rmtB	-	-	qnrS1	-	-	catII.2*	-	sul2	tet(A).v1	-	dfrA14.v1^	LAP-2;TEM-1D.v1^	-	CTX-M-65	-	KPC-2	-
KP43883	JAJINN000000000	2016	Zhejiang	ZDYY	Klebsiella pneumoniae	115	145663	367307	5711991	ST11	1	2	10	12	ybt 9; ICEKp3	192-1LV	-	0	-	0	-	0	-	0	-	wzi64	KL64	0.9991	O2v1	O2	0.9864	aadA2;rmtB;strA.v1^;strB.v1	-	fosA3	-	-	-	catII.2*	-	sul2	tet(A).v1	-	dfrA1.v1	TEM-1D.v1^	-	CTX-M-65	-	KPC-2	SHV-11.v1
KP43885	JAJINO000000000	2016	Zhejiang	ZDYY	Klebsiella pneumoniae	99	151580	364925	5676597	ST11	1	2	9	11	ybt 9; ICEKp3	192-2LV	-	0	-	0	-	0	-	0	-	wzi64	KL64	0.9991	O2v1	O2	0.9865	aadA2;rmtB	-	-	qnrS1	-	-	catII.2*	-	sul2	tet(A).v1	-	dfrA14.v1^	LAP-2;TEM-1D.v1^	-	CTX-M-65	-	KPC-2	-
KP43905	JAJINP000000000	2016	Zhejiang	ZDYY	Klebsiella pneumoniae	106	170263	365859	5761197	ST11	4	2	9	11	ybt 9; ICEKp3	192-2LV	-	0	iuc 1	1	-	0	rmp 1; KpVP-1	40	rmpA2_3-47%	wzi64	KL64	0.9991	O2v1	O2	0.9865	aadA2;rmtB	-	-	qnrS1	-	-	catII.2*	-	sul2	tet(A).v1	-	dfrA14.v1^	LAP-2;TEM-1D.v1^	-	CTX-M-65	-	KPC-2	-
KP44195	JAJINQ000000000	2017	Zhejiang	ZDYY	Klebsiella pneumoniae	114	140905	364930	5805410	ST11	4	2	10	12	ybt 9; ICEKp3	192-1LV	-	0	iuc 1	1	-	0	rmp 1; KpVP-1	40	rmpA2_3-47%	wzi64	KL64	0.9984	O2v1	O2	0.9865	aadA2;rmtB	-	fosA3	qnrS1	-	-	catII.2*	-	sul2	tet(A).v1	-	dfrA14.v1^	LAP-2;TEM-1D.v1^	-	CTX-M-65	-	KPC-2	-
KP44287	JAJINR000000000	2017	Zhejiang	ZDYY	Klebsiella pneumoniae	107	145788	364926	5780961	ST11	4	2	9	11	ybt 9; ICEKp3	192-2LV	-	0	iuc 1	1	-	0	rmp 1; KpVP-1	40	rmpA2_3-47%	wzi64	KL64	0.9991	O2v1	O2	0.9865	aadA2;rmtB	-	-	qnrS1	-	-	catII.2*	-	sul2	tet(A).v1	-	dfrA14.v1^	LAP-2;TEM-1D.v1^	-	CTX-M-65	-	KPC-2	SHV-11.v1
KP44580	JAJINS000000000	2017	Zhejiang	ZDYY	Klebsiella pneumoniae	74	175585	465406	5462524	ST15	1	2	5	4	ybt 14; ICEKp5?	131-4LV	-	0	-	0	-	0	-	0	-	wzi19	KL19	0.9494	O1v2	O1	1	aac(3)-IId^	-	-	-	-	-	-	-	-	-	-	-	TEM-1D.v1^	-	CTX-M-15	-	KPC-2	SHV-28.v1^
KP44680	JAJINT000000000	2017	Zhejiang	ZDYY	Klebsiella pneumoniae	103	142760	364931	5808924	ST11	4	2	10	12	ybt 9; ICEKp3	192-1LV	-	0	iuc 1	1	-	0	-	0	rmpA2_3-47%	wzi64	KL64	0.9983	O2v1	O2	0.9865	aadA2;rmtB	-	fosA3	qnrS1	-	-	catII.2*	-	sul2	tet(A).v1	-	dfrA14.v1^	LAP-2;TEM-1D.v1^	-	CTX-M-65	-	KPC-2	-
KP44694	JAJINU000000000	2017	Zhejiang	ZDYY	Klebsiella pneumoniae	113	145774	354936	5779847	ST11	4	2	9	11	ybt 9; ICEKp3	192-2LV	-	0	iuc 1	1	-	0	rmp 1; KpVP-1	40	rmpA2_3-47%	wzi64	KL64	0.9991	O2v1	O2	0.9865	aadA2;rmtB	-	-	qnrS1	-	-	catII.2*	-	sul2	tet(A).v1	-	dfrA14.v1^	LAP-2;TEM-1D.v1^	-	CTX-M-65	-	KPC-2	-
KP44741	JAJINV000000000	2017	Zhejiang	ZDYY	Klebsiella pneumoniae	109	160084	328536	5707276	ST11	4	2	6	5	ybt 9; ICEKp3	192-1LV	-	0	iuc 1	1	-	0	-	0	rmpA2_2-54%	wzi209	KL47	0.9744	OL101	OL101	0.9197	rmtB	-	fosA3	-	-	-	catII.2*	-	-	-	-	-	TEM-1D.v1^	-	-	-	KPC-2	SHV-11.v1
KP45032	JAJINW000000000	2017	Zhejiang	ZDYY	Klebsiella pneumoniae	104	143981	364931	5808864	ST11	4	2	10	12	ybt 9; ICEKp3	192-1LV	-	0	iuc 1	1	-	0	-	0	rmpA2_3-47%	wzi64	KL64	0.9983	O2v1	O2	0.9865	aadA2;rmtB	-	fosA3	qnrS1	-	-	catII.2*	-	sul2	tet(A).v1	-	dfrA14.v1^	LAP-2;TEM-1D.v1^	-	CTX-M-65	-	KPC-2	-
KP45147	JAJINX000000000	2017	Zhejiang	ZDYY	Klebsiella pneumoniae	112	160083	316540	5706872	ST11	4	2	6	5	ybt 9; ICEKp3	192-1LV	-	0	iuc 1	1	-	0	-	0	rmpA2_9	wzi209	KL47	0.9744	OL101	OL101	0.9197	rmtB	-	fosA3	-	-	-	catII.2*	-	-	-	-	-	TEM-1D.v1^	-	-	-	KPC-2	SHV-11.v1
KP45181	JAJINY000000000	2017	Zhejiang	ZDYY	Klebsiella pneumoniae	104	170241	364926	5777841	ST11	4	2	9	11	ybt 9; ICEKp3	192-2LV	-	0	iuc 1	1	-	0	rmp 1; KpVP-1	40	rmpA2_3-47%	wzi64	KL64	0.9991	O2v1	O2	0.9865	aadA2;rmtB	-	-	qnrS1	-	-	catII.2*	-	sul2	tet(A).v1	-	dfrA14.v1^	LAP-2;TEM-1D.v1^	-	CTX-M-65	-	KPC-2	-
KP45221	JAJINZ000000000	2017	Zhejiang	ZDYY	Klebsiella pneumoniae	105	151910	392302	5793779	ST11	4	2	8	9	ybt 9; ICEKp3	192-1LV	-	0	iuc 1	1	iro 1	2	rmp 1; KpVP-1	40-1LV	rmpA2_3-47%	wzi64	KL64	0.9991	O2v1	O2	0.9864	aadA2;rmtB	-	fosA3	qnrS1	-	-	-	-	-	tet(A).v1	-	dfrA1.v1	TEM-1D.v1^	-	SHV-12	-	KPC-2	-
KP45245	JAJIOA000000000	2017	Zhejiang	ZDYY	Klebsiella pneumoniae	107	175907	364926	5736238	ST11	4	2	9	11	ybt 9; ICEKp3	192-2LV	-	0	iuc 1	1	-	0	rmp 1; KpVP-1	40	rmpA2_3-47%	wzi64	KL64	0.9991	O2v1	O2	0.9865	aadA2;rmtB	-	-	qnrS1	-	-	catII.2*	-	sul2	tet(A).v1	-	dfrA14.v1^	LAP-2;TEM-1D.v1^	-	CTX-M-65	-	KPC-2	-
KP45347	JAJIOB000000000	2017	Zhejiang	ZDYY	Klebsiella pneumoniae	106	145756	364926	5777970	ST11	4	2	9	11	ybt 9; ICEKp3	192-2LV	-	0	iuc 1	1	-	0	rmp 1; KpVP-1	40	rmpA2_3-47%	wzi64	KL64	0.9991	O2v1	O2	0.9865	aadA2;rmtB	-	-	qnrS1	-	-	catII.2*	-	sul2	tet(A).v1	-	dfrA14.v1^	LAP-2;TEM-1D.v1^	-	CTX-M-65	-	KPC-2	-
KP45383	JAJIOC000000000	2017	Zhejiang	ZDYY	Klebsiella pneumoniae	104	176163	354224	5796987	ST11	4	2	9	11	ybt 9; ICEKp3	192-2LV	-	0	iuc 1	1	-	0	rmp 1; KpVP-1	40	rmpA2_3-47%	wzi64	KL64	0.9991	O2v1	O2	0.9865	aadA2;rmtB	-	-	qnrS1	-	-	catII.2*	-	sul2	tet(A).v1	-	dfrA14.v1^	LAP-2;TEM-1D.v1^	-	CTX-M-65	-	KPC-2	SHV-11.v1^
KP45601	JAJIOD000000000	2017	Zhejiang	ZDYY	Klebsiella pneumoniae	112	170241	364926	5734422	ST11	4	2	9	11	ybt 9; ICEKp3	192-2LV	-	0	iuc 1	1	-	0	rmp 1; KpVP-1	40	rmpA2_3-47%	wzi64	KL64	0.9991	O2v1	O2	0.9865	aadA2;rmtB	-	-	qnrS1	-	-	catII.2*	-	sul2	tet(A).v1	-	dfrA14.v1^	LAP-2;TEM-1D.v1^	-	CTX-M-65	-	KPC-2	-
KP45628	JAJIOE000000000	2017	Zhejiang	ZDYY	Klebsiella pneumoniae	108	170263	364926	5734711	ST11	4	2	9	11	ybt 9; ICEKp3	192-2LV	-	0	iuc 1	1	-	0	rmp 1; KpVP-1	40	rmpA2_3-47%	wzi64	KL64	0.9991	O2v1	O2	0.9865	aadA2;rmtB	-	-	qnrS1	-	-	catII.2*	-	sul2	tet(A).v1	-	dfrA14.v1^	LAP-2;TEM-1D.v1^	-	CTX-M-65	-	KPC-2	-
KP45657	JAJIOF000000000	2017	Zhejiang	ZDYY	Klebsiella pneumoniae	91	178594	611910	5574539	ST15	4	2	6	8	ybt 14; ICEKp5?	131-4LV	-	0	iuc 5	62-2LV	-	0	-	0	-	wzi19	KL19	0.949	O1v2	O1	1	aac(3)-IId^;aac(6')-Ib3^;aadA22^;aadA2^	-	-	-	-	-	catII.2*	-	-	-	-	dfrA12	-	-	CTX-M-14	-	KPC-2	SHV-28.v1^
KP45733	JAJIOG000000000	2017	Zhejiang	ZDYY	Klebsiella pneumoniae	103	170241	364926	5778473	ST11	4	2	9	11	ybt 9; ICEKp3	192-2LV	-	0	iuc 1	1	-	0	rmp 1; KpVP-1	40	rmpA2_3-47%	wzi64	KL64	0.9991	O2v1	O2	0.9865	aadA2;rmtB	-	-	qnrS1	-	-	catII.2*	-	sul2	tet(A).v1	-	dfrA14.v1^	LAP-2;TEM-1D.v1^	-	CTX-M-65	-	KPC-2	-
KP45815	JAJIOH000000000	2017	Zhejiang	ZDYY	Klebsiella pneumoniae	104	145756	364928	5682178	ST11	1	2	9	11	ybt 9; ICEKp3	192-2LV	-	0	-	0	-	0	-	0	-	wzi64	KL64	0.999	O2v1	O2	0.9865	aadA2;rmtB	-	-	qnrS1	-	-	catII.2*	-	sul2	tet(A).v1	-	dfrA14.v1^	LAP-2;TEM-1D.v1^	-	CTX-M-65	-	KPC-2	-
KP45934	JAJIOI000000000	2017	Zhejiang	ZDYY	Klebsiella pneumoniae	101	170263	364926	5638110	ST11	1	2	9	11	ybt 9; ICEKp3	192-2LV	-	0	-	0	-	0	-	0	-	wzi64	KL64	0.9991	O2v1	O2	0.9865	aadA2;rmtB	-	-	qnrS1	-	-	catII.2*	-	sul2	tet(A).v1	-	dfrA14.v1^	LAP-2;TEM-1D.v1^	-	CTX-M-65	-	KPC-2	-
KP46179	JAJIOJ000000000	2017	Zhejiang	ZDYY	Klebsiella pneumoniae	109	129484	364926	5772089	ST11	4	2	9	11	ybt 9; ICEKp3	192-2LV	-	0	iuc 1	1	-	0	rmp 1; KpVP-1	40	rmpA2_3-47%	wzi64	KL64	0.9991	O2v1	O2	0.9865	aadA2;rmtB	-	-	qnrS1	-	-	catII.2*	-	sul2	tet(A).v1	-	dfrA14.v1^	LAP-2;TEM-1D.v1^	-	CTX-M-65	-	KPC-2	-
KP46186	JAJIOK000000000	2017	Zhejiang	ZDYY	Klebsiella pneumoniae	114	140905	364926	5771444	ST11	4	2	9	11	ybt 9; ICEKp3	192-2LV	-	0	iuc 1	1	-	0	rmp 1; KpVP-1	40	rmpA2_3-47%	wzi64	KL64	0.9991	O2v1	O2	0.9865	aadA2;rmtB	-	-	qnrS1	-	-	catII.2*	-	sul2	tet(A).v1	-	dfrA14.v1^	LAP-2;TEM-1D.v1^	-	CTX-M-65	-	KPC-2	-
KP46437	JAJIOL000000000	2017	Zhejiang	ZDYY	Klebsiella pneumoniae	111	161374	373836	5787302	ST11	4	2	8	9	ybt 9; ICEKp3	192-1LV	-	0	iuc 1	1	iro 1	2	rmp 1; KpVP-1	40-1LV	rmpA2_3-47%	wzi64	KL64	0.9991	O2v1	O2	0.9865	aadA2;rmtB	-	fosA3	-	-	mphA	-	-	-	-	-	dfrA12	TEM-1D.v1^	-	CTX-M-65;SHV-12	-	KPC-2	-
KP46534	JAJIOM000000000	2017	Zhejiang	ZDYY	Klebsiella pneumoniae	54	1247899	3047020	6200810	ST11	4	2	9	16	ybt 9; ICEKp3	192-1LV	-	0	iuc 1	1	iro 1	2	rmp 1; KpVP-1	40-1LV	rmpA2_3-47%	wzi209	KL64	0.9939	O2v1	O2	0.9865	aac(6')-Ib-cr.v2;aadA16*;aadA2;rmtB	-	-	-	-	-	catII.2*	arr-3	sul1;sul1	-	-	dfrA12;dfrA27	TEM-1D.v1^	-	CTX-M-14^;CTX-M-24^;CTX-M-65^	-	KPC-2;KPC-2*	SHV-11.v1
KP46538	JAJION000000000	2017	Zhejiang	ZDYY	Klebsiella pneumoniae	113	151880	400239	5659885	ST11	1	2	10	12	ybt 9; ICEKp3	192-1LV	-	0	-	0	-	0	-	0	-	wzi64	KL64	0.9991	O2v1	O2	0.9865	aadA2;rmtB;strA.v1^;strB.v1	-	fosA3	-	-	-	catII.2*	-	sul2	tet(A).v1	-	dfrA1.v1	TEM-1D.v1^	-	CTX-M-65	-	KPC-2	SHV-11.v1
KP46642	JAJIOO000000000	2017	Zhejiang	ZDYY	Klebsiella pneumoniae	80	365718	1394364	5468453	ST659	0	2	10	17	-	0	-	0	-	0	-	0	-	0	-	-	KL15	0.9962	O4	O4	0.9972	aac(6')-Ib-cr.v2;aadA16*;aadA2^;strA.v1^;strB.v1	-	-	qepA2*;qnrS1	-	mphA	floR.v1*	arr-3	sul1;sul2	tet(A).v2*	-	dfrA12;dfrA27	CMY-2.v2	-	-	-	NDM-5	SHV-11.v1^
KP46745	JAJIOP000000000	2017	Zhejiang	ZDYY	Klebsiella pneumoniae	100	145756	364926	5718634	ST11	4	2	9	11	ybt 9; ICEKp3	192-2LV	-	0	iuc 1	1	-	0	rmp 1; KpVP-1	40	rmpA2_3-47%	wzi64	KL64	0.9991	O2v1	O2	0.9865	aadA2;rmtB	-	-	qnrS1	-	-	catII.2*	-	sul2	tet(A).v1	-	dfrA14.v1^	LAP-2;TEM-1D.v1^	-	CTX-M-65	-	KPC-2	-
KP46753	JAJIOQ000000000	2017	Zhejiang	ZDYY	Klebsiella pneumoniae	101	170241	364929	5682549	ST11	1	2	9	11	ybt 9; ICEKp3	192-2LV	-	0	-	0	-	0	-	0	-	wzi64	KL64	0.9991	O2v1	O2	0.9865	aadA2;rmtB	-	-	qnrS1	-	-	catII.2*	-	sul2	tet(A).v1	-	dfrA14.v1^	LAP-2;TEM-1D.v1^	-	CTX-M-65	-	KPC-2	-
KP46882	JAJIOR000000000	2017	Zhejiang	ZDYY	Klebsiella pneumoniae	108	143977	364930	5778759	ST11	4	3	10	11	ybt 9; ICEKp3	192-2LV	-	0	iuc 1	1	-	0	rmp 1; KpVP-1	40	rmpA2_3-47%	wzi64	KL64	0.9991	O2v1	O2	0.9865	aadA2;rmtB	-	-	qnrS1	-	-	catII.2*	-	sul2	tet(A).v1	-	dfrA14.v1^	LAP-2;TEM-1D.v1^	-	CTX-M-65	-	KPC-2	-
KP46892	JAJIOS000000000	2017	Zhejiang	ZDYY	Klebsiella pneumoniae	106	145899	364926	5734660	ST11	4	2	9	11	ybt 9; ICEKp3	192-2LV	-	0	iuc 1	1	-	0	rmp 1; KpVP-1	40	rmpA2_3-47%	wzi64	KL64	0.9991	O2v1	O2	0.9865	aadA2;rmtB	-	-	qnrS1	-	-	catII.2*	-	sul2	tet(A).v1	-	dfrA14.v1^	LAP-2;TEM-1D.v1^	-	CTX-M-65	-	KPC-2	-
KP46893	JAJIOT000000000	2017	Zhejiang	ZDYY	Klebsiella pneumoniae	117	160083	373836	5788811	ST11	4	2	8	8	ybt 9; ICEKp3	192-1LV	-	0	iuc 1	1	iro 1	2	rmp 1; KpVP-1	40-1LV	rmpA2_3-47%	wzi64	KL64	0.9991	O2v1	O2	0.9865	rmtB	-	fosA3	-	-	mphA	-	-	-	-	-	dfrA12	TEM-1D.v1^	-	CTX-M-65;SHV-12	-	KPC-2	-
KP46934	JAJIOU000000000	2017	Zhejiang	ZDYY	Klebsiella pneumoniae	107	170241	364926	5737875	ST11	4	2	9	11	ybt 9; ICEKp3	192-2LV	-	0	iuc 1	1	-	0	rmp 1; KpVP-1	40	rmpA2_3-47%	wzi64	KL64	0.9991	O2v1	O2	0.9865	aadA2;rmtB	-	-	qnrS1	-	-	catII.2*	-	sul2	tet(A).v1	-	dfrA14.v1^	LAP-2;TEM-1D.v1^	-	CTX-M-65	-	KPC-2	-
KP47354	JAJIOV000000000	2017	Zhejiang	ZDYY	Klebsiella pneumoniae	102	145923	364926	5573441	ST11	1	2	7	9	ybt 9; ICEKp3	192-2LV	-	0	-	0	-	0	-	0	-	wzi64	KL64	0.999	O2v1	O2	0.9865	aadA2;rmtB	-	-	qnrS1	-	-	catII.2*	-	sul2	-	-	dfrA14.v1^	LAP-2;TEM-1D.v1^	-	-	-	KPC-2	-
KP47434	JAJIOW000000000	2017	Zhejiang	ZDYY	Klebsiella pneumoniae	116	175907	365859	5752920	ST11	4	2	9	11	ybt 9; ICEKp3	192-2LV	-	0	iuc 1	1	-	0	rmp 1; KpVP-1	40	rmpA2_3-47%	wzi64	KL64	0.9991	O2v1	O2	0.9865	aadA2;rmtB	-	-	qnrS1	-	-	catII.2*	-	sul2	tet(A).v1	-	dfrA14.v1^	LAP-2;TEM-1D.v1^	-	CTX-M-65	-	KPC-2	-
KP47530	JAJIOX000000000	2017	Zhejiang	ZDYY	Klebsiella pneumoniae	104	160083	367308	5706985	ST11	4	2	6	6	ybt 9; ICEKp3	192-3LV	-	0	iuc 1	1	-	0	-	0	rmpA2_9	wzi209	KL47	0.9673	OL101	OL101	0.9196	rmtB	-	fosA3	-	-	-	catII.2*;floR.v1*	-	-	-	-	-	TEM-1D.v1^	-	-	-	KPC-2	SHV-11.v1
KP48078	JAJIOY000000000	2017	Zhejiang	ZDYY	Klebsiella pneumoniae	103	143197	392179	5519980	ST11	1	2	7	7	ybt 9; ICEKp3	192-1LV	-	0	-	0	-	0	-	0	-	wzi209	KL47	0.9745	OL101	OL101	0.9197	aadA2;rmtB	-	fosA3	-	-	-	catII.2*	-	-	-	-	-	TEM-1D.v1^	-	CTX-M-65	-	KPC-2	-
KP48219	JAJIOZ000000000	2017	Zhejiang	ZDYY	Klebsiella pneumoniae	57	247884	436068	5491004	ST660	4	2	3	3	ybt 10; ICEKp4	88-4LV	-	0	iuc 1	1	-	0	-	0	rmpA2_6*-47%	wzi16	KL16	0.994	O1v1	O1	0.9852	-	-	-	qnrS1	-	-	-	-	-	-	-	dfrA14.v1^	-	-	-	-	KPC-2	SHV-1^
KP48241	JAJIPA000000000	2017	Zhejiang	ZDYY	Klebsiella pneumoniae	95	170241	364929	5727228	ST11	4	2	6	6	ybt 9; ICEKp3	192-2LV	-	0	iuc 1	1	-	0	rmp 1; KpVP-1	40	rmpA2_3-47%	wzi64	KL64	0.999	O2v1	O2	0.9865	aadA2;rmtB	-	fosA3	-	-	-	-	-	-	-	-	-	TEM-1D.v1^	-	CTX-M-65	-	KPC-2	-
KP48375	JAJIPB000000000	2017	Zhejiang	ZDYY	Klebsiella pneumoniae	108	143977	364926	5744961	ST11	4	2	9	11	ybt 9; ICEKp3	192-2LV	-	0	iuc 1	1	-	0	rmp 1; KpVP-1	40	rmpA2_3-47%	wzi64	KL64	0.9991	O2v1	O2	0.9865	aadA2;rmtB	-	-	qnrS1	-	-	catII.2*	-	sul2	tet(A).v1	-	dfrA14.v1^	LAP-2;TEM-1D.v1^	-	CTX-M-65	-	KPC-2	-
KP48518	JAJIPC000000000	2017	Zhejiang	ZDYY	Klebsiella pneumoniae	102	170263	364926	5815365	ST11	4	2	9	11	ybt 9; ICEKp3	192-2LV	-	0	iuc 1	1	-	0	rmp 1; KpVP-1	40	rmpA2_3-47%	wzi64	KL64	0.9991	O2v1	O2	0.9865	aadA2;rmtB	-	-	qnrS1	-	-	catII.2*	-	sul2	tet(A).v1	-	dfrA14.v1^	LAP-2;TEM-1D.v1^	-	CTX-M-65	-	KPC-2	-
KP48771	JAJIPD000000000	2017	Zhejiang	ZDYY	Klebsiella pneumoniae	103	171088	364930	5806351	ST11	4	2	9	11	ybt 9; ICEKp3	192-2LV	-	0	iuc 1	1	-	0	-	0	rmpA2_3-47%	wzi64	KL64	0.9991	O2v1	O2	0.9865	aadA2;rmtB	-	-	qnrS1	-	-	catII.2*	-	sul2	tet(A).v1	-	dfrA14.v1^	LAP-2;TEM-1D.v1^	-	CTX-M-65	-	KPC-2	-
KP48813	JAJIPE000000000	2017	Zhejiang	ZDYY	Klebsiella pneumoniae	111	141211	392302	5796071	ST11	4	2	9	11	ybt 9; ICEKp3	192-1LV	-	0	iuc 1	1	iro 1	2	rmp 1; KpVP-1	40-1LV	rmpA2_3-47%	wzi64	KL64	0.9991	O2v1	O2	0.9864	aadA2;rmtB	-	fosA3	qnrS1	-	-	-	-	sul1	tet(A).v1	-	dfrA1.v1	TEM-1D.v1^	-	CTX-M-65;SHV-12	-	KPC-2	-
KP49058	JAJIPF000000000	2017	Zhejiang	ZDYY	Klebsiella pneumoniae	59	247439	436068	5491137	ST660	4	2	3	3	ybt 10; ICEKp4	88-4LV	-	0	iuc 1	1	-	0	-	0	rmpA2_6*-47%	wzi16	KL16	0.994	O1v1	O1	0.9852	-	-	-	qnrS1	-	-	-	-	-	-	-	dfrA14.v1^	-	-	-	-	KPC-2	SHV-1^
KP49733	JAJIPG000000000	2017	Zhejiang	ZDYY	Klebsiella pneumoniae	109	143197	365859	5772871	ST11	4	2	9	9	ybt 9; ICEKp3	192-2LV	-	0	iuc 1	1	-	0	rmp 1; KpVP-1	40	rmpA2_3-47%	wzi64	KL64	0.9991	O2v1	O2	0.9865	aadA2	-	-	qnrS1	-	-	catII.2*	-	sul2	tet(A).v1	-	dfrA14.v1^	LAP-2	-	CTX-M-65	-	KPC-2	-
KP49745	JAJIPH000000000	2017	Zhejiang	ZDYY	Klebsiella pneumoniae	111	143972	364926	5779387	ST11	4	2	9	11	ybt 9; ICEKp3	192-2LV	-	0	iuc 1	1	-	0	rmp 1; KpVP-1	40	rmpA2_3-47%	wzi64	KL64	0.9995	O2v1	O2	0.9865	aadA2;rmtB	-	-	qnrS1	-	-	catII.2*	-	sul2	tet(A).v1	-	dfrA14.v1^	LAP-2;TEM-1D.v1^	-	CTX-M-65	-	KPC-2	-
KP49748	JAJIPI000000000	2017	Zhejiang	ZDYY	Klebsiella pneumoniae	110	170241	387035	5712471	ST11	1	2	7	6	ybt 9; ICEKp3	192-1LV	-	0	-	0	-	0	-	0	-	wzi64	KL64	0.9991	O2v1	O2	0.9865	rmtB	-	-	-	-	-	catII.2*	-	-	-	-	dfrA12	TEM-1D.v1^	-	CTX-M-3	-	KPC-2	SHV-11.v1
KP49939	JAJIPJ000000000	2017	Zhejiang	ZDYY	Klebsiella pneumoniae	104	145768	364925	5719257	ST11	4	2	9	11	ybt 9; ICEKp3	192-2LV	-	0	iuc 1	1	-	0	rmp 1; KpVP-1	40	rmpA2_3-47%	wzi64	KL64	0.9991	O2v1	O2	0.9865	aadA2;rmtB	-	-	qnrS1	-	-	catII.2*	-	sul2	tet(A).v1	-	dfrA14.v1^	LAP-2;TEM-1D.v1^	-	CTX-M-65	-	KPC-2	-
KP50085	JAJIPK000000000	2014	Shandong	SD2	Klebsiella pneumoniae	151	96793	260099	5768284	ST11	4	2	6	5	ybt 9; ICEKp3	192-1LV	-	0	iuc 1	1-1LV	-	0	-	0	-	wzi209	KL47	0.9941	OL101	OL101	0.9467	rmtB	-	fosA3	-	-	-	-	-	-	-	-	-	TEM-1D.v1^	-	CTX-M-65	-	KPC-2	-
KP50483	JAJIPL000000000	2014	Anhui	AH11	Klebsiella pneumoniae	111	131583	380044	5637688	ST11	1	2	7	10	ybt 9; ICEKp3	192-1LV	-	0	-	0	-	0	-	0	-	wzi209	KL47	0.9736	OL101	OL101	0.9172	aac(3)-IId^;aadA2;rmtB	-	-	qnrS1	-	-	-	-	-	tet(A).v1	-	dfrA1.v1	LAP-2;TEM-1D.v1^	-	CTX-M-65	-	KPC-2	-
KP50604	JAJIPM000000000	2014	Anhui	AH11	Klebsiella pneumoniae	70	291477	484378	5659949	ST268	5	2	4	4	ybt 17; ICEKp10	234-3LV	clb 3	13-1LV	iuc 1	1-1LV	-	0	-	0	rmpA2_8*	wzi95	KL20	0.9995	O2v1	O2	0.9897	-	-	-	-	-	-	catA1^	-	-	tet(B).v2*	-	-	-	-	SHV-12	-	KPC-2	-
KP50666	JAJIPN000000000	2014	Anhui	AH11	Klebsiella pneumoniae	98	129484	371254	5422512	ST3348	1	2	4	3	ybt 9; ICEKp3	192-1LV	-	0	-	0	-	0	-	0	-	wzi209	KL47	0.9744	OL101	OL101	0.9196	aadA2	-	-	-	-	-	-	-	-	-	-	-	-	-	CTX-M-14^	-	KPC-2	-
KP50950	JAJIPO000000000	2014	Jiangsu	JS1	Klebsiella pneumoniae	59	276504	869035	5705048	ST23	5	2	1	1	ybt 1; ICEKp10	54	clb 2	29	iuc 1	1	iro 1	24	rmp 1; KpVP-1	26-1LV	rmpA2_5-54%	wzi1	KL1	0.9999	O1v2	O1	0.9913	-	-	-	-	-	-	-	-	-	-	-	-	-	-	-	-	NDM-1	-
KP51177	JAJIPP000000000	2014	Anhui	AH11	Klebsiella pneumoniae	135	175905	395946	5727012	ST11	4	2	10	17	ybt 9; ICEKp3	192-1LV	-	0	iuc 5	59	iro unknown	0	-	0	-	wzi64	KL64	0.999	OL102	OL102	0.875	aac(3)-IId^;aadA2;aadA5;rmtB;strA.v1^;strB.v1*	-	fosA3	qnrS1	-	mphA	catII.2*	-	sul2	tet(A).v1	-	dfrA14.v1^;dfrA17	LAP-2;TEM-1D.v1^	-	-	-	KPC-2	SHV-11.v1
KP51433	JAJIPQ000000000	2014	Shandong	SD1	Klebsiella pneumoniae	75	203965	380043	5473969	ST11	1	2	6	5	ybt 9; ICEKp3	192-2LV	-	0	-	0	-	0	-	0	-	wzi209	KL47	0.9744	OL101	OL101	0.9197	rmtB	-	fosA3	-	-	-	-	-	-	-	-	-	TEM-1D.v1^	-	CTX-M-65	-	KPC-2	-
KP52147	JAJIPR000000000	2014	Anhui	AH11	Klebsiella pneumoniae	96	203667	395946	5632113	ST11	1	2	10	14	ybt 9; ICEKp3	192-2LV	-	0	-	0	-	0	-	0	-	wzi209	KL47	0.9744	OL101	OL101	0.9197	aac(3)-IId^;aadA2;aadA5;rmtB;strA.v1^;strB.v1*	-	fosA3	-	-	mphA	-	-	sul2	tet(A).v1	-	dfrA17	TEM-1D.v1^	-	CTX-M-65	-	KPC-2	SHV-11.v1
KP52582	JAJIPS000000000	2015	Ningxia	NX	Klebsiella pneumoniae	48	374484	1265331	5607517	ST391	0	0	9	10	-	0	-	0	-	0	-	0	-	0	-	wzi554	KL30	0.9645	O1v2	O1	0.9947	aac(6')-Ib-cr.v2^	-	-	qnrB4	-	mphA	catB3.v2	arr-3	sul1	tet(A).v1	-	dfrA14.v1^	DHA-1;OXA-1	-	-	-	-	SHV-11.v1^
KP52646	JAJIPT000000000	2015	Anhui	AH4	Klebsiella pneumoniae	89	175907	395372	5509735	ST11	1	2	5	4	ybt 9; ICEKp3	192-1LV	-	0	-	0	-	0	-	0	-	wzi209	KL47	0.9745	OL101	OL101	0.9197	rmtB	-	-	-	-	-	-	-	-	-	-	-	TEM-1D.v1^	-	CTX-M-65	-	KPC-2	-
KP52701	JAJIPU000000000	2015	Shandong	SD1	Klebsiella pneumoniae	79	203624	395946	5552837	ST11	1	2	4	3	ybt 9; ICEKp3	192-1LV	-	0	-	0	-	0	-	0	-	wzi64	KL64	0.999	O2v1	O2	0.9865	aadA2	-	-	-	-	-	-	-	-	-	-	-	-	-	CTX-M-65	-	KPC-2	SHV-11.v1
KP53862	JAJIPV000000000	2015	Henan	HN	Klebsiella pneumoniae	95	170371	392179	5520827	ST11	1	2	7	7	ybt 9; ICEKp3	192-1LV	-	0	-	0	-	0	-	0	-	wzi209	KL47	0.9749	OL101	OL101	0.9211	aadA2;rmtB	-	fosA3	-	-	-	catII.2*	-	-	-	-	-	TEM-1D.v1^	-	CTX-M-65	-	KPC-2	-
KP53871	JAJIPW000000000	2015	Henan	HN	Klebsiella pneumoniae	97	175910	392179	5604141	ST11	1	2	8	11	ybt 9; ICEKp3	192-1LV	-	0	-	0	-	0	-	0	-	wzi209	KL47	0.9745	OL101	OL101	0.9196	aac(6')-Ib-cr.v2^;aadA16*;rmtB	-	-	qnrB6^	-	-	-	arr-3	sul1	-	-	dfrA27	TEM-1D.v1^	-	CTX-M-3;CTX-M-65	-	KPC-2	SHV-11.v1
KP53893	JAJIPX000000000	2015	Henan	HN	Klebsiella pneumoniae	101	170241	392179	5606212	ST11	1	2	8	11	ybt 9; ICEKp3	192-1LV	-	0	-	0	-	0	-	0	-	wzi209	KL47	0.9745	OL101	OL101	0.9196	aac(6')-Ib-cr.v2^;aadA16*;rmtB	-	-	qnrB6^	-	-	-	arr-3	sul1	-	-	dfrA27	TEM-1D.v1^	-	CTX-M-3;CTX-M-65	-	KPC-2	SHV-11.v1
KP53902	JAJIPY000000000	2015	Henan	HN	Klebsiella pneumoniae	103	170241	392179	5594329	ST11	1	2	8	11	ybt 9; ICEKp3	192-1LV	-	0	-	0	-	0	-	0	-	wzi209	KL47	0.9745	OL101	OL101	0.9196	aac(6')-Ib-cr.v2^;aadA16*;rmtB	-	-	qnrB6^	-	-	-	arr-3	sul1	-	-	dfrA27	TEM-1D.v1^	-	CTX-M-3;CTX-M-65	-	KPC-2	SHV-11.v1
KP54314	JAJIPZ000000000	2015	Anhui	AH10	Klebsiella pneumoniae	81	180295	367354	5516404	ST11	1	2	7	6	ybt 9; ICEKp3	192-1LV	-	0	-	0	-	0	-	0	-	wzi64	KL64	0.9991	O2v1	O2	0.9865	rmtB	-	fosA3	-	-	-	catII.2*	-	-	-	-	-	TEM-1D.v1^	-	CTX-M-65	-	KPC-2	SHV-11.v1
KP54324	JAJIQA000000000	2015	Anhui	AH10	Klebsiella pneumoniae	82	180295	367395	5517155	ST11	1	2	7	6	ybt 9; ICEKp3	192-1LV	-	0	-	0	-	0	-	0	-	wzi64	KL64	0.9991	O2v1	O2	0.9865	rmtB	-	fosA3	-	-	-	catII.2*	-	-	-	-	-	TEM-1D.v1^	-	CTX-M-65	-	KPC-2	SHV-11.v1
KP54803	JAJIQB000000000	2015	Anhui	AH11	Klebsiella pneumoniae	103	164598	387176	5796841	ST11	4	2	6	5	ybt 9; ICEKp3	192-1LV	-	0	iuc 1	1-1LV	-	0	-	0	rmpA2_2-54%	wzi209	KL47	0.9745	OL101	OL101	0.9197	rmtB	-	fosA3	-	-	-	-	-	-	-	-	-	TEM-1D.v1^	-	CTX-M-65	-	KPC-2	-
KP55012	JAJIQC000000000	2015	Anhui	AH3	Klebsiella pneumoniae	80	171088	354936	5453727	ST11	1	2	6	6	ybt 9; ICEKp3	192-1LV	-	0	-	0	-	0	-	0	-	wzi209	KL47	0.9745	OL101	OL101	0.9197	aadA2;rmtB	-	fosA3	-	-	-	-	-	-	-	-	-	TEM-1D.v1^	-	CTX-M-65	-	KPC-2	SHV-11.v1
KP55014	JAJIQD000000000	2015	Anhui	AH3	Klebsiella pneumoniae	76	171088	395946	5453866	ST11	1	2	6	6	ybt 9; ICEKp3	192-1LV	-	0	-	0	-	0	-	0	-	wzi209	KL47	0.9744	OL101	OL101	0.9197	aadA2;rmtB	-	fosA3	-	-	-	-	-	-	-	-	-	TEM-1D.v1^	-	CTX-M-65	-	KPC-2	SHV-11.v1
KP55105	JAJIQE000000000	2015	Anhui	AH3	Klebsiella pneumoniae	79	200200	376827	5545179	ST11	1	2	7	7	ybt 9; ICEKp3	192-1LV	-	0	-	0	-	0	-	0	-	wzi64	KL64	0.999	O2v1	O2	0.9865	aadA2	-	-	qnrS1	-	-	catII.2*	-	sul2	tet(A).v1	-	-	LAP-2	-	-	-	KPC-2	SHV-11.v1
KP55144	JAJIQF000000000	2015	Jiangxi	JX4	Klebsiella pneumoniae	104	142760	329353	5695140	ST11	1	2	9	10	ybt 9; ICEKp3	192-2LV	-	0	-	0	-	0	-	0	-	wzi209	KL47	0.9745	OL101	OL101	0.9195	aadA2;aph3-Ia.v1^;rmtB	-	fosA3	-	-	mphA	-	-	-	tet(A).v1	-	dfrA1.v1	TEM-1D.v1^	-	CTX-M-65	-	KPC-2	-
KP55164	JAJIQG000000000	2015	Zhejiang	ZJ3	Klebsiella pneumoniae	101	207672	367308	5697171	ST11	1	2	9	13	ybt 9; ICEKp3	192-1LV	-	0	-	0	-	0	-	0	-	wzi209	KL47	0.9744	OL101	OL101	0.9197	aac(6')-Ib-cr.v2;aadA16*;rmtB	-	-	qnrS1	-	-	catII.2*	arr-3	sul1;sul2	tet(A).v1	-	dfrA27	LAP-2;TEM-1D.v1^	-	-	-	KPC-2	SHV-11.v1
KP55217	JAJIQH000000000	2015	Zhejiang	ZJ3	Klebsiella pneumoniae	96	173302	367308	5696908	ST11	1	2	9	13	ybt 9; ICEKp3	192-1LV	-	0	-	0	-	0	-	0	-	wzi209	KL47	0.9744	OL101	OL101	0.9197	aac(6')-Ib-cr.v2;aadA16*;rmtB	-	-	qnrS1	-	-	catII.2*	arr-3	sul1;sul2	tet(A).v1	-	dfrA27	LAP-2;TEM-1D.v1^	-	-	-	KPC-2	SHV-11.v1
KP55361	JAJIQI000000000	2016	Anhui	AH8	Klebsiella pneumoniae	81	203667	395946	5563402	ST11	1	2	6	6	ybt 9; ICEKp3	192-1LV	-	0	-	0	-	0	-	0	-	wzi64	KL64	0.9991	O2v1	O2	0.9865	aadA2;rmtB	-	fosA3	-	-	-	-	-	-	-	-	-	TEM-1D.v1^	-	CTX-M-65	-	KPC-2	SHV-11.v1
KP55368	JAJIQJ000000000	2016	Anhui	AH8	Klebsiella pneumoniae	104	120796	354936	5562301	ST11	1	2	5	5	ybt 9; ICEKp3	192-1LV	-	0	-	0	-	0	-	0	-	wzi64	KL64	0.9991	O2v1	O2	0.9865	aadA2;rmtB	-	-	-	-	-	-	-	-	-	-	-	TEM-1D.v1^	-	CTX-M-65	-	KPC-2	SHV-11.v1
KP55397	JAJIQK000000000	2016	Shandong	SD3	Klebsiella pneumoniae	107	131582	366237	5624522	ST11	1	2	8	11	ybt 9; ICEKp3	192-1LV	-	0	-	0	-	0	-	0	-	wzi209	KL47	0.9745	OL101	OL101	0.9197	aac(3)-IId^;aadA2;rmtB	-	-	qnrS1	-	-	catII.2*	-	-	tet(A).v1	-	dfrA1.v1	LAP-2;TEM-1D.v1^	-	CTX-M-65	-	KPC-2	-
KP55658	JAJIQL000000000	2016	Zhejiang	ZJ4	Klebsiella pneumoniae	109	118786	375870	5370741	ST11	1	2	4	3	ybt 9; ICEKp3	192-2LV	-	0	-	0	-	0	-	0	-	wzi209	KL47	0.9744	OL101	OL101	0.9178	aadA2	-	-	-	-	-	-	-	-	-	-	-	-	-	CTX-M-14	-	KPC-2	-
KP55666	JAJIQM000000000	2016	Zhejiang	ZJ4	Klebsiella pneumoniae	108	108641	375869	5367329	ST11	1	2	4	3	ybt 9; ICEKp3	192-2LV	-	0	-	0	-	0	-	0	-	wzi209	KL47	0.9745	OL101	OL101	0.9178	aadA2	-	-	-	-	-	-	-	-	-	-	-	-	-	CTX-M-14	-	KPC-2	-
KP55711	JAJIQN000000000	2016	Anhui	AH4	Klebsiella pneumoniae	121	175906	379851	5836630	ST11	4	2	12	20	ybt 9; ICEKp3	192-2LV	-	0	iuc 1	1-1LV	-	0	-	0	rmpA2_2-54%	wzi209	KL47	0.9745	OL101	OL101	0.9197	aac(3)-IId^;aac(6')-Ib-cr.v2;aadA16*;aph3-Ia.v1;rmtB;strA.v1^;strB.v1	-	fosA3	qnrS1	-	mphA	floR.v1	arr-3	sul1;sul2*	tet(A).v2	-	dfrA27	TEM-1D.v1^	-	CTX-M-3;CTX-M-65	-	KPC-2	SHV-11.v1
KP55757	JAJIQO000000000	2016	Anhui	AH11	Klebsiella pneumoniae	116	110325	375691	5488127	ST11	1	2	6	5	ybt 9; ICEKp3	192-1LV	-	0	-	0	-	0	-	0	-	wzi209	KL47	0.9941	OL101	OL101	0.9496	rmtB	-	fosA3	-	-	-	-	-	-	-	-	-	TEM-1D.v1^	-	CTX-M-65	-	KPC-2	SHV-11.v1
KP55759	JAJIQP000000000	2016	Anhui	AH11	Klebsiella pneumoniae	79	196051	380262	5510116	ST11	1	2	6	5	ybt 9; ICEKp3	192-1LV	-	0	-	0	-	0	-	0	-	wzi209	KL47	0.9742	OL101	OL101	0.9206	rmtB	-	fosA3	-	-	-	-	-	-	-	-	-	TEM-1D.v1^	-	CTX-M-65	-	KPC-2	SHV-11.v1
KP55762	JAJIQQ000000000	2016	Anhui	AH11	Klebsiella pneumoniae	80	196054	380162	5510286	ST11	1	2	6	5	ybt 9; ICEKp3	192-1LV	-	0	-	0	-	0	-	0	-	wzi209	KL47	0.9743	OL101	OL101	0.921	rmtB	-	fosA3	-	-	-	-	-	-	-	-	-	TEM-1D.v1^	-	CTX-M-65	-	KPC-2	SHV-11.v1
KP56141	JAJIQR000000000	2016	Anhui	AH5	Klebsiella pneumoniae	75	176163	367354	5513650	ST11	1	2	4	3	ybt 9; ICEKp3	192-1LV	-	0	-	0	-	0	-	0	-	wzi64	KL64	0.9991	O2v1	O2	0.9865	aadA2	-	-	-	-	-	catII.2*	-	-	-	-	-	-	-	-	-	KPC-2	SHV-11.v1
KP56611	JAJIQS000000000	2016	Anhui	AH4	Klebsiella pneumoniae	108	186528	380262	5853696	ST11	4	2	7	10	ybt 9; ICEKp3	192-2LV	-	0	iuc 1	1-1LV	-	0	-	0	rmpA2_2-54%	wzi209	KL47	0.9737	OL101	OL101	0.9192	aac(6')-Ib-cr.v2;aadA16*;rmtB	-	-	qnrB6^	-	mphA	-	arr-3	sul1;sul1	-	-	dfrA27	-	-	-	-	KPC-2	SHV-11.v1
KP56626	JAJIQT000000000	2016	Anhui	AH4	Klebsiella pneumoniae	93	178919	386837	5782230	ST11	4	2	5	5	ybt 9; ICEKp3	192-2LV	-	0	iuc 1	1-1LV	-	0	-	0	rmpA2_2-54%	wzi209	KL47	0.9674	OL101	OL101	0.9205	aadA2;rmtB	-	-	-	-	mphA	-	-	-	-	-	-	TEM-1D.v1^	-	-	-	KPC-2	SHV-11.v1
KP56633	JAJIQU000000000	2016	Anhui	AH4	Klebsiella pneumoniae	104	178902	380262	5798805	ST11	4	2	6	6	ybt 9; ICEKp3	192-2LV	-	0	iuc 1	1-1LV	-	0	-	0	rmpA2_2-54%	wzi209	KL47	0.9742	OL101	OL101	0.9206	aadA2;rmtB	-	fosA3	-	-	-	-	-	-	-	-	-	TEM-1D.v1^	-	CTX-M-65	-	KPC-2	SHV-11.v1
KP56634	JAJIQV000000000	2016	Anhui	AH4	Klebsiella pneumoniae	94	178781	380162	5789398	ST11	4	2	6	6	ybt 9; ICEKp3	192-2LV	-	0	iuc 1	1-1LV	-	0	-	0	rmpA2_2-54%	wzi209	KL47	0.9752	OL101	OL101	0.9205	aadA2;rmtB	-	-	-	-	mphA	-	-	-	-	-	-	TEM-1D.v1^	-	CTX-M-65	-	KPC-2	SHV-11.v1
KP56636	JAJIQW000000000	2016	Anhui	AH4	Klebsiella pneumoniae	87	175951	380162	5785865	ST11	4	2	5	5	ybt 9; ICEKp3	192-2LV	-	0	iuc 1	1-1LV	-	0	-	0	rmpA2_2-54%	wzi209	KL47	0.9752	OL101	OL101	0.9205	aadA2;rmtB	-	-	-	-	mphA	-	-	-	-	-	-	TEM-1D.v1^	-	-	-	KPC-2	SHV-11.v1
KP56944	JAJIQX000000000	2016	Anhui	AH5	Klebsiella pneumoniae	85	180294	380162	5509104	ST11	1	2	6	6	ybt 9; ICEKp3	192-2LV	-	0	-	0	-	0	-	0	-	wzi209	KL47	0.9739	OL101	OL101	0.9191	rmtB	-	fosA3	-	-	-	-	-	-	-	-	-	TEM-1D.v1^	-	CTX-M-65;SHV-12	-	KPC-2	-
KP57221	JAJIQY000000000	2016	Anhui	AH5	Klebsiella pneumoniae	139	180294	380162	5551822	ST11	1	2	6	6	ybt 9; ICEKp3	192-2LV	-	0	-	0	-	0	-	0	-	wzi209	KL47	0.9738	OL101	OL101	0.9192	rmtB	-	fosA3	-	-	-	-	-	-	-	-	-	TEM-1D.v1^	-	CTX-M-65;SHV-12^	-	KPC-2	-
KP57271	JAJIQZ000000000	2016	Anhui	AH5	Klebsiella pneumoniae	118	129830	380150	5952911	ST11	4	2	10	13	ybt 9; ICEKp3	192-2LV	-	0	iuc 1	1-1LV	-	0	-	0	rmpA2_2-54%	wzi209	KL47	0.9742	OL101	OL101	0.9204	aac(6')-Ib-cr.v2;aadA16*;aadA2	-	-	qnrB6^	-	mphA	-	arr-3	sul1	tet(A).v1	-	dfrA27	TEM-1D.v1^	-	CTX-M-15;CTX-M-65	-	KPC-2	SHV-11.v1
KP57272	JAJIRA000000000	2016	Anhui	AH5	Klebsiella pneumoniae	116	129559	380150	5958151	ST11	4	2	9	12	ybt 9; ICEKp3	192-2LV	-	0	iuc 1	1-1LV	-	0	-	0	rmpA2_2-54%	wzi209	KL47	0.9739	OL101	OL101	0.9189	aac(6')-Ib-cr.v2;aadA16*;aadA2	-	-	qnrB6^	-	mphA	-	arr-3	-	tet(A).v1	-	dfrA27	TEM-1D.v1^	-	CTX-M-15;CTX-M-65	-	KPC-2	SHV-11.v1
KP57273	JAJIRB000000000	2016	Anhui	AH5	Klebsiella pneumoniae	119	130142	380150	5953868	ST11	4	2	10	13	ybt 9; ICEKp3	192-2LV	-	0	iuc 1	1-1LV	-	0	-	0	rmpA2_2-54%	wzi209	KL47	0.9739	OL101	OL101	0.9189	aac(6')-Ib-cr.v2;aadA16*;aadA2	-	-	qnrB6^	-	mphA	-	arr-3	sul1	tet(A).v1	-	dfrA27	TEM-1D.v1^	-	CTX-M-15;CTX-M-65	-	KPC-2	SHV-11.v1
KP57274	JAJIRC000000000	2016	Anhui	AH5	Klebsiella pneumoniae	112	130039	380050	5954240	ST11	4	2	10	13	ybt 9; ICEKp3	192-2LV	-	0	iuc 1	1-1LV	-	0	-	0	rmpA2_2-54%	wzi209	KL47	0.9742	OL101	OL101	0.9205	aac(6')-Ib-cr.v2;aadA16*;aadA2	-	-	qnrB6^	-	mphA	-	arr-3	sul1	tet(A).v1	-	dfrA27	TEM-1D.v1^	-	CTX-M-15;CTX-M-65	-	KPC-2	SHV-11.v1
KP57287	JAJIRD000000000	2016	Anhui	AH5	Klebsiella pneumoniae	72	198722	708887	5509065	ST11	1	2	6	5	ybt 9; ICEKp3	192-1LV	-	0	-	0	-	0	-	0	-	wzi209	KL47	0.9742	OL101	OL101	0.9206	rmtB	-	fosA3	-	-	-	-	-	-	-	-	-	TEM-1D.v1^	-	CTX-M-65	-	KPC-2	SHV-11.v1
KP57327	JAJIRE000000000	2016	Ningxia	NX	Klebsiella pneumoniae	24	629538	1568303	5618084	ST4092-1LV	0	1	8	11	-	0	-	0	-	0	-	0	-	0	-	wzi356	KL117	0.9979	O2v2	O2	0.9836	aac(6')-Ib-cr.v2^	-	-	qnrB4	-	-	catB3.v2	arr-3	sul1;sul1	tet(A).v1	-	-	DHA-1;OXA-1;TEM-1D.v1^	-	CTX-M-3	-	-	SHV-161*
KP57769	JAJIRF000000000	2016	Anhui	AH11	Klebsiella quasipneumoniae subsp. similipneumoniae	21	496116	1820770	5382554	ST367	3	0	0	0	-	0	-	0	iuc 1	1	iro 1	1	rmp 1; KpVP-1	26	rmpA2_8-60%	wzi233	KL1	0.9424	O3/O3a	O3/O3a	0.9593	-	-	-	-	-	-	-	-	-	-	-	-	-	-	-	-	-	OKP-B-9*
KP57770	JAJIRG000000000	2016	Anhui	AH11	Klebsiella pneumoniae	114	151791	376359	5740185	ST11	4	2	11	19	ybt 9; ICEKp3	192-1LV	-	0	iuc 3	23	-	0	-	0	-	wzi209	KL47	0.9741	OL101	OL101	0.9204	aac(3)-IId^;aac(6')-Ib-cr.v2^;aadA^;aph3-Ia.v1;rmtB;strA.v1^;strB.v1	-	-	-	-	mef(B);mphA	catB3.v2;catII.2*;cmlA1*	arr-3	sul2*	tet(A).v1	-	dfrA12	OXA-1	-	CTX-M-65	-	KPC-2	-
KP57773	JAJIRH000000000	2016	Anhui	AH11	Klebsiella pneumoniae	108	190391	375597	5538194	ST11	1	2	7	8	ybt 9; ICEKp3	192-1LV	-	0	-	0	-	0	-	0	-	wzi209	KL47	0.9741	OL101	OL101	0.9212	aadA2	-	fosA3	qnrB6^	-	-	catII.2*	-	-	-	-	-	TEM-1D.v1^	-	CTX-M-3;SHV-2A^	-	KPC-2	-
KP57774	JAJLIT000000000	2016	Anhui	AH11	Klebsiella pneumoniae	109	164582	380050	5954528	ST11	4	2	10	13	ybt 9; ICEKp3	192-2LV	-	0	iuc 1	1-1LV	-	0	-	0	rmpA2_2-54%	wzi209	KL47	0.9742	OL101	OL101	0.9204	aac(6')-Ib-cr.v2;aadA16*;aadA2	-	-	qnrB6^	-	mphA	-	arr-3	sul1	tet(A).v1	-	dfrA27	TEM-1D.v1^	-	CTX-M-15;CTX-M-65	-	KPC-2	SHV-11.v1
KP57909	JAJLIS000000000	2016	Anhui	AH4	Klebsiella pneumoniae	85	194406	367297	5494492	ST11	1	2	6	6	ybt 9; ICEKp3	192-1LV	-	0	-	0	-	0	-	0	-	wzi64	KL64	0.9991	O2v1	O2	0.9864	aadA2;rmtB	-	-	-	-	-	catII.2*	-	-	-	-	-	TEM-1D.v1^	-	CTX-M-65	-	KPC-2	SHV-11.v1
KP58171	JAJLIR000000000	2016	Gansu	GS2	Klebsiella pneumoniae	120	139897	270191	5649203	ST11	1	2	9	17	ybt 9; ICEKp3	192-1LV	-	0	-	0	-	0	-	0	-	wzi209	KL47	0.9739	OL101	OL101	0.9189	aac(3)-IId^;aph3-Ia.v1^;armA;strA.v1;strB.v1	-	-	qnrB4;qnrS1	-	mphA;mphE.v2;msrE	catII.2*	-	sul1	tet(A).v1	-	dfrA1.v1	DHA-1;LAP-2	-	-	-	KPC-2	SHV-11.v1
KP58172	JAJLIQ000000000	2016	Gansu	GS2	Klebsiella pneumoniae	147	130680	270191	5674627	ST11	1	2	9	17	ybt 9; ICEKp3	192-1LV	-	0	-	0	-	0	-	0	-	wzi209	KL47	0.9739	OL101	OL101	0.9189	aac(3)-IId^;aph3-Ia.v1^;armA;strA.v1;strB.v1	-	-	qnrB4;qnrS1	-	mphA;mphE.v2;msrE	catII.2*	-	sul1	tet(A).v1	-	dfrA1.v1	DHA-1;LAP-2	-	-	-	KPC-2	SHV-11.v1
KP58238	JAJLIP000000000	2016	Anhui	AH11	Klebsiella pneumoniae	118	166075	380150	5959068	ST11	4	2	10	13	ybt 9; ICEKp3	192-2LV	-	0	iuc 1	1-1LV	-	0	-	0	rmpA2_2-54%	wzi209	KL47	0.9743	OL101	OL101	0.9206	aac(6')-Ib-cr.v2;aadA16*	-	-	qnrB6^	-	mphA	-	arr-3	sul1;sul1*	tet(A).v1	-	dfrA27	TEM-1D.v1^	-	CTX-M-15;CTX-M-65	-	KPC-2	SHV-11.v1
KP58240	JAJLIO000000000	2016	Anhui	AH11	Klebsiella pneumoniae	110	192050	375903	5539393	ST11	1	2	7	8	ybt 9; ICEKp3	192-1LV	-	0	-	0	-	0	-	0	-	wzi209	KL47	0.9742	OL101	OL101	0.9205	aadA2	-	fosA3	qnrB6^	-	-	catII.2*	-	-	-	-	-	TEM-1D.v1^	-	CTX-M-3;SHV-12	-	KPC-2	-
KP58241	JAJLIN000000000	2016	Anhui	AH11	Klebsiella pneumoniae	109	192204	375598	5540271	ST11	1	2	7	7	ybt 9; ICEKp3	192-1LV	-	0	-	0	-	0	-	0	-	wzi209	KL47	0.9739	OL101	OL101	0.919	aadA2	-	fosA3	qnrB6^	-	-	catII.2*	-	-	-	-	-	TEM-1D.v1^	-	CTX-M-3	-	KPC-2	-
KP58245	JAJLIM000000000	2016	Anhui	AH11	Klebsiella pneumoniae	110	192169	375816	5538473	ST11	1	2	7	8	ybt 9; ICEKp3	192-1LV	-	0	-	0	-	0	-	0	-	wzi209	KL47	0.9741	OL101	OL101	0.9208	aadA2	-	fosA3	qnrB6^	-	-	catII.2*	-	-	-	-	-	TEM-1D.v1^	-	CTX-M-3;SHV-12^	-	KPC-2	-
KP58442	JAJLIL000000000	2016	Shandong	SD3	Klebsiella pneumoniae	98	178902	367297	5706839	ST11	1	2	5	5	ybt 9; ICEKp3	192-1LV	-	0	-	0	-	0	-	0	-	wzi64	KL64	0.9991	O2v1	O2	0.9865	aadA2;rmtB	-	-	-	-	-	-	-	-	-	-	-	TEM-1D.v1^	-	CTX-M-65	-	KPC-2	SHV-11.v1
KP58524	JAJLIK000000000	2016	Anhui	AH4	Klebsiella pneumoniae	108	180294	380162	5816344	ST11	4	2	5	5	ybt 9; ICEKp3	192-2LV	-	0	iuc 1	1-1LV	-	0	-	0	rmpA2_2-54%	wzi209	KL47	0.9675	OL101	OL101	0.9205	aadA2;rmtB	-	-	-	-	mphA	-	-	-	-	-	-	TEM-1D.v1^	-	-	-	KPC-2	SHV-11.v1
KP59418	JAJLIJ000000000	2017	Anhui	AH5	Klebsiella pneumoniae	121	208612	586465	5765428	ST37	0	1	11	20	-	0	-	0	-	0	-	0	-	0	-	wzi50	KL52	0.9801	OL101	OL101	0.9203	aac(3)-IV;aadA2^;aph(3')-Ia*;aph(4)-Ia;armA;strA.v1^;strB.v1	mcr-8.1	-	-	-	mphA;mphE.v2;msrE	floR.v1*	-	sul1	tet(D)	tmexC1^;tmexD1;toprJ1	dfrA12	TEM-1D.v1^	-	CTX-M-27	-	-	SHV-11.v1
KP59436	JAJMNZ000000000	2017	Anhui	AH5	Klebsiella quasipneumoniae subsp. quasipneumoniae	119	375556	695246	5912583	ST1647	0	2	7	10	-	0	-	0	-	0	-	0	-	0	-	wzi530	KL128	0.9807	O3/O3a	O3/O3a	0.9604	aac(3)-IId^;aac(6')-Ib3^;aadA16*	-	-	qnrS1	-	-	-	arr-3	sul1;sul2	tet(D)	-	dfrA27	-	-	-	-	KPC-2	OKP-A-5*
KP59707	JAJLII000000000	2017	Anhui	AH4	Klebsiella pneumoniae	101	178800	380067	5776146	ST11	4	2	5	4	ybt 9; ICEKp3	192-2LV	-	0	iuc 1	1-1LV	-	0	-	0	rmpA2_2-54%	wzi209	KL47	0.9739	OL101	OL101	0.919	rmtB	-	-	-	-	-	-	-	-	-	-	-	TEM-1D.v1^	-	CTX-M-65	-	KPC-2	SHV-11.v1
KP59721	JAJLIH000000000	2017	Anhui	AH4	Klebsiella pneumoniae	123	176163	379967	5985255	ST11	4	2	10	12	ybt 9; ICEKp3	192-2LV	-	0	iuc 1	1-1LV	-	0	-	0	rmpA2_2-54%	wzi209	KL47	0.9741	OL101	OL101	0.9208	aac(6')-Ib-cr.v2;aadA16*;rmtB	-	fosA3	-	-	mphA	-	arr-3	sul1	tet(A).v1	-	dfrA27	-	-	CTX-M-15;CTX-M-65	-	KPC-2	SHV-11.v1
KP59940	JAJLIG000000000	2017	Shandong	SD3	Klebsiella pneumoniae	28	482620	1189912	5268912	ST432	0	2	5	9	-	0	-	0	-	0	-	0	-	0	-	wzi112	KL14	0.9962	O3b	O3b	0.993	aac(3)-IId^;aadA16*;strA.v1^;strB.v1	-	-	-	-	mphA	-	arr-3	sul1;sul2	-	-	-	-	-	-	-	NDM-1	SHV-60
KP60108	JAJMNY000000000	2017	Zhejiang	ZJ3	Klebsiella quasipneumoniae subsp. similipneumoniae	29	494406	1483430	5305600	ST3216	0	2	10	11	-	0	-	0	-	0	-	0	-	0	-	-	KL16	0.9719	O5	O5	0.9489	aadA*	-	-	qnrS1	-	-	cmlA5;floR.v1*	arr-2	sul2	tet(A).v1*	-	dfrA14.v1^	OXA-10	-	SHV-12	-	NDM-1	OKP-B-6?
KP60247	JAJLIF000000000	2017	Shandong	SD2	Klebsiella pneumoniae	101	180299	367236	5647063	ST11	1	2	9	11	ybt 9; ICEKp3	192-1LV	-	0	-	0	-	0	-	0	-	wzi64	KL64	0.9988	O2v1	O2	0.9865	aadA2;rmtB;strA.v1^;strB.v1	-	-	-	-	-	catII.2*	-	sul2	tet(A).v1	-	dfrA1.v1	TEM-1D.v1^	-	CTX-M-65	-	KPC-2	SHV-11.v1
KP60317	JAJMNX000000000	2017	Hubei	HB1	Klebsiella quasipneumoniae subsp. similipneumoniae	57	359944	1155798	5748382	ST1031	0	2	10	18	-	0	-	0	-	0	-	0	-	0	-	wzi443	KL10	0.9614	O5	O5	0.9456	aac(3)-IId^;aac(6')-Ib-cr.v2^;strA.v1^;strB.v1	-	-	qnrB4;qnrS1	-	-	catB3.v2	arr-3	sul1;sul2	tet(A).v1	-	dfrA1.v1	DHA-1;LAP-2;OXA-1;TEM-1D.v1^	-	CTX-M-14	-	KPC-2	OKP-B-1^
KP60374	JAJLIE000000000	2017	Anhui	AH5	Klebsiella pneumoniae	81	194668	380043	5495830	ST11	1	2	6	5	ybt 9; ICEKp3	192-1LV	-	0	-	0	-	0	-	0	-	wzi209	KL47	0.9745	OL101	OL101	0.9198	rmtB	-	fosA3	-	-	-	-	-	-	-	-	-	TEM-1D.v1^	-	CTX-M-65	-	KPC-2	SHV-11.v1
KP60449	JAJLID000000000	2017	Anhui	AH4	Klebsiella pneumoniae	107	175906	380043	5849438	ST11	4	2	6	6	ybt 9; ICEKp3	192-2LV	-	0	iuc 1	1-1LV	-	0	-	0	rmpA2_2-54%	wzi209	KL47	0.9745	OL101	OL101	0.9197	aadA2	-	-	-	-	ermB.v1*;mphA	-	-	-	-	-	-	TEM-1D.v1^	-	CTX-M-65	-	KPC-2	SHV-11.v1
KP60476	JAJLIC000000000	2017	Shandong	SD3	Klebsiella pneumoniae	88	209987	706017	5825553	ST1322	0	2	11	16	-	0	-	0	-	0	-	0	-	0	-	wzi372	KL139	0.9999	O1v1	O1	0.9833	aac(6')-Ib;aac(6')-Ib-cr.v2	-	fosA3	qnrS1	-	mphA;mphE.v2;msrE	catA1*;catB3.v2;catB8	arr-3	sul1	tet(D)	-	-	OXA-1	-	CTX-M-3	-	NDM-1	-
KP60491	JAJLIB000000000	2017	Zhejiang	ZJ2	Klebsiella pneumoniae	70	247840	443499	5670802	ST1	1	2	7	6	ybt 14; ICEKp5	327-3LV	-	0	-	0	-	0	-	0	-	wzi19	KL19	0.9493	O1v2	O1	0.995	aac(3)-IId^	-	fosA3	-	-	-	-	-	sul1	-	-	dfrA14.v1^	TEM-1D.v1^	-	-	-	KPC-2	SHV-1^
KP60695	JAJLIA000000000	2017	Anhui	AH11	Klebsiella pneumoniae	65	200022	371398	5374722	ST15	0	1	10	11	-	0	-	0	-	0	-	0	-	0	-	wzi29	KL106	0.9994	O1v2	O1	0.9851	aac(6')-Ib-cr.v2;aadA16*	-	-	qnrS1	-	mphA	floR.v1	arr-3	sul1	tet(A).v2	-	dfrA27	TEM-1D.v1^	-	CTX-M-3	-	-	SHV-28.v1^
KP60699	JAJLHZ000000000	2017	Anhui	AH11	Klebsiella pneumoniae	101	170241	375933	5488068	ST11	1	2	6	6	ybt 9; ICEKp3	192-1LV	-	0	-	0	-	0	-	0	-	wzi209	KL47	0.9745	OL101	OL101	0.9197	aadA2	-	-	qnrB6^	-	-	catII.2*	-	-	-	-	-	TEM-1D.v1^	-	CTX-M-3	-	KPC-2	SHV-11.v1
KP60700	JAJLHY000000000	2017	Anhui	AH11	Klebsiella pneumoniae	74	301442	511384	5424985	ST661	0	0	6	6	-	0	-	0	-	0	-	0	-	0	-	wzi27	KL27	0.9999	O2v2	O2	0.9845	aadA2^	-	-	qnrB4	-	-	-	-	sul1	tet(D)	-	dfrA12	DHA-1	-	-	-	-	SHV-27
KP61072	JAJLHX000000000	2017	Zhejiang	ZJ5	Klebsiella pneumoniae	63	206835	296191	5514073	ST15	1	2	9	10	ybt 15; ICEKp11	230-1LV	-	0	-	0	-	0	-	0	-	wzi93	KL112	0.9865	O1v1	O1	0.985	aac(6')-Ib-cr.v2^;aadA16*	-	-	qnrA3^	-	mphA	catB3.v2	arr-3	sul1	-	-	dfrA27	OXA-1	-	-	-	KPC-2	SHV-28.v1^
KP61094	JAJLHW000000000	2017	Anhui	AH3	Klebsiella pneumoniae	84	170263	550443	5474836	ST11	1	2	4	3	ybt 9; ICEKp3	192-1LV	-	0	-	0	-	0	-	0	-	wzi209	KL47	0.9744	OL101	OL101	0.9198	rmtB	-	-	-	-	-	-	-	-	-	-	-	TEM-1D.v1^	-	-	-	KPC-2	SHV-11.v1
KP61103	JAJLHV000000000	2017	Anhui	AH3	Klebsiella pneumoniae	96	170241	376830	5510814	ST11	4	2	5	5	ybt 9; ICEKp3	192-1LV	-	0	iuc 5	61	-	0	-	0	-	wzi209	KL47	0.9745	OL101	OL101	0.9198	-	-	-	qepA2*	-	ermB.v1*	-	-	-	-	-	dfrA17	TEM-1D.v1^	-	-	-	KPC-2	SHV-11.v1
KP61112	JAJLHU000000000	2017	Anhui	AH4	Klebsiella pneumoniae	90	171088	316901	5766453	ST11	4	2	5	5	ybt 9; ICEKp3	192-3LV	-	0	iuc 1	1-1LV	-	0	-	0	rmpA2_2-54%	wzi209	KL47	0.9745	OL101	OL101	0.9197	aadA2;rmtB	-	-	-	-	mphA	-	-	-	-	-	-	TEM-1D.v1^	-	-	-	KPC-2	SHV-11.v1
KP61119	JAJLHT000000000	2017	Anhui	AH4	Klebsiella pneumoniae	125	175906	380043	5944974	ST11	4	2	9	13	ybt 9; ICEKp3	192-2LV	-	0	iuc 1	1-1LV	-	0	-	0	rmpA2_9	wzi209	KL47	0.9745	OL101	OL101	0.9197	aac(6')-Ib-cr.v2;aadA16*;aadA2;rmtB	-	fosA3	-	-	ermB.v1*;mphA	-	arr-3	-	tet(A).v1	-	dfrA27	-	-	CTX-M-15;CTX-M-65	-	KPC-2	SHV-11.v1
KP61144	JAJLHS000000000	2017	Anhui	AH4	Klebsiella pneumoniae	120	170262	380043	5890807	ST11	4	2	9	11	ybt 9; ICEKp3	192-3LV	-	0	iuc 1	1-1LV	-	0	-	0	rmpA2_9	wzi209	KL47	0.9745	OL101	OL101	0.9197	aac(6')-Ib-cr.v2;aadA16*;rmtB	-	fosA3	-	-	ermB.v1*;mphA	-	arr-3	-	-	-	dfrA27	TEM-1D.v1^	-	CTX-M-65	-	KPC-2	SHV-11.v1
KP61210	JAJLHR000000000	2017	Henan	HN	Klebsiella pneumoniae	56	264866	621277	5440430	ST15	0	2	8	11	-	0	-	0	-	0	-	0	-	0	-	wzi93	KL112	0.9865	O1v1	O1	0.9852	aac(3)-IId^;aac(6')-Ib3^;aadA16*	-	-	qnrB4;qnrS1	-	-	-	arr-3	sul2	tet(D)	-	dfrA27	DHA-1	-	-	-	NDM-1	SHV-28.v1^
KP61309	JAJLHQ000000000	2017	Anhui	AH5	Klebsiella pneumoniae	95	159847	387175	5743823	ST11	3	2	5	4	-	0	-	0	iuc 1	1-1LV	-	0	-	0	rmpA2_2-54%	wzi209	KL47	0.9941	OL101	OL101	0.9492	rmtB	-	-	-	-	-	-	-	-	-	-	-	TEM-1D.v1^	-	CTX-M-65	-	KPC-2	SHV-11.v1
KP61310	JAJLHP000000000	2017	Anhui	AH5	Klebsiella pneumoniae	61	396368	676124	5572709	ST1128	0	2	9	14	-	0	-	0	-	0	-	0	-	0	-	wzi100	KL10	0.9675	O3/O3a	O3/O3a	0.9792	aadA2^;aph(3')-IIa;rmtB	-	-	qnrS1	-	ermB.v1*;mphA	-	-	sul1	tet(A).v1	-	dfrA1.v1;dfrA12	LAP-2;TEM-1D.v1^	-	CTX-M-55	-	NDM-5	SHV-27^
KP61344	JAJLHO000000000	2017	Anhui	AH5	Klebsiella pneumoniae	57	357646	755543	5573969	ST1128	0	2	9	14	-	0	-	0	-	0	-	0	-	0	-	wzi100	KL10	0.9675	O3/O3a	O3/O3a	0.9792	aadA2^;aph(3')-IIa;rmtB	-	-	qnrS1	-	ermB.v1*;mphA	-	-	sul1	tet(A).v1	-	dfrA1.v1;dfrA12	LAP-2;TEM-1D.v1^	-	CTX-M-55	-	NDM-5	SHV-27^
KP61635	JAJLHN000000000	2017	Ningxia	NX	Klebsiella pneumoniae	89	166341	362488	5507598	ST11	1	2	5	4	ybt 9; ICEKp3	192-1LV	-	0	-	0	-	0	-	0	-	wzi141	KL25	0.9916	O5	O5	0.942	-	-	fosA3	-	-	-	-	-	-	-	-	-	TEM-1D.v1^	-	CTX-M-65	-	KPC-2	-
KP61638	JAJLHM000000000	2017	Ningxia	NX	Klebsiella pneumoniae	78	163893	328053	5405862	ST11	1	2	3	2	ybt 9; ICEKp3	192-1LV	-	0	-	0	-	0	-	0	-	wzi141	KL25	0.9916	O5	O5	0.9421	-	-	-	-	-	-	-	-	-	-	-	-	-	-	CTX-M-65	-	KPC-2	-
KP61663	JAJLHL000000000	2017	Ningxia	NX	Klebsiella pneumoniae	79	151588	362488	5405972	ST11	1	2	3	2	ybt 9; ICEKp3	192-1LV	-	0	-	0	-	0	-	0	-	wzi141	KL25	0.9916	O5	O5	0.9421	-	-	-	-	-	-	-	-	-	-	-	-	-	-	CTX-M-65	-	KPC-2	-
KP61752	JAJLHK000000000	2017	Zhejiang	ZJ5	Klebsiella pneumoniae	94	232467	836250	5875638	ST11	1	2	10	16	ybt 9; ICEKp3	174	-	0	-	0	-	0	-	0	-	wzi50	KL15	0.9983	O4	O4	0.9965	aac(3)-IId^;aadA5;armA*	-	fosA3	qnrB4	-	mphA;mphE.v2;msrE	-	-	sul1	tet(D)	tmexC1*;tmexD1*;toprJ1*	dfrA1.v2	DHA-1	-	-	-	KPC-2	-
KP61803	JAJLHJ000000000	2017	Anhui	AH5	Klebsiella pneumoniae	78	263156	572313	5591678	ST15	1	2	7	8	ybt 14; ICEKp5?	131-4LV	-	0	-	0	-	0	-	0	-	wzi19	KL19	0.949	O1v2	O1	1	aac(3)-IId^;aac(6')-Ib-cr.v2	-	-	-	-	mphA	-	-	-	tet(A).v1	-	-	OXA-1;TEM-1D.v1^	-	CTX-M-15^	-	KPC-2	SHV-28.v1^
KP62164	JAJLHI000000000	2017	Anhui	AH1	Klebsiella pneumoniae	112	203667	394955	5810290	ST11	4	2	8	14	ybt 9; ICEKp3	192-1LV	-	0	iuc 1	1	-	0	-	0	rmpA2_8-60%	wzi209	KL47	0.9749	OL101	OL101	0.9214	aac(3)-IId^;aadA2;armA*;rmtB	-	fosA3	qnrB4	-	mphA;mphE.v2;msrE	catII.2*	-	-	-	-	-	DHA-1;TEM-1D.v1^	-	CTX-M-65	-	KPC-2	-
KP62229	JAJLHH000000000	2017	Shandong	SD2	Klebsiella pneumoniae	95	155587	380042	5739900	ST11	1	2	7	12	ybt 9; ICEKp3	192-1LV	-	0	-	0	-	0	-	0	-	wzi209	KL47	0.9745	OL101	OL101	0.9197	aac(3)-IId^;aadA2;armA	-	-	qnrB4;qnrS1	-	mphE.v2;msrE	-	-	-	tet(A).v1	-	dfrA1.v1	DHA-1;LAP-2	-	-	-	KPC-2	SHV-11.v1
KP62247	JAJLHG000000000	2017	Heilongjiang	HLJ	Klebsiella pneumoniae	104	142760	364918	5776708	ST11	4	2	5	6	ybt 9; ICEKp3	192-2LV	-	0	iuc 1	1	-	0	rmp 1; KpVP-1	40-1LV	rmpA2_3-47%	wzi64	KL64	0.9991	O2v1	O2	0.9865	aac(6')-Ib3^	-	-	qnrS1	-	-	-	-	-	-	-	-	LAP-2;TEM-1D.v1^	-	CTX-M-14	-	KPC-2	SHV-11.v1
KP62254	JAJLHF000000000	2017	Yunnan	YN	Klebsiella pneumoniae	113	175905	395946	5717734	ST11	1	2	8	7	ybt 9; ICEKp3	192-1LV	-	0	-	0	-	0	-	0	-	wzi64	KL64	0.999	O2v1	O2	0.9864	rmtB	-	-	-	-	mphA	catII.2*	-	-	-	-	dfrA12	TEM-1D.v1^	-	CTX-M-65	-	KPC-2	SHV-11.v1
KP62291	JAJLHE000000000	2017	Anhui	AH5	Klebsiella pneumoniae	58	212057	611910	5424999	ST15	1	2	3	2	ybt 14; ICEKp5?	131-4LV	-	0	-	0	-	0	-	0	-	wzi19	KL19	0.9491	O1v2	O1	1	aac(3)-IId^	-	-	-	-	-	-	-	-	-	-	-	-	-	-	-	KPC-2	SHV-28.v1^
KP62302	JAJLHD000000000	2017	Anhui	AH5	Klebsiella pneumoniae	108	142760	320735	5707345	ST11	1	2	8	11	ybt 9; ICEKp3	192-1LV	-	0	-	0	-	0	-	0	-	wzi209	KL47	0.9744	OL101	OL101	0.9197	aac(3)-IId^;aadA2;rmtB;strA.v1^;strB.v1	-	fosA3	-	-	erm(42)*	-	-	sul2	-	-	-	TEM-1D.v1^	-	CTX-M-14	-	KPC-2	-
KP62303	JAJLHC000000000	2017	Anhui	AH5	Klebsiella pneumoniae	72	274306	584961	5591737	ST15	1	2	7	8	ybt 14; ICEKp5?	131-4LV	-	0	-	0	-	0	-	0	-	wzi19	KL19	0.949	O1v2	O1	1	aac(3)-IId^;aac(6')-Ib-cr.v2	-	-	-	-	mphA	-	-	-	tet(A).v1	-	-	OXA-1;TEM-1D.v1^	-	CTX-M-15^	-	KPC-2	SHV-28.v1^
KP62414	JAJLHB000000000	2018	Anhui	AH3	Klebsiella pneumoniae	113	170263	394955	5810161	ST11	4	2	8	14	ybt 9; ICEKp3	192-1LV	-	0	iuc 1	1	-	0	-	0	rmpA2_8-60%	wzi209	KL47	0.9749	OL101	OL101	0.9214	aac(3)-IId^;aadA2;armA*;rmtB	-	fosA3	qnrB4	-	mphA;mphE.v2;msrE	catII.2*	-	-	-	-	-	DHA-1;TEM-1D.v1^	-	CTX-M-65	-	KPC-2	-
KP62475	JAJLHA000000000	2018	Zhejiang	ZJ2	Klebsiella pneumoniae	53	367505	1157530	5559669	ST412	3	2	1	1	-	0	-	0	iuc 1	1-1LV	iro 1	1	rmp 1; KpVP-1	26-1LV	rmpA2_8*	wzi206	KL57	0.9998	O3b	O3b	0.9937	-	-	-	-	-	-	-	-	-	-	-	-	-	-	-	-	NDM-5	SHV-1
KP62498	JAJLGZ000000000	2018	Anhui	AH4	Klebsiella pneumoniae	98	175906	371177	5808314	ST11	4	2	6	5	ybt 9; ICEKp3	192-3LV	-	0	iuc 1	1-2LV	-	0	-	0	rmpA2_2-54%	wzi209	KL47	0.9744	OL101	OL101	0.9197	rmtB	-	fosA3	-	-	-	-	-	-	-	-	-	TEM-1D.v1^	-	CTX-M-65	-	KPC-2	SHV-11.v1
KP62506	JAJLGY000000000	2018	Anhui	AH4	Klebsiella pneumoniae	104	170262	331895	5685269	ST11	4	2	5	4	ybt 9; ICEKp3	192-3LV	-	0	iuc 1	1-1LV	-	0	-	0	rmpA2_9	wzi209	KL47	0.9745	OL101	OL101	0.9197	rmtB	-	-	-	-	-	-	-	-	-	-	-	TEM-1D.v1^	-	CTX-M-65	-	KPC-2	SHV-11.v1
KP62509	JAJLGX000000000	2018	Anhui	AH4	Klebsiella pneumoniae	103	175907	331894	5686145	ST11	4	2	5	4	ybt 9; ICEKp3	192-3LV	-	0	iuc 1	1-1LV	-	0	-	0	rmpA2_9	wzi209	KL47	0.9745	OL101	OL101	0.9197	rmtB	-	-	-	-	-	-	-	-	-	-	-	TEM-1D.v1^	-	CTX-M-65	-	KPC-2	SHV-11.v1
KP62525	JAJLGW000000000	2018	Anhui	AH4	Klebsiella pneumoniae	101	151587	331895	5685293	ST11	4	2	5	4	ybt 9; ICEKp3	192-3LV	-	0	iuc 1	1-1LV	-	0	-	0	rmpA2_9	wzi209	KL47	0.9745	OL101	OL101	0.9197	rmtB	-	-	-	-	-	-	-	-	-	-	-	TEM-1D.v1^	-	CTX-M-65	-	KPC-2	SHV-11.v1
KP62526	JAJLGV000000000	2018	Anhui	AH4	Klebsiella pneumoniae	105	170240	331894	5685477	ST11	4	2	5	4	ybt 9; ICEKp3	192-3LV	-	0	iuc 1	1-1LV	-	0	-	0	rmpA2_9	wzi209	KL47	0.9745	OL101	OL101	0.9197	rmtB	-	-	-	-	-	-	-	-	-	-	-	TEM-1D.v1^	-	CTX-M-65	-	KPC-2	SHV-11.v1
KP62527	JAJLGU000000000	2018	Anhui	AH4	Klebsiella pneumoniae	101	170262	331895	5684646	ST11	4	2	5	4	ybt 9; ICEKp3	192-3LV	-	0	iuc 1	1-1LV	-	0	-	0	rmpA2_9	wzi209	KL47	0.9745	OL101	OL101	0.9197	rmtB	-	-	-	-	-	-	-	-	-	-	-	TEM-1D.v1^	-	CTX-M-65	-	KPC-2	SHV-11.v1
KP62869	JAJLGT000000000	2018	Ningxia	NX	Klebsiella pneumoniae	91	146623	328053	5425307	ST11	1	2	5	4	ybt 9; ICEKp3	192-2LV	-	0	-	0	-	0	-	0	-	wzi141	KL25	0.9916	O5	O5	0.9421	rmtB	-	-	-	-	-	-	-	-	-	-	-	TEM-1D.v1^	-	CTX-M-65	-	KPC-2	-
KP62923	JAJLGS000000000	2018	Anhui	AH10	Klebsiella pneumoniae	84	175907	395947	5562913	ST11	1	2	7	6	ybt 9; ICEKp3	192-1LV	-	0	-	0	-	0	-	0	-	wzi64	KL64	0.9991	O2v1	O2	0.9865	rmtB	-	fosA3	-	-	-	catII.2*	-	-	-	-	-	TEM-1D.v1^	-	CTX-M-65	-	KPC-2	SHV-11.v1
KP62975	JAJLGR000000000	2018	Yunnan	YN	Klebsiella pneumoniae	95	203667	395946	5641991	ST11	1	0	3	2	ybt 9; ICEKp3	192-1LV	-	0	-	0	-	0	-	0	-	wzi64	KL64	0.999	O2v1	O2	0.9865	-	-	-	-	-	mphA	-	-	-	-	-	dfrA12	-	-	-	-	-	SHV-11.v1
KP62984	JAJLGQ000000000	2018	Yunnan	YN	Klebsiella pneumoniae	111	175906	395946	5707470	ST11	1	2	8	8	ybt 9; ICEKp3	192-1LV	-	0	-	0	-	0	-	0	-	wzi64	KL64	0.999	O2v1	O2	0.9865	aadA2;rmtB	-	-	-	-	mphA	catII.2*	-	-	-	-	dfrA12	TEM-1D.v1^	-	CTX-M-65	-	KPC-2	SHV-11.v1
KP62990	JAJLGP000000000	2018	Yunnan	YN	Klebsiella pneumoniae	110	175906	395946	5704368	ST11	1	2	8	8	ybt 9; ICEKp3	192-1LV	-	0	-	0	-	0	-	0	-	wzi64	KL64	0.999	O2v1	O2	0.9865	aadA2;rmtB	-	-	-	-	mphA	catII.2*	-	-	-	-	dfrA12	TEM-1D.v1^	-	CTX-M-65	-	KPC-2	SHV-11.v1
KP63095	JAJLGO000000000	2018	Henan	HN	Klebsiella pneumoniae	95	175906	364933	5639090	ST11	4	2	6	6	ybt 9; ICEKp3	192-1LV	-	0	iuc 1	1-1LV	-	0	rmp 1; KpVP-1	40	rmpA2_3-47%	wzi64	KL64	0.9991	O2v1	O2	0.9865	aadA2;rmtB	-	fosA3	-	-	-	-	-	-	-	-	-	TEM-1D.v1^	-	CTX-M-65	-	KPC-2	SHV-11.v1
KP63096	JAJLGN000000000	2018	Henan	HN	Klebsiella pneumoniae	96	145766	374309	5701439	ST11	4	2	5	6	ybt 9; ICEKp3	192-1LV	-	0	iuc 1	1	iro 1	2	rmp 1; KpVP-1	40	rmpA2_3-47%	wzi64	KL64	0.9991	O2v1	O2	0.9865	aac(3)-IId^;aadA2;aadA5	-	-	-	-	mphA	-	-	-	-	-	dfrA17	-	-	-	-	KPC-2	SHV-11.v1
KP63172	JAJLGM000000000	2018	Shandong	SD1	Klebsiella pneumoniae	90	185653	364933	5631513	ST11	4	2	6	6	ybt 9; ICEKp3	192-1LV	-	0	iuc 1	1-1LV	-	0	rmp 1; KpVP-1	40	rmpA2_3-47%	wzi64	KL64	0.9991	O2v1	O2	0.9865	aadA2;rmtB	-	fosA3	-	-	-	-	-	-	-	-	-	TEM-1D.v1^	-	CTX-M-65	-	KPC-2	SHV-11.v1
KP63176	JAJLGL000000000	2018	Hubei	HB2	Klebsiella pneumoniae	110	169980	315795	5631903	ST11	1	2	8	9	ybt 9; ICEKp3	192-1LV	-	0	-	0	-	0	-	0	-	wzi64	KL64	0.999	O2v1	O2	0.9865	aadA2^;aph3-Ia.v1^;rmtB	-	-	-	-	mphA	-	-	sul1	-	-	dfrA12	TEM-1D.v1^	-	CTX-M-65	-	KPC-2	SHV-11.v1
KP63213	JAJLGK000000000	2018	Jiangsu	JS1	Klebsiella pneumoniae	113	132827	391664	5743650	ST11	4	2	8	9	ybt 9; ICEKp3	192-1LV	-	0	iuc 1	1	-	0	-	0	rmpA2_3-47%	wzi64	KL64	0.9991	O2v1	O2	0.9865	aadA2;rmtB	-	fosA3	-	-	mphA	-	-	-	-	-	dfrA12	TEM-1D.v1^	-	CTX-M-65;SHV-12	-	KPC-2	-
KP63250	JAJLGJ000000000	2018	Jiangsu	JS1	Klebsiella pneumoniae	82	175907	374007	5475177	ST11	1	2	5	5	ybt 9; ICEKp3	192-1LV	-	0	-	0	-	0	-	0	-	wzi64	KL64	0.9991	O2v1	O2	0.9865	aadA2;rmtB	-	-	-	-	-	-	-	-	-	-	-	TEM-1D.v1^	-	CTX-M-65	-	KPC-2	SHV-11.v1
KP63268	JAJLGI000000000	2018	Anhui	AH11	Klebsiella pneumoniae	109	142760	364930	5776099	ST11	4	2	9	11	ybt 9; ICEKp3	192-1LV	-	0	iuc 1	1-1LV	-	0	rmp 1; KpVP-1	40-1LV	rmpA2_3-47%	wzi64	KL64	0.999	O2v1	O2	0.9864	aadA2;rmtB	-	fosA3	qnrS1	-	-	-	-	sul2	tet(A).v1	-	dfrA14.v1^	LAP-2;TEM-1D.v1^	-	CTX-M-65	-	KPC-2	-
KP63269	JAJLGH000000000	2018	Anhui	AH11	Klebsiella pneumoniae	78	161448	379729	5395873	ST11	1	2	6	5	ybt 9; ICEKp3	192-2LV	-	0	-	0	-	0	-	0	-	wzi209	KL47	0.9744	OL101	OL101	0.9197	rmtB	-	fosA3	-	-	-	-	-	-	-	-	-	TEM-1D.v1^	-	CTX-M-65	-	KPC-2	SHV-11.v1
KP63271	JAJLGG000000000	2018	Anhui	AH11	Klebsiella pneumoniae	99	142760	364161	5759945	ST11	4	2	6	6	ybt 9; ICEKp3	192-1LV	-	0	iuc 1	1	-	0	rmp 1; KpVP-1	40	rmpA2_3-47%	wzi64	KL64	0.9991	O2v1	O2	0.9865	aadA2;rmtB	-	fosA3	-	-	-	-	-	-	-	-	-	TEM-1D.v1^	-	CTX-M-65	-	KPC-2	-
KP63272	JAJMNW000000000	2018	Anhui	AH11	Klebsiella variicola subsp. variicola	119	166704	633040	6028018	ST1142	0	2	6	7	-	0	-	0	-	0	-	0	-	0	-	wzi339	KL105	0.9669	O5	O5	0.9955	aac(3)-IId^;armA	-	-	qnrS1	-	mphE.v2	catII.2*	-	sul1	-	-	-	-	-	-	-	IMP-4	LEN-17^
KP63279	JAJLGF000000000	2018	Anhui	AH11	Klebsiella pneumoniae	112	145756	367307	5591796	ST11	4	2	7	8	ybt 9; ICEKp3	192-1LV	-	0	iuc 1	1	-	0	-	0	rmpA2_8-60%	wzi209	KL47	0.9749	OL101	OL101	0.9214	aac(3)-IId^;aadA2;rmtB	-	-	-	-	mphA	catII.2*	-	-	-	-	-	TEM-1D.v1^	-	CTX-M-65	-	KPC-2	-
KP63397	JAJLGE000000000	2018	Anhui	AH5	Klebsiella pneumoniae	104	170241	386872	5684525	ST11	4	2	7	8	ybt 9; ICEKp3	192-1LV	-	0	iuc 1	1	-	0	-	0	rmpA2_8-60%	wzi209	KL47	0.9749	OL101	OL101	0.9214	aac(3)-IId^;aadA2;rmtB	-	-	-	-	mphA	catII.2*	-	-	-	-	-	TEM-1D.v1^	-	CTX-M-65	-	KPC-2	-
KP63482	JAJLGD000000000	2018	Anhui	AH4	Klebsiella pneumoniae	115	170240	316410	5827542	ST11	4	2	10	12	ybt 9; ICEKp3	192-2LV	-	0	iuc 1	1-2LV	-	0	-	0	rmpA2_9	wzi209	KL47	0.9745	OL101	OL101	0.9197	aac(6')-Ib-cr.v2;aadA16*;rmtB	-	fosA3	qnrB6^	-	mphA	-	arr-3	sul1	-	-	dfrA27	TEM-1D.v1^	-	CTX-M-65?	-	KPC-2	SHV-11.v1
KP63505	JAJLGC000000000	2018	Zhejiang	ZJ5	Klebsiella pneumoniae	90	175909	370715	5440720	ST11	1	2	5	4	ybt 9; ICEKp3	192-1LV	-	0	-	0	-	0	-	0	-	wzi209	KL47	0.9675	OL101	OL101	0.9196	rmtB	-	-	-	-	-	-	-	-	-	-	-	TEM-1D.v1^	-	CTX-M-65	-	KPC-2	SHV-11.v1
KP63530	JAJLGB000000000	2018	Zhejiang	ZJ5	Klebsiella pneumoniae	30	375488	962357	5369758	ST35	1	2	2	2	ybt 8; ICEKp3	196-1LV	-	0	-	0	-	0	-	0	-	wzi37	KL22	0.9949	O1v1	O1	0.9811	-	-	-	-	-	-	-	-	-	-	-	-	TEM-1D.v1^	-	-	-	KPC-2	SHV-33
KP63535	JAJLGA000000000	2018	Anhui	AH5	Klebsiella pneumoniae	101	170241	386872	5684804	ST11	4	2	7	8	ybt 9; ICEKp3	192-1LV	-	0	iuc 1	1	-	0	-	0	rmpA2_8-60%	wzi209	KL47	0.9749	OL101	OL101	0.9214	aac(3)-IId^;aadA2;rmtB	-	-	-	-	mphA	catII.2*	-	-	-	-	-	TEM-1D.v1^	-	CTX-M-65	-	KPC-2	-
KP63545	JAJLFZ000000000	2018	Anhui	AH5	Klebsiella pneumoniae	106	175907	386872	5686444	ST11	4	2	7	8	ybt 9; ICEKp3	192-1LV	-	0	iuc 1	1	-	0	-	0	rmpA2_8-60%	wzi209	KL47	0.9749	OL101	OL101	0.9214	aac(3)-IId^;aadA2;rmtB	-	-	-	-	mphA	catII.2*	-	-	-	-	-	TEM-1D.v1^	-	CTX-M-65	-	KPC-2	-
KP63552	JAJLFY000000000	2018	Anhui	AH5	Klebsiella pneumoniae	70	200907	418579	5568168	ST15	4	1	8	10	ybt 14; ICEKp5?	131-4LV	-	0	iuc 5	61-1LV	-	0	-	0	-	wzi19	KL19	0.949	O1v2	O1	1	aac(3)-IIa.v1^;aac(3)-IId^;aac(6')-Ib-cr.v2;aadA5	-	-	-	-	mphA	-	-	sul1	tet(B).v2*	-	dfrA17	OXA-1	-	CTX-M-15	-	-	SHV-28.v1^
KP63619	JAJLFX000000000	2018	Zhejiang	ZJ5	Klebsiella pneumoniae	110	156246	364914	5767850	ST11	4	2	9	11	ybt 9; ICEKp3	192-2LV	-	0	iuc 1	1	-	0	-	0	rmpA2_3-47%	wzi64	KL64	0.9991	O2v1	O2	0.9866	aadA2;rmtB	-	-	qnrS1	-	-	catII.2*	-	sul2	tet(A).v1	-	dfrA14.v1^	LAP-2;TEM-1D.v1^	-	CTX-M-65	-	KPC-2	-
KP63719	JAJLFW000000000	2018	Jiangsu	JS1	Klebsiella pneumoniae	78	203667	374007	5482402	ST11	1	2	5	5	ybt 9; ICEKp3	192-1LV	-	0	-	0	-	0	-	0	-	wzi64	KL64	0.9991	O2v1	O2	0.9865	aadA2;rmtB	-	-	-	-	-	-	-	-	-	-	-	TEM-1D.v1^	-	CTX-M-65	-	KPC-2	SHV-11.v1
KP63746	JAJLFV000000000	2018	Jiangsu	JS1	Klebsiella pneumoniae	93	145585	395946	5577137	ST11	1	2	9	11	ybt 9; ICEKp3	192-1LV	-	0	-	0	-	0	-	0	-	wzi64	KL64	0.9991	O2v1	O2	0.9865	aadA2;rmtB	-	fosA3	qnrS1	-	-	catII.2*	-	sul2	tet(A).v1	-	-	LAP-2;TEM-1D.v1^	-	CTX-M-65	-	KPC-2	SHV-11.v1
KP63765	JAJLFU000000000	2018	Anhui	AH4	Klebsiella pneumoniae	106	151587	316410	5861716	ST11	4	1	7	10	ybt 9; ICEKp3	192-2LV	-	0	iuc 1	1-1LV	-	0	-	0	rmpA2_2-54%	wzi209	KL47	0.9745	OL101	OL101	0.9197	aac(6')-Ib-cr.v2;aadA16*;aadA2	-	-	qnrB6^	-	ermB.v1*;mphA	-	arr-3	-	-	-	dfrA27	TEM-1D.v1^	-	CTX-M-65	-	-	SHV-11.v1
KP63776	JAJLFT000000000	2018	Anhui	AH4	Klebsiella pneumoniae	106	151587	316410	5685537	ST11	4	2	5	4	ybt 9; ICEKp3	192-3LV	-	0	iuc 1	1-1LV	-	0	-	0	rmpA2_9	wzi209	KL47	0.9745	OL101	OL101	0.9197	rmtB	-	-	-	-	-	-	-	-	-	-	-	TEM-1D.v1^	-	CTX-M-65	-	KPC-2	SHV-11.v1
KP63801	JAJLFS000000000	2018	Anhui	AH4	Klebsiella pneumoniae	83	170263	387175	5685225	ST11	4	1	2	1	ybt 9; ICEKp3	192-2LV	-	0	iuc 1	1-1LV	-	0	-	0	rmpA2_2-54%	wzi209	KL47	0.9745	OL101	OL101	0.919	-	-	-	-	-	-	-	-	-	-	-	-	-	-	CTX-M-65	-	-	SHV-11.v1
KP63808	JAJLFR000000000	2018	Anhui	AH4	Klebsiella pneumoniae	103	151587	380043	5842972	ST11	4	2	6	10	ybt 9; ICEKp3	192-2LV	-	0	iuc 1	1-1LV	-	0	-	0	rmpA2_2-54%	wzi209	KL47	0.9745	OL101	OL101	0.9197	aac(3)-IId^;aadA2;aadA5;rmtB	-	-	-	-	ermB.v1*;mphA	-	-	-	-	-	dfrA17	-	-	CTX-M-3;CTX-M-65	-	KPC-2	SHV-11.v1
KP63816	JAJLFQ000000000	2018	Anhui	AH4	Klebsiella pneumoniae	103	175907	331895	5685016	ST11	4	2	5	4	ybt 9; ICEKp3	192-3LV	-	0	iuc 1	1-1LV	-	0	-	0	rmpA2_9	wzi209	KL47	0.9745	OL101	OL101	0.9197	rmtB	-	-	-	-	-	-	-	-	-	-	-	TEM-1D.v1^	-	CTX-M-65	-	KPC-2	SHV-11.v1
KP63818	JAJLFP000000000	2018	Henan	HN3	Klebsiella pneumoniae	119	142760	327128	5789041	ST11	1	2	6	9	ybt 9; ICEKp3	192-1LV	-	0	-	0	-	0	-	0	-	wzi209	KL47	0.9745	OL101	OL101	0.9197	aadA2;ant(2'')-Ia;rmtB;strB.v1	-	-	qnrS1	-	-	cmlA4*	-	-	tet(A).v1	-	dfrA1.v1	-	-	-	-	KPC-2	-
KP63819	JAJLFO000000000	2018	Henan	HN3	Klebsiella pneumoniae	113	170241	354936	5756432	ST11	4	2	7	6	ybt 9; ICEKp3	192-1LV	-	0	iuc 1	1	-	0	rmp 1; KpVP-1 (incomplete)	40-1LV	rmpA2_3*-0%	wzi64	KL64	0.9991	O2v1	O2	0.9865	rmtB	-	-	-	-	-	-	-	sul2	-	-	dfrA14.v1^	TEM-1D.v1^	-	CTX-M-65	-	KPC-2	-
KP63825	JAJLFN000000000	2018	Henan	HN3	Klebsiella pneumoniae	113	159958	367307	5793505	ST11	1	2	6	9	ybt 9; ICEKp3	192-1LV	-	0	-	0	-	0	-	0	-	wzi209	KL47	0.9745	OL101	OL101	0.9197	aadA2;ant(2'')-Ia;rmtB;strB.v1	-	-	qnrS1	-	-	cmlA4*	-	-	tet(A).v1	-	dfrA1.v1	-	-	-	-	KPC-2	SHV-11.v1
KP63826	JAJLFM000000000	2018	Henan	HN3	Klebsiella pneumoniae	112	145756	367307	5792663	ST11	1	2	6	9	ybt 9; ICEKp3	192-1LV	-	0	-	0	-	0	-	0	-	wzi209	KL47	0.9745	OL101	OL101	0.9197	aadA2;ant(2'')-Ia;rmtB;strB.v1	-	-	qnrS1	-	-	cmlA4*	-	-	tet(A).v1	-	dfrA1.v1	-	-	-	-	KPC-2	SHV-11.v1
KP63828	JAJLFL000000000	2018	Henan	HN3	Klebsiella pneumoniae	109	142760	354936	5745460	ST11	4	2	6	7	ybt 9; ICEKp3	192-1LV	-	0	iuc 1	1	-	0	rmp 1; KpVP-1 (incomplete)	40-1LV	rmpA2_3*-0%	wzi64	KL64	0.9991	O2v1	O2	0.9865	rmtB;strA.v1;strB.v1	-	-	-	-	-	-	-	-	-	-	dfrA14.v1^	TEM-1D.v1^	-	CTX-M-65	-	KPC-2	-
KP63838	JAJLFK000000000	2018	Henan	HN3	Klebsiella pneumoniae	113	142760	354936	5623216	ST11	4	2	5	4	ybt 9; ICEKp3	192-1LV	-	0	iuc 1	1	-	0	rmp 1; KpVP-1 (incomplete)	40-1LV	-	wzi64	KL64	0.9991	O2v1	O2	0.9865	rmtB	-	fosA3	-	-	-	-	-	-	-	-	-	-	-	CTX-M-65	-	KPC-2	-
KP63977	JAJLFJ000000000	2018	Henan	HN	Klebsiella pneumoniae	110	169019	367307	5788780	ST11	1	2	6	9	ybt 9; ICEKp3	192-1LV	-	0	-	0	-	0	-	0	-	wzi209	KL47	0.9745	OL101	OL101	0.9197	aadA2;ant(2'')-Ia;rmtB;strB.v1	-	-	qnrS1	-	-	cmlA4*	-	-	tet(A).v1	-	dfrA1.v1	-	-	-	-	KPC-2	SHV-11.v1
KP63981	JAJLFI000000000	2018	Henan	HN	Klebsiella pneumoniae	92	173346	374309	5701179	ST11	4	2	5	6	ybt 9; ICEKp3	192-1LV	-	0	iuc 1	1	iro 1 (incomplete)	2-1LV	rmp 1; KpVP-1	27-1LV	rmpA2_3-47%	wzi64	KL64	0.9991	O2v1	O2	0.9865	aac(3)-IId^;aadA2;aadA5	-	-	-	-	mphA	-	-	-	-	-	dfrA17	-	-	-	-	KPC-2	SHV-11.v1
KP64185	JAJLFH000000000	2017	Zhejiang	ZDYY	Klebsiella pneumoniae	104	207672	550836	5734996	ST11	4	2	6	5	ybt 9; ICEKp3	192-2LV	-	0	iuc 1	1	-	0	-	0	-	wzi209	KL47	0.9744	OL101	OL101	0.9196	rmtB	-	fosA3	-	-	-	catII.2*	-	-	-	-	-	TEM-1D.v1^	-	-	-	KPC-2	SHV-11.v1
KP64318	JAJLFG000000000	2017	Zhejiang	ZDYY	Klebsiella pneumoniae	89	170241	539665	5474224	ST11	1	2	4	3	ybt 9; ICEKp3	192-1LV	-	0	-	0	-	0	-	0	-	wzi64	KL64	0.9991	O2v1	O2	0.9865	aadA2	-	-	-	-	-	catII.2*	-	-	-	-	-	-	-	-	-	KPC-2	SHV-11.v1
KP64319	JAJLFF000000000	2017	Zhejiang	ZDYY	Klebsiella pneumoniae	105	170263	550836	5733711	ST11	4	2	6	5	ybt 9; ICEKp3	192-2LV	-	0	iuc 1	1	-	0	-	0	-	wzi209	KL47	0.9744	OL101	OL101	0.9196	rmtB	-	fosA3	-	-	-	catII.2*	-	-	-	-	-	TEM-1D.v1^	-	-	-	KPC-2	SHV-11.v1
KP64600	JAJLFE000000000	2017	Zhejiang	ZDYY	Klebsiella pneumoniae	115	143969	316546	5779087	ST11	4	2	9	11	ybt 9; ICEKp3	192-2LV	-	0	iuc 1	1	-	0	rmp 1; KpVP-1	40	rmpA2_3-47%	wzi64	KL64	0.9991	O2v1	O2	0.9865	aadA2;rmtB	-	-	qnrS1	-	-	catII.2*	-	sul2	tet(A).v1	-	dfrA14.v1^	LAP-2;TEM-1D.v1^	-	CTX-M-65	-	KPC-2	-
KP64868	JAJLFD000000000	2017	Zhejiang	ZDYY	Klebsiella pneumoniae	116	144211	400239	5606630	ST11	1	2	10	12	ybt 9; ICEKp3	192-1LV	-	0	-	0	-	0	-	0	-	wzi64	KL64	0.999	OL102	OL102	0.875	aadA2;rmtB;strA.v1^;strB.v1	-	fosA3	-	-	-	catII.2*	-	sul2	tet(A).v1	-	dfrA1.v1	TEM-1D.v1^	-	CTX-M-65	-	KPC-2	SHV-11.v1
KP65325	JAJLFC000000000	2017	Zhejiang	ZDYY	Klebsiella pneumoniae	96	170241	363406	5712904	ST11	4	2	9	11	ybt 9; ICEKp3	192-2LV	-	0	iuc 1	1	-	0	-	0	rmpA2_3-47%	wzi64	KL64	0.9991	O2v1	O2	0.9865	aadA2;rmtB	-	-	qnrS1	-	-	catII.2*	-	sul2	tet(A).v1	-	dfrA14.v1^	LAP-2;TEM-1D.v1^	-	CTX-M-65	-	KPC-2	-
KP65942	JAJLFB000000000	2017	Zhejiang	ZDYY	Klebsiella pneumoniae	86	194457	371289	5710273	ST11	4	2	7	7	ybt 9; ICEKp3	192-1LV	-	0	iuc 1	1	-	0	rmp 1; KpVP-1	40-1LV	rmpA2_3-47%	wzi64	KL64	0.9991	O2v1	O2	0.9866	-	-	-	qnrS1	-	-	catII.2*	-	sul2	tet(A).v1	-	dfrA14.v1^	LAP-2	-	-	-	KPC-2	SHV-11.v1
KP65999	JAJLFA000000000	2017	Zhejiang	ZDYY	Klebsiella pneumoniae	97	182496	482214	5771199	ST11	4	2	8	10	ybt 9; ICEKp3	192-2LV	-	0	iuc 1	1	-	0	rmp 1; KpVP-1	40	rmpA2_3-47%	wzi64	KL64	0.9991	O2v1	O2	0.9865	aadA2;rmtB	-	-	qnrS1	-	-	catII.2*	-	sul2	tet(A).v1	-	dfrA14.v1^	LAP-2;TEM-1D.v1^	-	-	-	KPC-2	-
KP66070	JAJLEZ000000000	2017	Zhejiang	ZDYY	Klebsiella pneumoniae	91	159202	429478	5750920	ST15	4	2	6	7	ybt 14; ICEKp5?	131-4LV	-	0	iuc 1	1-1LV	-	0	-	0	rmpA2_8*	wzi24	KL24	0.9998	O1/O2v1	unknown	0.9852	armA	-	-	qnrB4	-	mphE.v2;msrE	-	-	sul1	-	-	-	DHA-1	-	-	-	KPC-2	-
KP66076	JAJLEY000000000	2017	Zhejiang	ZDYY	Klebsiella pneumoniae	115	142760	364816	5824316	ST11	4	2	5	6	ybt 9; ICEKp3	192-2LV	-	0	iuc 1	1	-	0	rmp 1; KpVP-1	40	rmpA2_3-47%	wzi64	KL64	0.999	O2v1	O2	0.9865	rmtB	-	-	qnrS1	-	-	-	-	-	-	-	-	LAP-2;TEM-1D.v1^	-	CTX-M-65	-	KPC-2	-
KP66117	JAJLEX000000000	2017	Zhejiang	ZDYY	Klebsiella pneumoniae	114	133009	316546	5734362	ST11	4	2	9	11	ybt 9; ICEKp3	192-2LV	-	0	iuc 1	1	-	0	rmp 1; KpVP-1	40	rmpA2_3-47%	wzi64	KL64	0.999	O2v1	O2	0.9865	aadA2;rmtB	-	fosA3	qnrS1	-	-	-	-	sul2	tet(A).v1	-	dfrA14.v1^	LAP-2;TEM-1D.v1^	-	CTX-M-65?	-	KPC-2	-
KP66484	JAJLEW000000000	2017	Zhejiang	ZDYY	Klebsiella pneumoniae	105	145771	364926	5774803	ST11	4	2	9	11	ybt 9; ICEKp3	192-2LV	-	0	iuc 1	1	-	0	rmp 1; KpVP-1	40-1LV	rmpA2_3-47%	wzi64	KL64	0.9991	O2v1	O2	0.9865	aadA2;rmtB	-	-	qnrS1	-	-	catII.2*	-	sul2	tet(A).v1	-	dfrA14.v1^	LAP-2;TEM-1D.v1^	-	CTX-M-65	-	KPC-2	-
KP66595	JAJLEV000000000	2017	Zhejiang	ZDYY	Klebsiella pneumoniae	108	169980	364927	5807316	ST11	4	2	5	6	ybt 9; ICEKp3	192-2LV	-	0	iuc 1	1	-	0	rmp 1; KpVP-1	40	rmpA2_3-47%	wzi64	KL64	0.999	O2v1	O2	0.9865	rmtB	-	-	qnrS1	-	-	-	-	-	-	-	-	LAP-2;TEM-1D.v1^	-	CTX-M-65	-	KPC-2	-
KP66611	JAJLEU000000000	2017	Zhejiang	ZDYY	Klebsiella pneumoniae	110	156217	364926	5767637	ST11	4	2	9	11	ybt 9; ICEKp3	192-2LV	-	0	iuc 1	1	-	0	-	0	rmpA2_3-47%	wzi64	KL64	0.9991	O2v1	O2	0.9865	aadA2;rmtB	-	-	qnrS1	-	-	catII.2*	-	sul2	tet(A).v1	-	dfrA14.v1^	LAP-2;TEM-1D.v1^	-	CTX-M-65	-	KPC-2	-
KP66619	JAJLET000000000	2017	Zhejiang	ZDYY	Klebsiella pneumoniae	95	175913	371289	5717843	ST11	4	2	7	7	ybt 9; ICEKp3	192-1LV	-	0	iuc 1	1	-	0	rmp 1; KpVP-1	40-1LV	rmpA2_3-47%	wzi64	KL64	0.9991	O2v1	O2	0.9866	-	-	-	qnrS1	-	-	catII.2*	-	sul2	tet(A).v1	-	dfrA14.v1^	LAP-2	-	-	-	KPC-2	SHV-11.v1
KP66639	JAJLES000000000	2017	Zhejiang	ZDYY	Klebsiella pneumoniae	91	203682	549795	5718400	ST11	4	2	7	7	ybt 9; ICEKp3	192-1LV	-	0	iuc 1	1	-	0	rmp 1; KpVP-1	40-1LV	rmpA2_3-47%	wzi64	KL64	0.9991	O2v1	O2	0.9866	-	-	-	qnrS1	-	-	catII.2*	-	sul2	tet(A).v1	-	dfrA14.v1^	LAP-2	-	-	-	KPC-3	SHV-11.v1
KP66719	JAJLER000000000	2017	Zhejiang	ZDYY	Klebsiella pneumoniae	90	175913	371289	5648549	ST11	4	2	7	7	ybt 9; ICEKp3	192-1LV	-	0	iuc 1	1	-	0	rmp 1; KpVP-1	40-1LV	rmpA2_3-47%	wzi64	KL64	0.9991	O2v1	O2	0.9866	-	-	-	qnrS1	-	-	catII.2*	-	sul2	tet(A).v1	-	dfrA14.v1^	LAP-2	-	-	-	KPC-2	SHV-11.v1
KP66781	JAJLEQ000000000	2017	Zhejiang	ZDYY	Klebsiella pneumoniae	89	175913	550066	5581559	ST11	4	2	3	2	ybt 9; ICEKp3	192-1LV	-	0	iuc 1	1	-	0	rmp 1; KpVP-1	40-1LV	rmpA2_3-47%	wzi64	KL64	0.9991	O2v1	O2	0.9866	-	-	-	-	-	-	catII.2*	-	-	-	-	-	-	-	-	-	KPC-2	SHV-11.v1
KP66866	JAJLEP000000000	2017	Zhejiang	ZDYY	Klebsiella pneumoniae	120	111391	367436	5724315	ST11	4	2	8	10	ybt 9; ICEKp3	192-1LV	-	0	iuc 1	1	iro 1	2	rmp 1; KpVP-1	40-1LV	rmpA2_3-47%	wzi64	KL64	0.9991	O2v1	O2	0.9865	aadA2;rmtB	-	fosA3	qnrS1	-	-	-	-	-	tet(A).v1	-	dfrA1.v1	TEM-1D.v1^	-	CTX-M-65?;SHV-12	-	KPC-2	-
KP66879	JAJLEO000000000	2017	Zhejiang	ZDYY	Klebsiella pneumoniae	88	142760	395946	5510620	ST11	1	2	4	3	ybt 9; ICEKp3	192-1LV	-	0	-	0	-	0	-	0	-	wzi64	KL64	0.999	O2v1	O2	0.9865	aadA2	-	-	-	-	-	-	-	-	-	-	-	-	-	CTX-M-65	-	KPC-2	SHV-11.v1
KP67969	JAJLEN000000000	2017	Zhejiang	ZDYY	Klebsiella pneumoniae	119	128919	335379	5735148	ST11	4	2	9	11	ybt 9; ICEKp3	192-2LV	-	0	iuc 1	1-1LV	-	0	rmp 1; KpVP-1	40	rmpA2_3-47%	wzi64	KL64	0.9991	O2v1	O2	0.9865	aadA2;rmtB	-	-	qnrS1	-	-	catII.2*	-	sul2	tet(A).v1	-	dfrA14.v1^	LAP-2;TEM-1D.v1^	-	CTX-M-65	-	KPC-2	-
KP68042	JAJLEM000000000	2017	Zhejiang	ZDYY	Klebsiella pneumoniae	99	170260	364930	5803858	ST11	4	2	9	10	ybt 9; ICEKp3	192-1LV	-	0	iuc 1	1	-	0	rmp 1; KpVP-1	40	rmpA2_3-47%	wzi64	KL64	0.9991	O2v1	O2	0.9865	rmtB	-	fosA3	qnrS1	-	-	catII.2*	-	-	tet(A).v1	-	dfrA14.v1^	LAP-2;TEM-1D.v1^	-	CTX-M-65	-	KPC-2	-
KP68043	JAJLEL000000000	2017	Zhejiang	ZDYY	Klebsiella pneumoniae	91	145756	355316	5717534	ST11	4	2	7	7	ybt 9; ICEKp3	192-1LV	-	0	iuc 1	1	-	0	rmp 1; KpVP-1	40-1LV	rmpA2_3-47%	wzi64	KL64	0.9991	O2v1	O2	0.9865	-	-	-	qnrS1	-	-	catII.2*	-	sul2	tet(A).v1	-	dfrA14.v1^	LAP-2	-	-	-	KPC-2	SHV-11.v1
KP68117	JAJLEK000000000	2017	Zhejiang	ZDYY	Klebsiella pneumoniae	112	140892	349219	5763768	ST11	4	2	9	11	ybt 9; ICEKp3	192-2LV	-	0	iuc 1	1	-	0	-	0	rmpA2_3-47%	wzi64	KL64	0.999	O2v1	O2	0.9865	aadA2;rmtB	-	-	qnrS1	-	-	catII.2*	-	sul2	tet(A).v1	-	dfrA14.v1^	LAP-2;TEM-1D.v1^	-	CTX-M-65	-	KPC-2	-
KP68288	JAJMNV000000000	2017	Zhejiang	ZDYY	Klebsiella variicola subsp. variicola	30	472712	1265083	5755178	ST595-1LV	0	0	0	0	-	0	-	0	-	0	-	0	-	0	-	wzi53	KL53	0.9986	O3/O3a	O3/O3a	0.9927	-	-	-	-	-	-	-	-	-	-	-	-	-	-	-	-	-	LEN-10*
KP68355	JAJLEJ000000000	2017	Zhejiang	ZDYY	Klebsiella pneumoniae	97	160175	363937	5663045	ST11	4	2	9	11	ybt 9; ICEKp3	192-2LV	-	0	iuc 1	1	-	0	rmp 1; KpVP-1	40	rmpA2_3-47%	wzi64	KL64	0.9991	O2v1	O2	0.9865	aadA2;rmtB	-	-	qnrS1	-	-	catII.2*	-	sul2	tet(A).v1	-	dfrA14.v1^	LAP-2;TEM-1D.v1^	-	CTX-M-65	-	KPC-2	-
KP68389	JAJLEI000000000	2017	Zhejiang	ZDYY	Klebsiella pneumoniae	88	145756	355316	5700833	ST11	4	0	6	6	ybt 9; ICEKp3	192-1LV	-	0	iuc 1	1	-	0	rmp 1; KpVP-1	40-1LV	rmpA2_3-47%	wzi64	KL64	0.9991	O2v1	O2	0.9865	-	-	-	qnrS1	-	-	catII.2*	-	sul2	tet(A).v1	-	dfrA14.v1^	LAP-2	-	-	-	-	SHV-11.v1
KP68743	JAJLEH000000000	2017	Zhejiang	ZDYY	Klebsiella pneumoniae	89	145906	549795	5716219	ST11	4	2	7	7	ybt 9; ICEKp3	192-1LV	-	0	iuc 1	1	-	0	rmp 1; KpVP-1	40-1LV	rmpA2_3-47%	wzi64	KL64	0.9991	O2v1	O2	0.9865	-	-	-	qnrS1	-	-	catII.2*	-	sul2	tet(A).v1	-	dfrA14.v1^	LAP-2	-	-	-	KPC-2	SHV-11.v1
KP68767	JAJLEG000000000	2017	Zhejiang	ZDYY	Klebsiella pneumoniae	94	171088	364930	5795631	ST11	4	2	6	6	ybt 9; ICEKp3	192-1LV	-	0	iuc 1	1	-	0	rmp 1; KpVP-1	40	rmpA2_3-47%	wzi64	KL64	0.9991	O2v1	O2	0.9865	-	-	-	qnrS1	-	-	catII.2*	-	-	tet(A).v1	-	dfrA14.v1^	LAP-2	-	-	-	KPC-2	-
KP68770	JAJLEF000000000	2017	Zhejiang	ZDYY	Klebsiella pneumoniae	104	170263	364926	5767940	ST11	4	2	9	11	ybt 9; ICEKp3	192-2LV	-	0	iuc 1	1	-	0	-	0	rmpA2_3-47%	wzi64	KL64	0.9991	O2v1	O2	0.9865	aadA2;rmtB	-	-	qnrS1	-	-	catII.2*	-	sul2	tet(A).v1	-	dfrA14.v1^	LAP-2;TEM-1D.v1^	-	CTX-M-65	-	KPC-2	-
KP68863	JAJLEE000000000	2018	Zhejiang	ZDYY	Klebsiella pneumoniae	195	83576	219675	5614524	ST11	1	2	10	13	ybt 9; ICEKp3	192-1LV	-	0	-	0	iro unknown	0	-	0	-	wzi209	KL47	0.9716	OL101	OL101	0.9198	aadA5;rmtB;strA.v1^;strB.v1*	-	fosA3	-	-	mphA	catII.2*	-	sul1;sul2	tet(A).v1	-	dfrA17	-	-	CTX-M-65	-	KPC-2	-
KP69200	JAJLED000000000	2018	Zhejiang	ZDYY	Klebsiella pneumoniae	112	142760	392156	5523864	ST11	1	2	9	11	ybt 9; ICEKp3	192-1LV	-	0	-	0	-	0	-	0	-	wzi209	KL47	0.9745	OL101	OL101	0.9196	aadA5;strA.v1^;strB.v1*	-	fosA3	-	-	mphA	catII.2*	-	sul1;sul2	tet(A).v1	-	dfrA17	-	-	-	-	KPC-2	SHV-11.v1
KP69451	JAJLEC000000000	2018	Zhejiang	ZDYY	Klebsiella pneumoniae	116	142760	392156	5489026	ST11	1	2	11	14	ybt 9; ICEKp3	192-1LV	-	0	-	0	-	0	-	0	-	wzi209	KL47	0.9745	OL101	OL101	0.9196	aadA5;rmtB;strA.v1^;strB.v1*	-	fosA3	-	-	mphA	catII.2*	-	sul1;sul2	tet(A).v1	-	dfrA17	TEM-1D.v1^	-	CTX-M-65	-	KPC-2	-
KP69550	JAJLEB000000000	2018	Zhejiang	ZDYY	Klebsiella pneumoniae	116	129484	349225	5764767	ST11	4	2	9	11	ybt 9; ICEKp3	192-2LV	-	0	iuc 1	1	-	0	-	0	rmpA2_3-47%	wzi64	KL64	0.9991	O2v1	O2	0.9865	aadA2;rmtB	-	-	qnrS1	-	-	catII.2*	-	sul2	tet(A).v1	-	dfrA14.v1^	LAP-2;TEM-1D.v1^	-	CTX-M-65	-	KPC-2	-
KP69557	JAJLEA000000000	2018	Zhejiang	ZDYY	Klebsiella pneumoniae	109	143385	392156	5492307	ST11	1	2	7	6	ybt 9; ICEKp3	192-1LV	-	0	-	0	-	0	-	0	-	wzi209	KL47	0.9745	OL101	OL101	0.9196	rmtB	-	fosA3	-	-	-	catII.2*	-	-	-	-	-	TEM-1D.v1^	-	CTX-M-65	-	KPC-2	-
KP69676	JAJLDZ000000000	2018	Zhejiang	ZDYY	Klebsiella pneumoniae	94	145768	364926	5572227	ST11	1	2	8	10	ybt 9; ICEKp3	192-2LV	-	0	-	0	-	0	-	0	-	wzi64	KL64	0.999	O2v1	O2	0.9865	aadA2;rmtB	-	-	qnrS1	-	-	catII.2*	-	sul2	tet(A).v1	-	dfrA14.v1^	LAP-2;TEM-1D.v1^	-	-	-	KPC-2	-
KP69819	JAJLDY000000000	2018	Zhejiang	ZDYY	Klebsiella pneumoniae	129	140991	392156	5626427	ST11	1	2	10	13	ybt 9; ICEKp3	192-1LV	-	0	-	0	iro unknown	0	-	0	-	wzi209	KL47	0.9745	OL101	OL101	0.9196	aadA5;rmtB;strA.v1^;strB.v1*	-	fosA3	-	-	mphA	catII.2*	-	sul1;sul2	tet(A).v1	-	dfrA17	-	-	CTX-M-65	-	KPC-2	-
KP69823	JAJLDX000000000	2018	Zhejiang	ZDYY	Klebsiella pneumoniae	106	143973	364926	5767260	ST11	4	2	9	11	ybt 9; ICEKp3	192-2LV	-	0	iuc 1	1	-	0	-	0	rmpA2_3-47%	wzi64	KL64	0.999	O2v1	O2	0.9865	aadA2;rmtB	-	-	qnrS1	-	-	catII.2*	-	sul2	tet(A).v1	-	dfrA14.v1^	LAP-2;TEM-1D.v1^	-	CTX-M-65	-	KPC-2	-
KP69958	JAJLDW000000000	2018	Zhejiang	ZDYY	Klebsiella pneumoniae	110	142760	354936	5766455	ST11	4	2	9	11	ybt 9; ICEKp3	192-2LV	-	0	iuc 1	1	-	0	-	0	rmpA2_3-47%	wzi64	KL64	0.9991	O2v1	O2	0.9865	aadA2;rmtB	-	-	qnrS1	-	-	catII.2*	-	sul2	tet(A).v1	-	dfrA14.v1^	LAP-2;TEM-1D.v1^	-	CTX-M-65	-	KPC-2	-
KP70059	JAJLDV000000000	2018	Zhejiang	ZDYY	Klebsiella pneumoniae	96	182496	363937	5663166	ST11	4	2	9	11	ybt 9; ICEKp3	192-2LV	-	0	iuc 1	1	-	0	rmp 1; KpVP-1	40	rmpA2_3-47%	wzi64	KL64	0.9991	O2v1	O2	0.9865	aadA2;rmtB	-	-	qnrS1	-	-	catII.2*	-	sul2	tet(A).v1	-	dfrA14.v1^	LAP-2;TEM-1D.v1^	-	CTX-M-65	-	KPC-2	-
KP70061	JAJLDU000000000	2018	Zhejiang	ZDYY	Klebsiella pneumoniae	102	142760	364926	5767639	ST11	4	2	9	11	ybt 9; ICEKp3	192-2LV	-	0	iuc 1	1	-	0	-	0	rmpA2_3-47%	wzi64	KL64	0.9991	O2v1	O2	0.9865	aadA2;rmtB	-	-	qnrS1	-	-	catII.2*	-	sul2	tet(A).v1	-	dfrA14.v1^	LAP-2;TEM-1D.v1^	-	CTX-M-65	-	KPC-2	-
KP70098	JAJLDT000000000	2018	Zhejiang	ZDYY	Klebsiella pneumoniae	109	143197	353678	5775131	ST11	4	2	9	10	ybt 9; ICEKp3	192-2LV	-	0	iuc 1	1	-	0	rmp 1; KpVP-1	40-1LV	rmpA2_3-47%	wzi64	KL64	0.9991	O2v1	O2	0.9865	rmtB	-	-	qnrS1	-	-	catII.2*	-	sul2	tet(A).v1	-	dfrA14.v1^	LAP-2;TEM-1D.v1^	-	CTX-M-65	-	KPC-2	-
KP70611	JAJLDS000000000	2018	Zhejiang	ZDYY	Klebsiella pneumoniae	105	143989	354936	5807435	ST11	4	2	8	10	ybt 9; ICEKp3	192-1LV	-	0	iuc 1	1	-	0	rmp 1; KpVP-1	40	rmpA2_3-47%	wzi64	KL64	0.9991	O2v1	O2	0.9865	aadA2;rmtB	-	-	qnrS1	-	-	-	-	sul2	tet(A).v1	-	dfrA14.v1^	LAP-2;TEM-1D.v1^	-	CTX-M-65	-	KPC-2	SHV-11.v1
KP70700	JAJLDR000000000	2018	Zhejiang	ZDYY	Klebsiella pneumoniae	107	143977	364926	5767405	ST11	4	2	9	11	ybt 9; ICEKp3	192-2LV	-	0	iuc 1	1	-	0	-	0	rmpA2_3-47%	wzi64	KL64	0.9991	O2v1	O2	0.9865	aadA2;rmtB	-	-	qnrS1	-	-	catII.2*	-	sul2	tet(A).v1	-	dfrA14.v1^	LAP-2;TEM-1D.v1^	-	CTX-M-65	-	KPC-2	-
KP70714	JAJLDQ000000000	2018	Zhejiang	ZDYY	Klebsiella pneumoniae	111	142760	392156	5492148	ST11	1	2	7	6	ybt 9; ICEKp3	192-1LV	-	0	-	0	-	0	-	0	-	wzi209	KL47	0.9745	OL101	OL101	0.9196	rmtB	-	fosA3	-	-	-	catII.2*	-	-	-	-	-	TEM-1D.v1^	-	CTX-M-65	-	KPC-2	-
KP70818	JAJLDP000000000	2018	Zhejiang	ZDYY	Klebsiella pneumoniae	83	151857	399221	5809966	ST15	1	2	6	5	ybt 14; ICEKp5?	131-4LV	-	0	-	0	-	0	-	0	-	wzi24	KL24	0.9998	O1v1	O1	0.9852	aac(3)-IId^	-	-	-	-	-	-	-	sul1	-	-	dfrA12	TEM-1D.v1^	-	-	-	KPC-2	SHV-28.v1^
KP70820	JAJLDO000000000	2018	Zhejiang	ZDYY	Klebsiella pneumoniae	128	129314	331725	5656922	ST11	1	2	10	13	ybt 9; ICEKp3	192-1LV	-	0	-	0	iro unknown	0	-	0	-	wzi209	KL47	0.9745	OL101	OL101	0.9196	aadA5;rmtB;strA.v1^;strB.v1*	-	fosA3	-	-	mphA	catII.2*	-	sul1;sul2	tet(A).v1	-	dfrA17	-	-	CTX-M-65	-	KPC-2	SHV-11.v1
KP70997	JAJLDN000000000	2018	Zhejiang	ZDYY	Klebsiella pneumoniae	64	289360	604455	5856815	ST1660	5	2	5	5	ybt 1; ICEKp10	46	clb 2	29	iuc 1	1	iro 1	2	rmp 1; KpVP-1 (incomplete)	40-1LV	rmpA2_5*-54%	wzi1	KL1	0.9999	O1v2	O1	0.9912	-	-	-	-	-	-	-	-	sul2	tet(A).v1	-	-	TEM-1D.v1^	-	SHV-12	-	NDM-1	-
KP71039	JAJLDM000000000	2018	Zhejiang	ZDYY	Klebsiella pneumoniae	90	159202	429480	5714428	ST15	4	2	6	7	ybt 14; ICEKp5?	131-4LV	-	0	iuc 1	1	-	0	-	0	rmpA2_8*	wzi24	KL24	0.9998	O1v1	O1	0.9852	armA	-	-	qnrB4	-	mphE.v2;msrE	-	-	sul1	-	-	-	DHA-1	-	-	-	KPC-2	-
KP71133	JAJLDL000000000	2018	Zhejiang	ZDYY	Klebsiella pneumoniae	112	142760	364926	5771625	ST11	4	2	9	11	ybt 9; ICEKp3	192-2LV	-	0	iuc 1	1	-	0	-	0	rmpA2_3-47%	wzi64	KL64	0.9991	O2v1	O2	0.9866	aadA2;rmtB	-	-	qnrS1	-	-	catII.2*	-	sul2	tet(A).v1	-	dfrA14.v1^	LAP-2;TEM-1D.v1^	-	CTX-M-65	-	KPC-2	SHV-11.v1
KP71481	JAJLDK000000000	2018	Zhejiang	ZDYY	Klebsiella pneumoniae	87	145760	395946	5554154	ST11	1	2	7	7	ybt 9; ICEKp3	192-2LV	-	0	-	0	-	0	-	0	-	wzi64	KL64	0.9991	O2v1	O2	0.9865	aadA2;rmtB	-	fosA3	-	-	-	catII.2*	-	-	-	-	-	TEM-1D.v1^	-	CTX-M-65	-	KPC-2	SHV-11.v1
KP71650	JAJLDJ000000000	2018	Zhejiang	ZDYY	Klebsiella pneumoniae	89	170241	547906	5681347	ST11	4	2	7	7	ybt 9; ICEKp3	192-1LV	-	0	iuc 1	1	-	0	rmp 1; KpVP-1	40-1LV	rmpA2_3-47%	wzi64	KL64	0.999	O2v1	O2	0.9865	-	-	-	qnrS1	-	-	catII.2*	-	sul2	tet(A).v1	-	dfrA14.v1^	LAP-2	-	-	-	KPC-2	SHV-11.v1
KP71762	JAJLDI000000000	2018	Zhejiang	ZDYY	Klebsiella pneumoniae	103	145756	392156	5421676	ST11	1	2	5	4	ybt 9; ICEKp3	192-1LV	-	0	-	0	-	0	-	0	-	wzi209	KL47	0.9745	OL101	OL101	0.9178	-	-	fosA3	-	-	-	catII.2*	-	-	-	-	-	TEM-1D.v1^	-	-	-	KPC-2	SHV-11.v1
KP71784	JAJLDH000000000	2018	Zhejiang	ZDYY	Klebsiella pneumoniae	112	144001	364926	5679045	ST11	1	2	6	8	ybt 9; ICEKp3	192-2LV	-	0	-	0	-	0	rmp 1; KpVP-1	40	-	-	KL64	0.999	O2v1	O2	0.9864	aadA2;rmtB	-	-	qnrS1	-	-	catII.2*	-	-	tet(A).v1	-	-	LAP-2;TEM-1D.v1^	-	-	-	KPC-2	-
KP71899	JAJLDG000000000	2018	Zhejiang	ZDYY	Klebsiella pneumoniae	99	156203	364926	5766335	ST11	4	2	8	10	ybt 9; ICEKp3	192-2LV	-	0	iuc 1	1	-	0	-	0	rmpA2_3-47%	wzi64	KL64	0.9991	O2v1	O2	0.9865	aadA2;rmtB	-	-	qnrS1	-	-	catII.2*	-	sul2	tet(A).v1	-	-	LAP-2;TEM-1D.v1^	-	CTX-M-65	-	KPC-2	-
KP72072	JAJLDF000000000	2018	Zhejiang	ZDYY	Klebsiella pneumoniae	114	145782	364926	5777836	ST11	4	2	9	11	ybt 9; ICEKp3	192-2LV	-	0	iuc 1	1	-	0	rmp 1; KpVP-1	40	rmpA2_3-47%	wzi64	KL64	0.9991	O2v1	O2	0.9865	aadA2;rmtB	-	-	qnrS1	-	-	catII.2*	-	sul2	tet(A).v1	-	dfrA14.v1^	LAP-2;TEM-1D.v1^	-	CTX-M-65	-	KPC-2	-
KP72100	JAJLDE000000000	2018	Zhejiang	ZDYY	Klebsiella pneumoniae	111	138126	374552	5656716	ST11	1	2	9	11	ybt 9; ICEKp3	192-1LV	-	0	-	0	iro 1	2	rmp 1; KpVP-1	40-1LV	-	wzi64	KL64	0.9991	O2v1	O2	0.9865	aadA2;rmtB	-	fosA3	qnrS1	-	-	-	-	sul1	tet(A).v1	-	dfrA1.v1	TEM-1D.v1^	-	CTX-M-65;SHV-12	-	KPC-2	-
KP72165	JAJLDD000000000	2018	Zhejiang	ZDYY	Klebsiella pneumoniae	108	160083	550836	5725495	ST11	4	2	6	5	ybt 9; ICEKp3	192-2LV	-	0	iuc 1	1	-	0	-	0	rmpA2_4*-47%	wzi209	KL47	0.9744	OL101	OL101	0.9196	rmtB	-	fosA3	-	-	-	catII.2*	-	-	-	-	-	TEM-1D.v1^	-	-	-	KPC-2	SHV-11.v1
KP72246	JAJLDC000000000	2018	Zhejiang	ZDYY	Klebsiella pneumoniae	77	189738	587255	5568900	ST15	1	2	5	4	ybt 14; ICEKp5?	131-4LV	-	0	-	0	-	0	-	0	-	wzi19	KL19	0.949	O1v2	O1	1	aac(3)-IId^	-	-	-	-	-	-	-	-	-	-	-	TEM-1D.v1^	-	CTX-M-15	-	KPC-2	SHV-28.v1^
KP72297	JAJLDB000000000	2018	Zhejiang	ZDYY	Klebsiella pneumoniae	108	142768	364926	5765847	ST11	4	2	9	10	ybt 9; ICEKp3	192-2LV	-	0	iuc 1	1	-	0	rmp 1; KpVP-1	40	rmpA2_3-47%	wzi64	KL64	0.9991	O2v1	O2	0.9865	rmtB	-	-	qnrS1	-	-	catII.2*	-	sul2	tet(A).v1	-	dfrA14.v1^	LAP-2;TEM-1D.v1^	-	CTX-M-65	-	KPC-2	-
KP72775	JAJLDA000000000	2018	Zhejiang	ZDYY	Klebsiella pneumoniae	126	133407	392155	5631405	ST11	1	3	12	14	ybt 9; ICEKp3	192-1LV	-	0	-	0	iro unknown	0	-	0	-	wzi209	KL47	0.9745	OL101	OL101	0.9196	aadA5;rmtB;strA.v1^;strB.v1*	-	fosA3	-	-	mphA	catII.2*	-	sul1;sul2	tet(A).v1*	-	dfrA17	TEM-1D.v1^	-	CTX-M-65	-	KPC-2	-
KP72875	JAJLCZ000000000	2018	Zhejiang	ZDYY	Klebsiella pneumoniae	124	129314	392156	5631415	ST11	1	2	11	14	ybt 9; ICEKp3	192-1LV	-	0	-	0	iro unknown	0	-	0	-	wzi209	KL47	0.9745	OL101	OL101	0.9196	aadA5;rmtB;strA.v1^;strB.v1*	-	fosA3	-	-	mphA	catII.2*	-	sul1;sul2	tet(A).v1	-	dfrA17	TEM-1D.v1^	-	CTX-M-65	-	KPC-2	-
KP72977	JAJLCY000000000	2018	Zhejiang	ZDYY	Klebsiella pneumoniae	114	138115	364926	5767845	ST11	4	2	9	10	ybt 9; ICEKp3	192-2LV	-	0	iuc 1	1	-	0	rmp 1; KpVP-1	40	rmpA2_3-47%	wzi64	KL64	0.999	O2v1	O2	0.9865	rmtB	-	-	qnrS1	-	-	catII.2*	-	sul2	tet(A).v1	-	dfrA14.v1^	LAP-2;TEM-1D.v1^	-	CTX-M-65	-	KPC-2	-
KP73072	JAJLCX000000000	2018	Zhejiang	ZDYY	Klebsiella pneumoniae	86	170241	395946	5280941	ST11	1	2	7	7	ybt 9; ICEKp3	192-2LV	-	0	-	0	-	0	-	0	-	wzi64	KL64	0.999	O2v1	O2	0.9865	aadA2;rmtB	-	fosA3	-	-	-	catII.2*	-	-	-	-	-	TEM-1D.v1^	-	CTX-M-65	-	KPC-2	SHV-11.v1
KP73269	JAJLCW000000000	2018	Zhejiang	ZDYY	Klebsiella pneumoniae	93	202931	371258	5438489	ST11	1	3	5	3	ybt 9; ICEKp3	192-1LV	-	0	-	0	-	0	-	0	-	wzi209	KL47	0.9745	OL101	OL101	0.9196	aadA2	-	-	-	-	-	catII.2*	-	-	-	-	-	-	-	-	-	KPC-3	SHV-11.v1
KP73473	JAJLCV000000000	2018	Zhejiang	ZDYY	Klebsiella pneumoniae	115	151550	478889	5827545	ST11	3	3	9	10	-	0	-	0	iuc 1	1	-	0	rmp 1; KpVP-1	40-1LV	rmpA2_3-47%	-	KL58	0.9499	O3/O3a	O3/O3a	0.9932	aadA2;rmtB	-	-	qnrS1	-	-	catII.2*	-	sul2	tet(A).v1	-	dfrA14.v1^	LAP-2;TEM-1D.v1^	-	-	-	KPC-2	-
KP73564	JAJLCU000000000	2018	Zhejiang	ZDYY	Klebsiella pneumoniae	103	142760	363937	5664862	ST11	4	2	9	11	ybt 9; ICEKp3	192-2LV	-	0	iuc 1	1	-	0	rmp 1; KpVP-1	40	rmpA2_3-47%	wzi64	KL64	0.9991	O2v1	O2	0.9865	aadA2;rmtB	-	-	qnrS1	-	-	catII.2*	-	sul2	tet(A).v1	-	dfrA14.v1^	LAP-2;TEM-1D.v1^	-	CTX-M-65	-	KPC-2	-
KP73612	JAJLCT000000000	2018	Zhejiang	ZDYY	Klebsiella pneumoniae	66	212712	583947	5478276	ST15	1	2	3	2	ybt 14; ICEKp5?	131-4LV	-	0	-	0	-	0	-	0	-	wzi19	KL19	0.9491	O1v2	O1	0.9999	aac(3)-IId^	-	-	-	-	-	-	-	-	-	-	-	-	-	-	-	KPC-2	SHV-28.v1^
KP73824	JAJLCS000000000	2018	Zhejiang	ZDYY	Klebsiella pneumoniae	94	142760	591155	5568862	ST437-1LV	4	2	8	10	ybt 9; ICEKp3	183	-	0	iuc 3	23	-	0	-	0	-	wzi109	KL36	0.9989	O4	O4	0.9973	aadA2^;aadA^;aph3-Ia.v1^;rmtB?	-	-	-	-	mef(B)	cmlA1*	-	sul3	-	-	dfrA12	-	-	CTX-M-55	-	KPC-2	SHV-11.v1
KP74170	JAJLCR000000000	2018	Zhejiang	ZDYY	Klebsiella pneumoniae	83	149454	532590	5536467	ST11	1	2	6	6	ybt 9; ICEKp3	192-1LV	-	0	-	0	-	0	-	0	-	wzi64	KL64	0.999	O2v1	O2	0.9865	aadA2;rmtB	-	fosA3	-	-	-	-	-	-	-	-	-	TEM-1D.v1^	-	CTX-M-65	-	KPC-2	SHV-11.v1
KP74506	JAJLCQ000000000	2018	Zhejiang	ZDYY	Klebsiella pneumoniae	103	145756	364926	5767620	ST11	4	2	9	11	ybt 9; ICEKp3	192-2LV	-	0	iuc 1	1	-	0	-	0	rmpA2_3-47%	wzi64	KL64	0.9991	O2v1	O2	0.9865	aadA2;rmtB	-	-	qnrS1	-	-	catII.2*	-	sul2	tet(A).v1	-	dfrA14.v1^	LAP-2;TEM-1D.v1^	-	CTX-M-65	-	KPC-2	-
KP74747	JAJLCP000000000	2018	Zhejiang	ZDYY	Klebsiella pneumoniae	63	198582	611910	5478780	ST15	1	2	3	2	ybt 14; ICEKp5?	131-4LV	-	0	-	0	-	0	-	0	-	wzi19	KL19	0.9491	O1v2	O1	0.9999	aac(3)-IId^	-	-	-	-	-	-	-	-	-	-	-	-	-	-	-	KPC-2	SHV-28.v1^
KP74925	JAJLCO000000000	2018	Zhejiang	ZDYY	Klebsiella pneumoniae	84	251688	523427	5551974	ST290	1	2	7	7	ybt 14; ICEKp5	145-2LV	-	0	-	0	-	0	-	0	-	wzi21	KL21	0.9856	O1v1	O1	0.9811	-	-	-	qnrS1	-	-	-	-	sul1	tet(A).v1	-	dfrA1.v1	LAP-2	-	CTX-M-14	-	KPC-2	SHV-1
KP75150	JAJLCN000000000	2018	Zhejiang	ZDYY	Klebsiella pneumoniae	88	203667	375163	5504403	ST11	1	2	5	4	ybt 9; ICEKp3	192-1LV	-	0	-	0	-	0	-	0	-	wzi64	KL64	0.999	O2v1	O2	0.9865	aadA2	-	-	-	-	-	catII.2*	-	-	-	-	-	-	-	CTX-M-65	-	KPC-2	SHV-11.v1
KP75217	JAJLCM000000000	2018	Zhejiang	ZDYY	Klebsiella pneumoniae	113	170215	483169	5828086	ST11	3	2	7	9	-	0	-	0	iuc 1	1	-	0	rmp 1; KpVP-1	40	rmpA2_3-47%	-	KL58	0.9498	O3/O3a	O3/O3a	0.9932	aadA2;rmtB	-	-	qnrS1	-	-	catII.2*	-	sul2	tet(A).v1	-	-	LAP-2;TEM-1D.v1^	-	-	-	KPC-2	-
KP75260	JAJMNU000000000	2018	Zhejiang	ZDYY	Klebsiella variicola subsp. variicola	69	285957	435467	5855961	ST641	0	2	2	2	-	0	-	0	-	0	-	0	-	0	-	wzi201	KL60	0.9903	O5	O5	0.9961	-	-	-	-	-	-	-	-	-	-	-	-	-	-	SHV-12	-	NDM-1	LEN-16
KP75366	JAJLCL000000000	2018	Zhejiang	ZDYY	Klebsiella pneumoniae	101	156204	364926	5764075	ST11	4	2	7	9	ybt 9; ICEKp3	192-2LV	-	0	iuc 1	1	-	0	-	0	rmpA2_3-47%	wzi64	KL64	0.9989	O2v1	O2	0.9865	aadA2;rmtB	-	-	qnrS1	-	-	-	-	sul2	tet(A).v1	-	-	LAP-2;TEM-1D.v1^	-	CTX-M-65	-	KPC-2	-
KP75401	JAJMNT000000000	2018	Zhejiang	ZDYY	Klebsiella variicola subsp. variicola	25	393521	1558842	5543584	ST344	0	2	1	1	-	0	-	0	-	0	-	0	-	0	-	-	KL128	0.9869	O3/O3a	O3/O3a	0.9824	-	-	-	-	-	-	-	-	-	-	-	-	-	-	-	-	NDM-5	LEN-16^
KP75683	JAJLCK000000000	2018	Zhejiang	ZDYY	Klebsiella pneumoniae	106	145757	401185	5760277	ST11	4	2	8	10	ybt 9; ICEKp3	192-2LV	-	0	iuc 1	1	-	0	rmp 1; KpVP-1	40	rmpA2_3-47%	wzi64	KL64	0.9991	O2v1	O2	0.9865	aadA2;rmtB	-	-	qnrS1	-	-	catII.2*	-	sul2	tet(A).v1	-	dfrA14.v1^	LAP-2;TEM-1D.v1^	-	-	-	KPC-2	-
KP76087	JAJLCJ000000000	2018	Zhejiang	ZDYY	Klebsiella pneumoniae	109	142760	364926	5768937	ST11	4	2	9	11	ybt 9; ICEKp3	192-2LV	-	0	iuc 1	1	-	0	-	0	rmpA2_3-47%	wzi64	KL64	0.9991	O2v1	O2	0.9866	aadA2;rmtB	-	-	qnrS1	-	-	catII.2*	-	sul2	tet(A).v1	-	dfrA14.v1^	LAP-2;TEM-1D.v1^	-	CTX-M-65	-	KPC-2	-
KP76151	JAJLCI000000000	2018	Zhejiang	ZDYY	Klebsiella pneumoniae	109	175907	395946	5788268	ST11	4	2	11	20	ybt 9; ICEKp3	192-2LV	-	0	iuc 3	23	-	0	-	0	-	wzi64	KL64	0.999	O2v1	O2	0.9865	aac(6')-Ib-cr.v2^;aadA2;aph3-Ia.v1^;rmtB;strA.v1^;strB.v1	-	fosA3	qnrB4	-	mphA	catB3.v2;catII.2*;floR.v1*	arr-3	sul2	tet(A).v1	-	-	DHA-15;OXA-1;TEM-1D.v1^	-	CTX-M-65	-	KPC-2	SHV-11.v1
KP76154	JAJLCH000000000	2018	Zhejiang	ZDYY	Klebsiella pneumoniae	102	175905	409593	5348195	ST11	1	2	7	6	ybt 9; ICEKp3	192-1LV	-	0	-	0	-	0	-	0	-	wzi209	KL47	0.9745	OL101	OL101	0.9196	rmtB	-	fosA3	-	-	-	catII.2*	-	-	-	-	-	TEM-1D.v1^	-	CTX-M-65	-	KPC-2	-
KP76260	JAJLCG000000000	2018	Zhejiang	ZDYY	Klebsiella pneumoniae	91	145766	549795	5717042	ST11	4	2	7	7	ybt 9; ICEKp3	192-1LV	-	0	iuc 1	1	-	0	rmp 1; KpVP-1	40-1LV	rmpA2_3-47%	wzi64	KL64	0.9991	O2v1	O2	0.9865	-	-	-	qnrS1	-	-	catII.2*	-	sul2	tet(A).v1	-	dfrA14.v1^	LAP-2	-	-	-	KPC-2	SHV-11.v1
KP76556	JAJLCF000000000	2018	Zhejiang	ZDYY	Klebsiella pneumoniae	112	142759	280024	5627512	ST11	1	2	8	9	ybt 9; ICEKp3	192-1LV	-	0	-	0	-	0	-	0	-	wzi64	KL64	0.9991	O2v1	O2	0.9865	aadA2;strA.v1^;strB.v1	-	-	-	-	-	catII.2*	-	sul2	tet(A).v1	-	dfrA1.v1	-	-	CTX-M-65	-	KPC-2	SHV-11.v1
KP76602	JAJLCE000000000	2018	Zhejiang	ZDYY	Klebsiella pneumoniae	108	142760	392156	5560840	ST11	1	2	8	10	ybt 9; ICEKp3	192-1LV	-	0	-	0	iro unknown	0	-	0	-	wzi209	KL47	0.9745	OL101	OL101	0.9196	aadA5;strA.v1^;strB.v1*	-	-	-	-	mphA	catII.2*	-	sul1;sul2	tet(A).v1	-	dfrA17	-	-	-	-	KPC-2	-
KP76632	JAJLCD000000000	2018	Zhejiang	ZDYY	Klebsiella pneumoniae	114	138126	364923	5768098	ST11	4	2	9	10	ybt 9; ICEKp3	192-2LV	-	0	iuc 1	1	-	0	rmp 1; KpVP-1	40	rmpA2_3-47%	wzi64	KL64	0.9991	O2v1	O2	0.9865	rmtB	-	-	qnrS1	-	-	catII.2*	-	sul2	tet(A).v1	-	dfrA14.v1^	LAP-2;TEM-1D.v1^	-	CTX-M-65	-	KPC-2	-
KP76753	JAJLCC000000000	2018	Zhejiang	ZDYY	Klebsiella pneumoniae	93	129484	496726	5662460	ST11	4	2	7	7	ybt 9; ICEKp3	192-1LV	-	0	iuc 1	1	-	0	rmp 1; KpVP-1	40-1LV	rmpA2_3-47%	wzi64	KL64	0.9991	O2v1	O2	0.9865	-	-	-	qnrS1	-	-	catII.2*	-	sul2	tet(A).v1	-	dfrA14.v1^	LAP-2	-	-	-	KPC-2	SHV-11.v1
KP76888	JAJLCB000000000	2018	Zhejiang	ZDYY	Klebsiella pneumoniae	106	145764	364927	5727177	ST11	4	2	5	5	ybt 9; ICEKp3	192-2LV	-	0	iuc 1	1	-	0	-	0	rmpA2_3-47%	wzi64	KL64	0.999	O2v1	O2	0.9866	aadA2;rmtB	-	-	-	-	-	-	-	-	-	-	-	TEM-1D.v1^	-	CTX-M-65	-	KPC-2	-
KP77053	JAJLCA000000000	2018	Zhejiang	ZDYY	Klebsiella pneumoniae	92	175906	303889	5470289	ST11	1	2	3	2	ybt 9; ICEKp3	192-1LV	-	0	-	0	-	0	-	0	-	wzi64	KL64	0.9991	O2v1	O2	0.9865	-	-	-	-	-	-	-	-	-	-	-	-	-	-	CTX-M-65	-	KPC-2	SHV-11.v1
KP77166	JAJLBZ000000000	2018	Zhejiang	ZDYY	Klebsiella pneumoniae	109	142768	364926	5757519	ST11	4	2	9	10	ybt 9; ICEKp3	192-2LV	-	0	iuc 1	1	-	0	rmp 1; KpVP-1	40-1LV	rmpA2_3-47%	wzi64	KL64	0.9991	O2v1	O2	0.9865	rmtB	-	-	qnrS1	-	-	catII.2*	-	sul2	tet(A).v1	-	dfrA14.v1^	LAP-2;TEM-1D.v1^	-	CTX-M-65	-	KPC-2	-
KP77336	JAJLBY000000000	2018	Zhejiang	ZDYY	Klebsiella pneumoniae	93	171088	391961	5603874	ST11	4	2	5	4	ybt 9; ICEKp3	192-1LV	-	0	iuc 1	1	-	0	-	0	rmpA2_8*-60%	wzi64	KL64	0.9991	O2v1	O2	0.9865	-	-	-	-	-	mphA	catII.2*	-	-	-	-	-	-	-	CTX-M-65	-	KPC-2	SHV-11.v1
KP77527	JAJLBX000000000	2018	Zhejiang	ZDYY	Klebsiella pneumoniae	89	170241	370432	5620329	ST11	1	2	8	10	ybt 9; ICEKp3	192-2LV	-	0	-	0	-	0	-	0	-	wzi64	KL64	0.9991	O2v1	O2	0.9865	aadA2;rmtB	-	-	qnrS1	-	-	catII.2*	-	-	tet(A).v1	-	dfrA1.v1	LAP-2;TEM-1D.v1^	-	CTX-M-65	-	KPC-2	SHV-11.v1
KP77638	JAJLBW000000000	2018	Zhejiang	ZDYY	Klebsiella pneumoniae	110	140902	364923	5760836	ST11	4	2	9	11	ybt 9; ICEKp3	192-3LV	-	0	iuc 1	1	-	0	-	0	rmpA2_3-47%	wzi64	KL64	0.999	O2v1	O2	0.9865	aadA2;rmtB	-	-	qnrS1	-	-	catII.2*	-	sul2	tet(A).v1	-	dfrA14.v1^	LAP-2;TEM-1D.v1^	-	CTX-M-65	-	KPC-2	-
KP77693	JAJLBV000000000	2018	Zhejiang	ZDYY	Klebsiella pneumoniae	94	149000	323598	5643044	ST11	1	2	8	8	ybt 9; ICEKp3	192-1LV	-	0	-	0	-	0	rmp 1; KpVP-1	40-1LV	-	wzi64	KL64	0.9991	O2v1	O2	0.9865	aadA2	-	-	qnrS1	-	-	catII.2*	-	sul2	tet(A).v1	-	dfrA14.v1^	LAP-2	-	-	-	KPC-2	SHV-11.v1
KP77775	JAJLBU000000000	2018	Jiangxi	JX1	Klebsiella pneumoniae	95	175907	483161	5693973	ST11	4	2	7	8	ybt 9; ICEKp3	192-1LV	-	0	iuc 1	1	-	0	rmp 1; KpVP-1 (incomplete)	40-1LV	rmpA2_3*-0%	wzi64	KL64	0.999	OL102	OL102	0.875	aac(3)-IId^;strA.v1^;strB.v1	-	-	-	-	-	-	-	sul2	tet(A).v2*	-	dfrA14.v1^	TEM-1D.v1^	-	-	-	KPC-2	-
KP77798	JAJLBT000000000	2018	Heilongjiang	HLJ	Klebsiella pneumoniae	84	151588	363773	5490986	ST11	1	2	5	4	ybt 9; ICEKp3	192-1LV	-	0	-	0	-	0	-	0	-	wzi141	KL25	0.9916	O5	O5	0.9421	aadA2*	-	fosA3	-	-	-	-	-	-	-	-	-	-	-	CTX-M-65	-	KPC-2	-
KP78050	JAJLBS000000000	2018	Zhejiang	ZDYY	Klebsiella pneumoniae	62	212057	611910	5479310	ST15	1	2	3	2	ybt 14; ICEKp5?	131-4LV	-	0	-	0	-	0	-	0	-	wzi19	KL19	0.9491	O1v2	O1	0.9999	aac(3)-IId^	-	-	-	-	-	-	-	-	-	-	-	-	-	-	-	KPC-2	SHV-28.v1^
KP78105	JAJLBR000000000	2018	Zhejiang	ZDYY	Klebsiella pneumoniae	74	186048	723669	5812187	ST15	0	2	8	12	-	0	-	0	-	0	-	0	-	0	-	wzi516	KL131	0.9998	O4	O4	0.9972	aac(6')-Ib-cr.v2;aadA16*;aph3-Ia.v1;strA.v1;strB.v1	-	-	qnrB4	-	-	-	arr-3	sul1	tet(A).v1	-	dfrA27	DHA-1	-	-	-	NDM-5	SHV-28.v1^
KP78348	JAJLBQ000000000	2018	Zhejiang	ZDYY	Klebsiella pneumoniae	110	129484	364925	5667107	ST11	4	2	9	11	ybt 9; ICEKp3	192-2LV	-	0	iuc 1	1	-	0	-	0	rmpA2_3-47%	wzi64	KL64	0.999	O2v1	O2	0.9866	aadA2;rmtB	-	-	qnrS1	-	-	catII.2*	-	sul2	tet(A).v1	-	dfrA14.v1^	LAP-2;TEM-1D.v1^	-	CTX-M-65	-	KPC-2	-
KP78596	JAJLBP000000000	2018	Zhejiang	ZDYY	Klebsiella pneumoniae	93	151855	361895	5716893	ST15	4	2	6	7	ybt 14; ICEKp5?	131-4LV	-	0	iuc 1	1	-	0	-	0	rmpA2_8*	wzi24	KL24	0.9998	O1v1	O1	0.9852	armA	-	-	qnrB4	-	mphE.v2;msrE	-	-	sul1	-	-	-	DHA-1	-	-	-	KPC-2	-
KP78659	JAJLBO000000000	2018	Zhejiang	ZDYY	Klebsiella pneumoniae	106	181593	409593	5351347	ST11	1	3	8	6	ybt 9; ICEKp3	192-1LV	-	0	-	0	-	0	-	0	-	wzi209	KL47	0.9745	OL101	OL101	0.9196	rmtB	-	fosA3	-	-	-	catII.2*	-	-	-	-	-	TEM-1D.v1^	-	CTX-M-65	-	KPC-2	-
KP79137	JAJLBN000000000	2018	Shandong	SD3	Klebsiella pneumoniae	69	379610	801532	5612582	ST20	0	2	6	7	-	0	-	0	-	0	-	0	-	0	-	wzi84	KL28	0.9918	O2v2	O2	0.9839	strA.v1;strB.v1	-	-	-	-	-	-	-	sul2	-	-	dfrA5	TEM-1D.v1^	-	CTX-M-15	-	NDM-5	-
KP79190	JAJLBM000000000	2018	Henan	HN3	Klebsiella pneumoniae	111	171088	354936	5735159	ST11	4	2	7	7	ybt 9; ICEKp3	192-1LV	-	0	iuc 1	1	-	0	rmp 1; KpVP-1 (incomplete)	40-1LV	rmpA2_3*-0%	wzi64	KL64	0.999	O2v1	O2	0.9865	rmtB	-	-	qnrS1	-	-	-	-	sul2	-	-	dfrA14.v1^	TEM-1D.v1^	-	CTX-M-65	-	KPC-2	-
KP79205	JAJLBL000000000	2018	Henan	HN3	Klebsiella pneumoniae	111	151580	354936	5733934	ST11	4	2	7	7	ybt 9; ICEKp3	192-1LV	-	0	iuc 1	1	-	0	rmp 1; KpVP-1 (incomplete)	40-1LV	rmpA2_3*-0%	wzi64	KL64	0.999	O2v1	O2	0.9865	rmtB	-	-	qnrS1	-	-	-	-	sul2	-	-	dfrA14.v1^	TEM-1D.v1^	-	CTX-M-65	-	KPC-2	-
KP79211	JAJLBK000000000	2018	Anhui	AH1	Klebsiella pneumoniae	110	145756	394955	5859948	ST11	4	2	8	12	ybt 9; ICEKp3	192-1LV	-	0	iuc 1	1	-	0	-	0	rmpA2_8-60%	wzi209	KL47	0.9749	OL101	OL101	0.9214	aadA2;armA*;rmtB	-	fosA3	qnrB4	-	mphE.v2;msrE	catII.2*	-	-	-	-	-	DHA-1;TEM-1D.v1^	-	CTX-M-65	-	KPC-2	-
KP79247	JAJLBJ000000000	2018	Yunnan	YN	Klebsiella pneumoniae	107	175906	395946	5706699	ST11	1	2	8	8	ybt 9; ICEKp3	192-1LV	-	0	-	0	-	0	-	0	-	wzi64	KL64	0.999	O2v1	O2	0.9865	aadA2;rmtB	-	-	-	-	mphA	catII.2*	-	-	-	-	dfrA12	TEM-1D.v1^	-	CTX-M-65	-	KPC-2	SHV-11.v1
KP79253	JAJLBI000000000	2018	Yunnan	YN	Klebsiella pneumoniae	92	171088	388490	5536853	ST11	1	3	7	5	ybt 9; ICEKp3	192-1LV	-	0	-	0	-	0	-	0	-	wzi64	KL64	0.999	O2v1	O2	0.9853	rmtB	-	-	-	-	-	catII.2*	-	-	-	-	-	TEM-1D.v1^	-	CTX-M-65	-	KPC-2	SHV-11.v1
KP79379	JAJLBH000000000	2018	Zhejiang	ZJ3	Klebsiella pneumoniae	91	166466	371286	5722014	ST11	4	2	8	8	ybt 9; ICEKp3	192-1LV	-	0	iuc 1	1	-	0	rmp 1; KpVP-1	40	rmpA2_3-47%	wzi64	KL64	0.9991	O2v1	O2	0.9865	aadA2	-	-	qnrS1	-	-	catII.2*	-	sul2	tet(A).v1	-	dfrA14.v1^	LAP-2	-	-	-	KPC-2	SHV-11.v1
KP79466	JAJLBG000000000	2018	Zhejiang	ZJ3	Klebsiella pneumoniae	111	138333	364931	5807846	ST11	4	2	10	12	ybt 9; ICEKp3	192-1LV	-	0	iuc 1	1	-	0	rmp 1; KpVP-1	40	rmpA2_3-47%	wzi64	KL64	0.9991	O2v1	O2	0.9865	aadA2;rmtB	-	fosA3	qnrS1	-	-	catII.2*	-	sul2	tet(A).v1	-	dfrA14.v1^	LAP-2;TEM-1D.v1^	-	CTX-M-65	-	KPC-2	-
KP79470	JAJLBF000000000	2018	Zhejiang	ZJ3	Klebsiella pneumoniae	96	171088	323598	5721555	ST11	4	2	8	8	ybt 9; ICEKp3	192-1LV	-	0	iuc 1	1	-	0	rmp 1; KpVP-1	40-1LV	rmpA2_3-47%	wzi64	KL64	0.9991	O2v1	O2	0.9865	aadA2	-	-	qnrS1	-	-	catII.2*	-	sul2	tet(A).v1	-	dfrA14.v1^	LAP-2	-	-	-	KPC-2	SHV-11.v1
KP79632	JAJLBE000000000	2018	Zhejiang	ZJ3	Klebsiella pneumoniae	90	175913	371286	5643014	ST11	1	2	8	8	ybt 9; ICEKp3	192-1LV	-	0	-	0	-	0	rmp 1; KpVP-1	40-1LV	-	wzi64	KL64	0.9991	O2v1	O2	0.9865	aadA2	-	-	qnrS1	-	-	catII.2*	-	sul2	tet(A).v1	-	dfrA14.v1^	LAP-2	-	-	-	KPC-2	SHV-11.v1
KP79698	JAJLBD000000000	2018	Zhejiang	ZJ3	Klebsiella pneumoniae	88	212556	601154	5574163	ST15	1	2	7	7	ybt 14; ICEKp5?	131-4LV	-	0	-	0	-	0	-	0	-	wzi19	KL19	0.9491	O1v2	O1	0.9999	aac(3)-IId^;aadA2^	-	-	-	-	mphA	-	-	sul1	-	-	dfrA12	-	-	CTX-M-15	-	KPC-2	SHV-28.v1^
KP79744	JAJLBC000000000	2018	Zhejiang	ZJ3	Klebsiella pneumoniae	90	236738	601154	5638858	ST15	1	2	8	8	ybt 14; ICEKp5?	131-4LV	-	0	-	0	-	0	-	0	-	wzi19	KL19	0.9491	O1v2	O1	0.9999	aac(3)-IId^	-	-	qnrS1	-	-	catII.2*	-	sul2	tet(A).v1	-	dfrA14.v1^	LAP-2	-	-	-	KPC-2	SHV-28.v1^
KP79764	JAJLBB000000000	2018	Zhejiang	ZJ3	Klebsiella pneumoniae	85	212057	602505	5557258	ST15	1	2	4	3	ybt 14; ICEKp5?	131-4LV	-	0	-	0	-	0	-	0	-	wzi19	KL19	0.9491	O1v2	O1	0.9999	aac(3)-IId^	-	-	-	-	-	-	-	-	-	-	-	-	-	CTX-M-15	-	KPC-2	SHV-28.v1^
KP79775	JAJLBA000000000	2018	Zhejiang	ZJ3	Klebsiella pneumoniae	52	328785	963353	5426513	ST147	0	2	11	17	-	0	-	0	-	0	-	0	-	0	-	wzi81	KL81	0.9964	OL101	OL101	0.949	aac(3)-IId^;aac(6')-Ib-cr.v2;aadA16*;aph3-Ia.v1;strA.v1^;strB.v1	-	-	qnrS1	-	mphA	floR.v1	arr-3	sul1;sul2*	tet(A).v2	-	dfrA27	TEM-1D.v1^	-	CTX-M-3	-	NDM-5	SHV-11.v1^
KP80030	JAJLAZ000000000	2018	Zhejiang	ZDYY	Klebsiella pneumoniae	88	189738	587255	5631707	ST15	1	2	9	8	ybt 14; ICEKp5?	131-4LV	-	0	-	0	-	0	-	0	-	wzi19	KL19	0.949	O1v2	O1	1	aadA2^	-	-	-	-	mphA	catII.2*	-	sul1	-	-	dfrA12	TEM-1D.v1^	-	CTX-M-15	-	KPC-2	SHV-28.v1^
KP80938	JAJLAY000000000	2018	Zhejiang	ZJ5	Klebsiella pneumoniae	35	371030	728372	5302645	ST1189	0	2	1	1	-	0	-	0	-	0	-	0	-	0	-	wzi50	KL52	0.9802	OL101	OL101	0.9199	-	-	-	-	-	-	-	-	-	-	-	-	-	-	-	-	NDM-5	SHV-11.v1^
KP80939	JAJLAX000000000	2018	Zhejiang	ZJ5	Klebsiella pneumoniae	39	362843	907209	5543259	ST70	0	2	2	2	-	0	-	0	-	0	-	0	-	0	-	wzi162	KL122	0.9995	O1v2	O1	0.9851	-	-	-	-	-	-	-	-	-	-	-	-	-	-	SHV-12	-	NDM-1	SHV-32
KP80942	JAJLAW000000000	2018	Zhejiang	ZJ5	Klebsiella pneumoniae	109	151580	364914	5771276	ST11	4	2	9	11	ybt 9; ICEKp3	192-2LV	-	0	iuc 1	1	-	0	-	0	rmpA2_3-47%	wzi64	KL64	0.9991	O2v1	O2	0.9866	aadA2;rmtB	-	-	qnrS1	-	-	catII.2*	-	sul2	tet(A).v1	-	dfrA14.v1^	LAP-2;TEM-1D.v1^	-	CTX-M-65	-	KPC-2	-
KP80949	JAJLAV000000000	2018	Zhejiang	ZJ5	Klebsiella pneumoniae	100	170674	483140	5797087	ST11	4	2	10	12	ybt 9; ICEKp3	192-1LV	-	0	iuc 1	1	-	0	rmp 1; KpVP-1	40	rmpA2_3-47%	wzi64	KL64	0.9991	O2v1	O2	0.9865	aadA2;rmtB	-	fosA3	qnrS1	-	-	catII.2*	-	sul2	tet(A).v1	-	dfrA14.v1^	LAP-2;TEM-1D.v1^	-	CTX-M-65	-	KPC-2	-
KP80954	JAJLAU000000000	2018	Zhejiang	ZJ5	Klebsiella pneumoniae	126	96832	279341	5610518	ST11	1	1	8	9	ybt 9; ICEKp3	192-2LV	-	0	-	0	-	0	-	0	-	wzi209	KL47	0.9744	OL101	OL101	0.9177	aac(6')-Ib4^;aadA^	-	-	qnrS1	-	mphE.v2;msrE	cmlA6	-	sul1	-	-	-	TEM-1D.v1^	-	CTX-M-3	-	-	SHV-11.v1
KP80956	JAJLAT000000000	2018	Zhejiang	ZJ5	Klebsiella pneumoniae	92	142760	364931	5753365	ST11	4	2	9	9	ybt 9; ICEKp3	192-1LV	-	0	iuc 1	1	-	0	rmp 1; KpVP-1	40	rmpA2_3-47%	wzi64	KL64	0.9991	O2v1	O2	0.9865	aadA2	-	-	qnrS1	-	-	catII.2*	-	sul2	tet(A).v1	-	dfrA14.v1^	LAP-2	-	CTX-M-65	-	KPC-2	SHV-11.v1
KP80957	JAJLAS000000000	2018	Zhejiang	ZJ5	Klebsiella pneumoniae	109	145836	354936	5765084	ST11	4	2	5	7	ybt 9; ICEKp3	192-3LV	-	0	iuc 1	1	-	0	rmp 1; KpVP-1	40-1LV	rmpA2_3-47%	wzi64	KL64	0.999	O2v1	O2	0.9865	aadA2;rmtB	-	-	qnrS1	-	-	-	-	-	-	-	-	LAP-2;TEM-1D.v1^	-	CTX-M-65	-	KPC-2	-
KP81322	JAJLAR000000000	2018	Zhejiang	ZDYY	Klebsiella pneumoniae	103	171088	364913	5766877	ST11	4	2	9	11	ybt 9; ICEKp3	192-2LV	-	0	iuc 1	1	-	0	-	0	rmpA2_3-47%	wzi64	KL64	0.9991	O2v1	O2	0.9865	aadA2;rmtB	-	-	qnrS1	-	-	catII.2*	-	sul2	tet(A).v1	-	dfrA14.v1^	LAP-2;TEM-1D.v1^	-	CTX-M-65	-	KPC-2	-
KP81561	JAJLAQ000000000	2018	Zhejiang	ZDYY	Klebsiella pneumoniae	100	152025	363937	5535295	ST11	1	2	8	10	ybt 9; ICEKp3	192-2LV	-	0	-	0	-	0	-	0	-	wzi64	KL64	0.9991	O2v1	O2	0.9865	aadA2;rmtB	-	-	qnrS1	-	-	-	-	sul2	tet(A).v1	-	dfrA14.v1^	LAP-2;TEM-1D.v1^	-	CTX-M-65	-	KPC-2	-
KP81822	JAJLAP000000000	2018	Anhui	AH5	Klebsiella pneumoniae	98	175699	451016	5639099	ST11	4	2	6	6	ybt 9; ICEKp3	192-1LV	-	0	iuc 1	1	-	0	-	0	rmpA2_8-60%	wzi209	KL47	0.9749	OL101	OL101	0.9214	aac(3)-IId^;aadA2	-	-	-	-	mphA	catII.2*	-	-	-	-	-	TEM-1D.v1^	-	-	-	KPC-2	-
KP81827	JAJLAO000000000	2018	Anhui	AH5	Klebsiella pneumoniae	98	175699	451037	5638164	ST11	4	2	6	6	ybt 9; ICEKp3	192-1LV	-	0	iuc 1	1	-	0	-	0	rmpA2_8-60%	wzi209	KL47	0.9749	OL101	OL101	0.9214	aac(3)-IId^;aadA2	-	-	-	-	mphA	catII.2*	-	-	-	-	-	TEM-1D.v1^	-	-	-	KPC-2	-
KP81987	JAJLAN000000000	2018	Zhejiang	ZDYY	Klebsiella pneumoniae	100	145756	365859	5582678	ST11	1	2	8	10	ybt 9; ICEKp3	192-2LV	-	0	-	0	-	0	-	0	-	wzi64	KL64	0.9991	O2v1	O2	0.9865	aadA2;rmtB	-	-	qnrS1	-	-	catII.2*	-	sul2	tet(A).v1	-	-	LAP-2;TEM-1D.v1^	-	CTX-M-65	-	KPC-2	-
KP82033	JAJLAM000000000	2018	Anhui	AH5	Klebsiella pneumoniae	111	145756	364930	5768049	ST11	4	2	9	11	ybt 9; ICEKp3	192-1LV	-	0	iuc 1	1-1LV	-	0	rmp 1; KpVP-1	40-1LV	rmpA2_3-47%	wzi64	KL64	0.999	O2v1	O2	0.9864	aadA2;rmtB	-	fosA3	qnrS1	-	-	-	-	sul2	tet(A).v1	-	dfrA14.v1^	LAP-2;TEM-1D.v1^	-	CTX-M-65	-	KPC-2	-
KP82090	JAJLAL000000000	2018	Zhejiang	ZDYY	Klebsiella pneumoniae	109	142440	363936	5772653	ST11	4	2	8	10	ybt 9; ICEKp3	192-2LV	-	0	iuc 1	1	-	0	rmp 1; KpVP-1	40	rmpA2_3-47%	wzi64	KL64	0.9991	O2v1	O2	0.9865	aadA2;rmtB	-	-	qnrS1	-	-	-	-	sul2	tet(A).v1	-	dfrA14.v1^	LAP-2;TEM-1D.v1^	-	CTX-M-65	-	KPC-2	-
KP82875	JAJLAK000000000	2018	Henan	HN	Klebsiella pneumoniae	104	151580	374309	5700738	ST11	4	2	5	6	ybt 9; ICEKp3	192-1LV	-	0	iuc 1	1	iro 1	2	rmp 1; KpVP-1	27-1LV	rmpA2_3-47%	wzi64	KL64	0.9991	O2v1	O2	0.9866	aac(3)-IId^;aadA2;aadA5	-	-	-	-	mphA	-	-	-	-	-	dfrA17	-	-	-	-	KPC-2	SHV-11.v1
KP82914	JAJLAJ000000000	2018	Anhui	AH8	Klebsiella pneumoniae	59	291811	823843	5643001	ST828	4	2	9	11	ybt 4; plasmid	65-1LV	-	0	iuc 1	5	-	0	rmp 1; KpVP-1	26-1LV	-	wzi5	KL5	0.9994	O1v1	O1	0.981	aac(6')-Ib3^	-	-	qnrB2.v2^;qnrS1	-	mphA	-	arr-3	sul1	-	-	dfrA14.v1^;dfrA25	TEM-1D.v1^	-	CTX-M-3	-	KPC-2	SHV-178*
KP82935	JAJLAI000000000	2018	Zhejiang	ZJ2	Klebsiella pneumoniae	69	261244	570435	5704286	ST25	3	2	9	14	-	0	-	0	iuc 3	25	-	0	-	0	-	wzi72	KL2	0.9841	O1v2	O1	0.9919	aac(3)-IId^;aac(6')-Ib-cr.v2;aadA16*;strA.v1^;strB.v1	-	-	qnrB2.v2^	-	-	floR.v1*	arr-3	sul1;sul2*	tet(A).v1	-	dfrA27	CMY-2.v2	-	-	-	NDM-1	SHV-11.v1^
KP83085	JAJLAH000000000	2018	Jiangsu	JS1	Klebsiella pneumoniae	81	203968	388492	5510590	ST11	1	2	6	6	ybt 9; ICEKp3	192-1LV	-	0	-	0	-	0	-	0	-	wzi64	KL64	0.999	O2v1	O2	0.9865	aadA2;rmtB	-	fosA3	-	-	-	-	-	-	-	-	-	TEM-1D.v1^	-	CTX-M-65	-	KPC-2	SHV-11.v1
KP83132	JAJLAG000000000	2018	Anhui	AH10	Klebsiella pneumoniae	90	225850	572164	5653898	ST15	1	2	10	13	ybt 14; ICEKp5?	131-4LV	-	0	-	0	-	0	-	0	-	wzi19	KL19	0.949	O1v2	O1	1	aac(3)-IId^;aac(6')-Ib-cr.v2	-	-	qnrS1	-	mphA	catII.2*	-	sul2	tet(A).v1	-	dfrA14.v1^	LAP-2;OXA-1;TEM-1D.v1^	-	CTX-M-15^	-	KPC-2	SHV-28.v1^
KP83243	JAJLAF000000000	2018	Zhejiang	ZJ5	Klebsiella pneumoniae	101	145756	482172	5779773	ST11	4	2	9	11	ybt 9; ICEKp3	192-2LV	-	0	iuc 1	1	-	0	rmp 1; KpVP-1	40	rmpA2_3-47%	wzi64	KL64	0.9991	O2v1	O2	0.9865	aadA2;rmtB	-	-	qnrS1	-	-	catII.2*	-	sul2	tet(A).v1	-	dfrA14.v1^	LAP-2;TEM-1D.v1^	-	CTX-M-65	-	KPC-2	-
KP83665	JAJLAE000000000	2018	Zhejiang	ZDYY	Klebsiella pneumoniae	97	171646	426989	5537750	ST11	1	2	8	10	ybt 9; ICEKp3	192-2LV	-	0	-	0	-	0	-	0	-	wzi64	KL64	0.9991	O2v1	O2	0.9865	aadA2;rmtB	-	-	qnrS1	-	-	-	-	sul2	tet(A).v1	-	dfrA14.v1^	LAP-2;TEM-1D.v1^	-	CTX-M-65	-	KPC-2	-
KP83668	JAJLAD000000000	2018	Zhejiang	ZDYY	Klebsiella pneumoniae	116	128428	354927	5771426	ST11	4	2	9	10	ybt 9; ICEKp3	192-1LV	-	0	iuc 1	1-1LV	-	0	-	0	rmpA2_9	wzi209	KL47	0.9744	OL101	OL101	0.9197	aac(6')-Ib-cr.v2;aadA16*;rmtB	-	fosA3	-	-	-	floR.v1*	arr-3	sul1	-	-	dfrA27	TEM-1D.v1^	-	-	-	KPC-2	SHV-11.v1
KP83669	JAJLAC000000000	2018	Zhejiang	ZDYY	Klebsiella pneumoniae	106	142760	364931	5753804	ST11	4	2	9	11	ybt 9; ICEKp3	192-1LV	-	0	iuc 1	1	-	0	rmp 1; KpVP-1	40	rmpA2_3-47%	wzi64	KL64	0.999	O2v1	O2	0.9864	aadA2;rmtB	-	-	qnrS1	-	-	catII.2*	-	sul2	tet(A).v1	-	dfrA14.v1^	LAP-2;TEM-1D.v1^	-	CTX-M-65	-	KPC-2	-
KP83703	JAJLAB000000000	2018	Anhui	AH11	Klebsiella pneumoniae	106	129480	364161	5758477	ST11	4	2	6	6	ybt 9; ICEKp3	192-1LV	-	0	iuc 1	1	-	0	rmp 1; KpVP-1	40	rmpA2_3-47%	wzi64	KL64	0.9991	O2v1	O2	0.9865	aadA2;rmtB	-	fosA3	-	-	-	-	-	-	-	-	-	TEM-1D.v1^	-	CTX-M-65	-	KPC-2	-
KP83705	JAJLAA000000000	2018	Anhui	AH11	Klebsiella pneumoniae	104	129480	364161	5757040	ST11	4	2	6	6	ybt 9; ICEKp3	192-1LV	-	0	iuc 1	1	-	0	rmp 1; KpVP-1	40	rmpA2_3-47%	wzi64	KL64	0.9991	O2v1	O2	0.9865	aadA2;rmtB	-	fosA3	-	-	-	-	-	-	-	-	-	TEM-1D.v1^	-	CTX-M-65	-	KPC-2	-
KP83707	JAJKZZ000000000	2018	Anhui	AH11	Klebsiella pneumoniae	108	137409	364161	5745249	ST11	4	2	6	6	ybt 9; ICEKp3	192-1LV	-	0	iuc 1	1	-	0	rmp 1; KpVP-1	40	rmpA2_3-47%	wzi64	KL64	0.9991	O2v1	O2	0.9865	aadA2;rmtB	-	fosA3	-	-	-	-	-	-	-	-	-	TEM-1D.v1^	-	CTX-M-65	-	KPC-2	-
KP83708	JAJKZY000000000	2018	Anhui	AH11	Klebsiella pneumoniae	139	108157	262432	5483144	ST11	1	2	6	6	ybt 9; ICEKp3	192-1LV	-	0	-	0	-	0	-	0	-	wzi209	KL47	0.9714	OL101	OL101	0.9206	aadA2	-	-	qnrB6^	-	-	catII.2*	-	-	-	-	-	TEM-1D.v1^	-	CTX-M-3	-	KPC-2	-
KP83709	JAJKZX000000000	2018	Anhui	AH11	Klebsiella pneumoniae	114	175778	375932	5526471	ST11	1	2	6	6	ybt 9; ICEKp3	192-1LV	-	0	-	0	-	0	-	0	-	wzi209	KL47	0.9745	OL101	OL101	0.9197	aadA2	-	-	qnrB6^	-	-	catII.2*	-	-	-	-	-	TEM-1D.v1^	-	CTX-M-3	-	KPC-2	-
KP83715	JAJKZW000000000	2018	Anhui	AH11	Klebsiella pneumoniae	101	175699	451040	5639054	ST11	4	2	6	6	ybt 9; ICEKp3	192-1LV	-	0	iuc 1	1	-	0	-	0	rmpA2_8-60%	wzi209	KL47	0.9749	OL101	OL101	0.9214	aac(3)-IId^;aadA2	-	-	-	-	mphA	catII.2*	-	-	-	-	-	TEM-1D.v1^	-	-	-	KPC-2	-
KP83799	JAJMNS000000000	2018	Anhui	AH11	Klebsiella variicola subsp. variicola	104	228678	508745	6046737	ST197-1LV	0	2	9	9	-	0	-	0	-	0	-	0	-	0	-	wzi339	KL105	0.9667	O5	O5	0.9959	aadA5	-	fosA3	qnrB4	-	mphA	-	-	sul1	-	-	dfrA1.v2	DHA-1	-	SHV-12	-	NDM-1	LEN-10*
KP84033	JAJKZV000000000	2018	Zhejiang	ZJ3	Klebsiella pneumoniae	115	170806	364927	5680778	ST11	4	1	8	10	ybt 9; ICEKp3	192-2LV	-	0	iuc 1	1	-	0	rmp 1; KpVP-1	40	rmpA2_3-47%	wzi64	KL64	0.9991	O2v1	O2	0.9864	aadA2;rmtB	-	-	qnrS1	-	-	catII.2*	-	sul2	tet(A).v1	-	dfrA14.v1^	LAP-2;TEM-1D.v1^	-	CTX-M-65	-	-	-
KP84036	JAJKZU000000000	2018	Zhejiang	ZJ3	Klebsiella pneumoniae	105	188651	601154	5570957	ST15	1	2	7	7	ybt 14; ICEKp5?	131-4LV	-	0	-	0	-	0	-	0	-	wzi19	KL19	0.9491	O1/O2v2	unknown	0.9999	aac(3)-IId^;aadA2^	-	-	-	-	mphA	-	-	sul1	-	-	dfrA12	-	-	CTX-M-15	-	KPC-2	SHV-28.v1^
KP84040	JAJKZT000000000	2018	Zhejiang	ZJ3	Klebsiella pneumoniae	83	212620	601154	5567216	ST15	1	2	7	7	ybt 14; ICEKp5?	131-4LV	-	0	-	0	-	0	-	0	-	wzi19	KL19	0.9491	O1v2	O1	0.9999	aac(3)-IId^;aadA2^	-	-	-	-	mphA	-	-	sul1	-	-	dfrA12	-	-	CTX-M-15	-	KPC-2	SHV-28.v1^
KP84043	JAJKZS000000000	2018	Zhejiang	ZJ3	Klebsiella pneumoniae	95	175913	371286	5722681	ST11	4	2	8	8	ybt 9; ICEKp3	192-1LV	-	0	iuc 1	1	-	0	rmp 1; KpVP-1	40-1LV	rmpA2_3-47%	wzi64	KL64	0.9991	O2v1	O2	0.9865	aadA2	-	-	qnrS1	-	-	catII.2*	-	sul2	tet(A).v1	-	dfrA14.v1^	LAP-2	-	-	-	KPC-2	SHV-11.v1
KP84044	JAJKZR000000000	2018	Zhejiang	ZJ3	Klebsiella pneumoniae	91	175913	371286	5722440	ST11	4	2	8	8	ybt 9; ICEKp3	192-1LV	-	0	iuc 1	1	-	0	rmp 1; KpVP-1	40-1LV	rmpA2_3-47%	wzi64	KL64	0.9991	O2v1	O2	0.9865	aadA2	-	-	qnrS1	-	-	catII.2*	-	sul2	tet(A).v1	-	dfrA14.v1^	LAP-2	-	-	-	KPC-2	SHV-11.v1
KP84075	JAJKZQ000000000	2018	Zhejiang	ZJ3	Klebsiella pneumoniae	101	175913	371286	5821784	ST11	4	2	9	9	ybt 9; ICEKp3	192-1LV	-	0	iuc 1	1	-	0	rmp 1; KpVP-1	40-1LV	rmpA2_3-47%	wzi64	KL64	0.9991	O2v1	O2	0.9865	aadA2	-	-	qnrS1	-	mphA	catII.2*	-	sul2	tet(A).v1	-	dfrA14.v1^	LAP-2	-	-	-	KPC-2	SHV-11.v1
KP84143	JAJMNR000000000	2018	Zhejiang	ZDYY	Klebsiella variicola subsp. variicola	89	400344	947018	5896349	ST1472-1LV	0	2	8	9	-	0	-	0	-	0	-	0	-	0	-	-	KL107	0.8437	O3/O3a	O3/O3a	0.9932	aac(3)-IId^	-	-	qnrS1	-	-	-	-	sul1	tet(A).v1;tet(D)	-	dfrA1.v1	LAP-2	-	CTX-M-14	-	KPC-2	LEN-16^
KP84908	JAJKZP000000000	2018	Zhejiang	ZDYY	Klebsiella pneumoniae	104	171527	364926	5780696	ST11	4	2	9	11	ybt 9; ICEKp3	192-2LV	-	0	iuc 1	1	-	0	rmp 1; KpVP-1	40	rmpA2_3-47%	wzi64	KL64	0.9991	O2v1	O2	0.9865	aadA2;rmtB	-	-	qnrS1	-	-	catII.2*	-	sul2	tet(A).v1	-	dfrA14.v1^	LAP-2;TEM-1D.v1^	-	CTX-M-65	-	KPC-2	-
KP85056	JAJKZO000000000	2018	Zhejiang	ZDYY	Klebsiella pneumoniae	56	326071	577336	5486988	ST111	1	2	6	8	ybt 4; plasmid	65	-	0	-	0	iro 1	1	rmp 1; KpVP-1	26	-	wzi63	KL63	0.9934	O1v2	O1	0.9929	aac(6')-Ib3^;strA.v1*;strB.v1*	-	-	qnrS1	-	-	-	arr-3	sul2	-	-	dfrA14.v1^	-	-	-	-	KPC-2	SHV-11.v1^
KP85133	JAJKZM000000000	2018	Shanxi	SX	Klebsiella pneumoniae	65	253443	852760	5562420	ST11	0	2	8	11	-	0	-	0	-	0	-	0	-	0	-	wzi385	KL111	0.9961	O3b	O3b	0.9875	aac(3)-IId^;aadA2^	-	-	qnrS1	-	mphA	-	-	sul1	-	-	dfrA12;dfrA14.v1^	LAP-2;TEM-1D.v1^	-	CTX-M-15	-	NDM-1	-
KP85150	JAJKZL000000000	2018	Shanxi	SX	Klebsiella pneumoniae	100	170704	387177	5526679	ST11	1	2	5	4	ybt 9; ICEKp3	192-1LV	-	0	-	0	-	0	-	0	-	wzi209	KL47	0.9745	OL101	OL101	0.9197	rmtB	-	-	-	-	-	-	-	-	-	-	-	TEM-1D.v1^	-	CTX-M-65	-	KPC-2	SHV-11.v1
KP85175	JAJKZK000000000	2018	Shanxi	SX	Klebsiella pneumoniae	44	376225	556785	5592579	ST7	1	1	8	8	ybt 14; ICEKp5	153-5LV	-	0	-	0	-	0	-	0	-	wzi117	KL54	0.9949	O1v1	O1	0.9818	aac(3)-IId^	-	fosA3	qnrS1	-	-	-	-	sul1	tet(A).v1	-	dfrA1.v1	LAP-2	-	CTX-M-55	-	-	SHV-108^
KP85212	JAJKZJ000000000	2018	Zhejiang	ZDYY	Klebsiella pneumoniae	111	142760	353678	5637976	ST11	1	2	8	7	ybt 9; ICEKp3	192-2LV	-	0	-	0	-	0	rmp unknown	0	-	wzi64	KL64	0.9991	O2v1	O2	0.986	rmtB	-	-	-	-	-	catII.2*	-	-	tet(A).v1	-	dfrA14.v1^	TEM-1D.v1^	-	CTX-M-65	-	KPC-2	-
KP85882	JAJKZI000000000	2018	Zhejiang	ZDYY	Klebsiella pneumoniae	67	210634	587207	5576292	ST3334	1	1	7	11	ybt 15; ICEKp11	230-1LV	-	0	-	0	-	0	-	0	-	wzi89	KL110	0.9954	O2v1	O2	0.9852	aac(3)-IId^;strA.v1^;strB.v1	-	-	qnrS1	-	-	-	-	sul1;sul2	tet(A).v1	-	dfrA1.v1	LAP-2;TEM-1D.v1^	-	CTX-M-14	-	-	SHV-27
KP86035	JAJKZH000000000	2018	Zhejiang	ZDYY	Klebsiella pneumoniae	107	145781	364926	5777248	ST11	4	2	8	10	ybt 9; ICEKp3	192-2LV	-	0	iuc 1	1	-	0	rmp 1; KpVP-1	40	rmpA2_3-47%	wzi64	KL64	0.9991	O2v1	O2	0.9865	aadA2;rmtB	-	-	qnrS1	-	-	-	-	sul2	tet(A).v1	-	dfrA14.v1^	LAP-2;TEM-1D.v1^	-	CTX-M-65	-	KPC-2	-
KP87279	JAJKZG000000000	2018	Anhui	AH5	Klebsiella pneumoniae	71	203667	415957	5505859	ST437-1LV	0	2	10	18	-	0	-	0	-	0	-	0	-	0	-	wzi109	KL36	0.9989	O4	O4	0.9973	aac(3)-IV;aac(6')-Ib-cr.v2;aadA16*;aadA2;aadA^;aph(4)-Ia	-	-	qnrB2.v2^	-	mphA	catII.2*;cmlA1*;floR.v1*	arr-3	sul1;sul3	tet(D)	-	dfrA27	-	-	CTX-M-27	-	NDM-5	SHV-11.v1
KP87330	JAJKZF000000000	2018	Anhui	AH5	Klebsiella pneumoniae	104	142760	355197	5752182	ST11	4	2	5	5	ybt 9; ICEKp3	192-1LV	-	0	iuc 1	1	-	0	rmp 1; KpVP-1	40	rmpA2_3-47%	wzi64	KL64	0.9991	O2v1	O2	0.9865	aadA2;rmtB	-	-	-	-	-	-	-	-	-	-	-	TEM-1D.v1^	-	CTX-M-65	-	KPC-2	-
KP87349	JAJKZE000000000	2018	Anhui	AH5	Klebsiella pneumoniae	75	246553	584939	5653786	ST15	1	2	8	8	ybt 14; ICEKp5?	131-4LV	-	0	-	0	-	0	-	0	-	wzi19	KL19	0.949	O1v2	O1	1	aac(3)-IId^	-	-	qnrS1	-	mphA	-	-	sul1	tet(A).v1	-	dfrA1.v1	LAP-2	-	-	-	KPC-2	SHV-28.v1^
KP87409	JAJKZD000000000	2018	Anhui	AH7	Klebsiella pneumoniae	105	142760	364930	5806540	ST11	4	2	8	10	ybt 9; ICEKp3	192-1LV	-	0	iuc 1	1	-	0	rmp 1; KpVP-1	40-1LV	rmpA2_3-47%	wzi64	KL64	0.9991	O2v1	O2	0.9865	aadA2;rmtB	-	-	qnrS1	-	-	catII.2*	-	sul2	tet(A).v1	-	-	LAP-2;TEM-1D.v1^	-	CTX-M-65	-	KPC-2	-
KP87412	JAJKZC000000000	2018	Anhui	AH7	Klebsiella pneumoniae	110	142760	364930	5806947	ST11	4	2	8	10	ybt 9; ICEKp3	192-1LV	-	0	iuc 1	1	-	0	rmp 1; KpVP-1	40-1LV	rmpA2_3-47%	wzi64	KL64	0.9991	O2v1	O2	0.9865	aadA2;rmtB	-	-	qnrS1	-	-	catII.2*	-	sul2	tet(A).v1	-	-	LAP-2;TEM-1D.v1^	-	CTX-M-65	-	KPC-2	-
KP87419	JAJKZB000000000	2018	Anhui	AH7	Klebsiella pneumoniae	110	140746	364930	5806674	ST11	4	2	8	10	ybt 9; ICEKp3	192-1LV	-	0	iuc 1	1	-	0	rmp 1; KpVP-1	40-1LV	rmpA2_3-47%	wzi64	KL64	0.9991	O2v1	O2	0.9865	aadA2;rmtB	-	-	qnrS1	-	-	catII.2*	-	sul2	tet(A).v1	-	-	LAP-2;TEM-1D.v1^	-	CTX-M-65	-	KPC-2	-
KP87420	JAJKZA000000000	2018	Anhui	AH7	Klebsiella pneumoniae	109	142400	334162	5807875	ST11	4	2	8	10	ybt 9; ICEKp3	192-1LV	-	0	iuc 1	1	-	0	rmp 1; KpVP-1	40-1LV	rmpA2_3-47%	wzi64	KL64	0.9991	O2v1	O2	0.9865	aadA2;rmtB	-	-	qnrS1	-	-	catII.2*	-	sul2	tet(A).v1	-	-	LAP-2;TEM-1D.v1^	-	CTX-M-65	-	KPC-2	-
KP87960	JAJKYZ000000000	2019	Hubei	HB	Klebsiella pneumoniae	104	115775	328871	5663348	ST11	1	2	7	10	ybt 9; ICEKp3	192-1LV	-	0	-	0	-	0	-	0	-	wzi209	KL47	0.9742	OL101	OL101	0.9206	armA;rmtB	-	-	qnrB4	-	mphE.v2;msrE	-	-	sul1	-	-	-	DHA-1;TEM-1D.v1^	-	CTX-M-65	-	KPC-2	SHV-11.v1
KP88371	JAJKYY000000000	2019	Yunnan	YN	Klebsiella pneumoniae	124	166983	367297	5864674	ST11	4	2	8	10	ybt 9; ICEKp3	192-1LV	-	0	iuc 3	25-1LV	-	0	-	0	-	wzi64	KL64	0.999	O2v1	O2	0.9865	aac(3)-IId^;rmtB;strA.v1^;strB.v1	-	-	-	-	-	catII.2*	-	sul2	tet(A).v1	-	dfrA12	TEM-1D.v1^	-	-	-	KPC-2	SHV-11.v1
KP88382	JAJKYX000000000	2019	Yunnan	YN	Klebsiella pneumoniae	98	129409	354403	5785884	ST11	4	2	9	10	ybt 9; ICEKp3	192-2LV	-	0	iuc 1	1	-	0	rmp 1; KpVP-1	40-1LV	rmpA2_3-47%	wzi64	KL64	0.999	O2v1	O2	0.9865	rmtB	-	-	qnrS1	-	-	catII.2*	-	sul2	tet(A).v1	-	dfrA14.v1^	LAP-2;TEM-1D.v1^	-	SHV-12	-	KPC-2	-
KP88385	JAJKYW000000000	2019	Yunnan	YN	Klebsiella pneumoniae	91	244351	459260	5579314	ST231	4	2	8	10	ybt 14; ICEKp5	145-1LV	-	0	iuc unknown	0	-	0	-	0	-	wzi104	KL51	0.9939	O1v2	O1	0.9844	aac(6')-Ib;aadA2^;rmtF	-	-	-	-	ermB.v1*;mphA	catA1^	arr-2	sul1	-	-	dfrA12	-	-	-	-	OXA-232	SHV-1^
KP88386	JAJKYV000000000	2019	Yunnan	YN	Klebsiella pneumoniae	97	129409	354403	5779780	ST11	4	2	9	10	ybt 9; ICEKp3	192-2LV	-	0	iuc 1	1	-	0	rmp 1; KpVP-1	40-1LV	rmpA2_3-47%	-	KL64	0.9918	O2v1	O2	0.9865	rmtB	-	-	qnrS1	-	-	catII.2*	-	sul2	tet(A).v1	-	dfrA14.v1^	LAP-2;TEM-1D.v1^	-	SHV-12	-	KPC-2	-
KP88394	JAJKYU000000000	2019	Yunnan	YN	Klebsiella pneumoniae	96	180294	367190	5596760	ST11	1	2	5	5	ybt 9; ICEKp3	192-1LV	-	0	-	0	-	0	-	0	-	wzi64	KL64	0.9991	O2v1	O2	0.9865	aadA2;rmtB	-	-	-	-	-	-	-	-	-	-	-	TEM-1D.v1^	-	CTX-M-65	-	KPC-2	SHV-11.v1
KP88477	JAJKYT000000000	2019	Zhejiang	ZDYY	Klebsiella pneumoniae	94	176165	363464	5683040	ST11	4	2	7	6	ybt 9; ICEKp3	192-1LV	-	0	iuc 1	1	-	0	rmp 1; KpVP-1	40	rmpA2_3-47%	wzi64	KL64	0.9991	O2v1	O2	0.9862	aadA2	-	-	-	-	-	-	-	sul2	tet(A).v1	-	dfrA14.v1^	-	-	SHV-12	-	KPC-2	-
KP88615	JAJKYS000000000	2019	Anhui	AH10	Klebsiella pneumoniae	105	305523	1171645	5634372	ST22-1LV	0	2	7	7	-	0	-	0	-	0	-	0	-	0	-	wzi230	KL81	0.9961	OL101	OL101	0.949	aac(6')-Ib3^	-	-	qnrS1	-	-	-	arr-3	-	-	-	dfrA14.v1^	TEM-1D.v1^	-	CTX-M-3	-	KPC-2	SHV-1^
KP88689	JAJKYR000000000	2019	Zhejiang	ZJ5	Klebsiella pneumoniae	109	176163	355278	5798382	ST11	4	2	9	12	ybt 9; ICEKp3	192-2LV	-	0	iuc 1	1	-	0	rmp 1; KpVP-1	40	rmpA2_3-47%	wzi64	KL64	0.9991	O2v1	O2	0.9865	aadA2;rmtB	-	-	qnrS1	-	-	catII.2*	-	sul2	tet(A).v1	-	dfrA14.v1^	LAP-2;TEM-1D.v1^	-	CTX-M-65;SHV-12	-	KPC-2	-
KP88691	JAJKYQ000000000	2019	Zhejiang	ZJ5	Klebsiella pneumoniae	69	300872	698988	5560688	ST152	0	2	7	10	-	0	-	0	-	0	-	0	-	0	-	wzi124	KL105	0.9909	O3b	O3b	0.9906	aadA5;armA	-	-	qnrB2.v2^;qnrB4	-	mphE.v2;msrE	-	-	sul1	-	-	dfrA1.v2	DHA-1	-	-	-	NDM-1	SHV-1^
KP88696	JAJKYP000000000	2019	Zhejiang	ZJ5	Klebsiella pneumoniae	109	149902	342405	5703586	ST11	1	2	8	9	ybt 9; ICEKp3	192-1LV	-	0	-	0	-	0	-	0	-	wzi64	KL64	0.9991	O2v1	O2	0.9865	aadA2;strA.v1^;strB.v1	-	-	-	-	-	catII.2*	-	sul2	tet(A).v1	-	dfrA1.v1	-	-	CTX-M-65	-	KPC-2	SHV-11.v1
KP88789	JAJKYO000000000	2019	Zhejiang	ZJ3	Klebsiella pneumoniae	96	176069	371519	5696425	ST11	4	2	8	8	ybt 9; ICEKp3	192-1LV	-	0	iuc 1	1	-	0	rmp 1; KpVP-1	40-1LV	rmpA2_3-47%	wzi64	KL64	0.9991	O2v1	O2	0.9865	aadA2	-	-	qnrS1	-	-	catII.2*	-	sul2	tet(A).v1	-	dfrA14.v1^	LAP-2	-	-	-	KPC-2	SHV-11.v1
KP88811	JAJKYN000000000	2019	Zhejiang	ZJ3	Klebsiella pneumoniae	94	178902	363605	5737337	ST11	4	2	8	8	ybt 9; ICEKp3	192-2LV	-	0	iuc 1	1	-	0	rmp 1; KpVP-1	40-1LV	rmpA2_3-47%	wzi64	KL64	0.9991	O2v1	O2	0.9865	aadA2	-	-	qnrS1	-	-	catII.2*	-	sul2	tet(A).v1	-	dfrA14.v1^	LAP-2	-	-	-	KPC-2	SHV-11.v1
KP88926	JAJKYM000000000	2019	Hunan	HUN	Klebsiella pneumoniae	106	151791	353834	5713403	ST11	4	2	7	8	ybt 9; ICEKp3	192-1LV	-	0	iuc 1	1-1LV	-	0	rmp 1; KpVP-1 (incomplete)	40-1LV	rmpA2_3*-0%	wzi64	KL64	0.9989	O2v1	O2	0.9865	rmtB;strA.v1*;strB.v1*	-	-	-	-	-	-	-	sul2	-	-	dfrA14.v1^	TEM-1D.v1^	-	CTX-M-65	-	KPC-2	SHV-11.v1^
KP88928	JAJKYL000000000	2019	Hunan	HUN	Klebsiella pneumoniae	114	151744	353834	5772706	ST11	4	2	7	6	ybt 9; ICEKp3	192-1LV	-	0	iuc 1	1	-	0	rmp 1; KpVP-1 (incomplete)	40-1LV	rmpA2_3*-0%	wzi64	KL64	0.9989	O2v1	O2	0.9865	rmtB	-	-	-	-	-	-	-	sul2	-	-	dfrA14.v1^	TEM-1D.v1^	-	CTX-M-65	-	KPC-2	SHV-11.v1^
KP88958	JAJKYK000000000	2019	Hunan	HUN	Klebsiella pneumoniae	114	176163	353834	5637231	ST11	4	2	5	5	ybt 9; ICEKp3	192-1LV	-	0	iuc 1	1	-	0	rmp 1; KpVP-1 (incomplete)	40-1LV	-	wzi64	KL64	0.9991	O2v1	O2	0.9865	rmtB	-	fosA3	-	-	-	-	-	-	-	-	-	-	-	CTX-M-65;SHV-12	-	KPC-2	-
KP89270	JAJKYJ000000000	2019	Zhejiang	ZDYY	Klebsiella pneumoniae	100	166506	350029	5768239	ST11	4	2	10	13	ybt 9; ICEKp3	192-1LV	-	0	iuc 1	1	-	0	rmp 1; KpVP-1	40	rmpA2_3-47%	wzi64	KL64	0.999	O2v1	O2	0.9867	aadA2;rmtB	-	fosA3	qnrS1	-	-	catII.2*	-	sul2	tet(A).v1	-	dfrA14.v1^	LAP-2;TEM-1D.v1^	-	CTX-M-65;SHV-12	-	KPC-2	-
KP89332	JAJKYI000000000	2019	Zhejiang	ZDYY	Klebsiella pneumoniae	99	178332	382692	5680420	ST11	4	2	8	11	ybt 9; ICEKp3	192-2LV	-	0	iuc 1	1	-	0	rmp 1; KpVP-1	40	rmpA2_3-47%	wzi64	KL64	0.9991	O2v1	O2	0.9865	aadA2;rmtB	-	-	qnrS1	-	-	-	-	sul2	tet(A).v1	-	dfrA14.v1^	LAP-2;TEM-1D.v1^	-	CTX-M-65;SHV-12	-	KPC-2	-
KP89378	JAJMNQ000000000	2019	Jiangsu	JS1	Klebsiella michiganensis	48	237249	724460	5992416		1	1	2	2	ybt unknown	0	-	0	-	0	-	0	-	0	-	-	KL70	0.9957	O1v1	O1	0.7315	aph(3')-Ia*	-	-	-	-	-	-	-	-	-	-	-	-	-	OXY-1-3*	-	-	-
KP89401	JAJKYH000000000	2019	Jiangsu	JS1	Klebsiella pneumoniae	100	176163	367394	5598310	ST11	1	2	9	11	ybt 9; ICEKp3	192-1LV	-	0	-	0	-	0	-	0	-	wzi64	KL64	0.9991	O2v1	O2	0.9865	aadA2;rmtB	-	fosA3	qnrS1	-	-	catII.2*	-	sul2	tet(A).v1	-	-	LAP-2;TEM-1D.v1^	-	CTX-M-65	-	KPC-2	SHV-11.v1
KP89402	JAJKYG000000000	2019	Jiangsu	JS1	Klebsiella pneumoniae	102	174290	367236	5581274	ST11	1	2	9	11	ybt 9; ICEKp3	192-1LV	-	0	-	0	-	0	-	0	-	wzi64	KL64	0.9991	O2v1	O2	0.9865	aadA2;rmtB	-	fosA3	qnrS1	-	-	catII.2*	-	sul2	tet(A).v1	-	-	LAP-2;TEM-1D.v1^	-	CTX-M-65	-	KPC-2	SHV-11.v1
KP89403	JAJLIU000000000	2019	Jiangsu	JS1	Klebsiella pneumoniae	103	176163	367354	5596938	ST11	1	2	9	11	ybt 9; ICEKp3	192-1LV	-	0	-	0	-	0	-	0	-	wzi64	KL64	0.9991	O2v1	O2	0.9865	aadA2;rmtB	-	fosA3	qnrS1	-	-	catII.2*	-	sul2	tet(A).v1	-	-	LAP-2;TEM-1D.v1^	-	CTX-M-65	-	KPC-2	SHV-11.v1
KP89412	JAJKYF000000000	2019	Jiangsu	JS1	Klebsiella pneumoniae	99	174290	353838	5596329	ST11	1	2	8	10	ybt 9; ICEKp3	192-1LV	-	0	-	0	-	0	-	0	-	wzi64	KL64	0.999	O2v1	O2	0.9865	aadA2;rmtB	-	-	qnrS1	-	-	catII.2*	-	sul2	tet(A).v1	-	-	LAP-2;TEM-1D.v1^	-	CTX-M-65	-	KPC-2	SHV-11.v1
KP89453	JAJKYE000000000	2019	Jiangsu	JS1	Klebsiella pneumoniae	107	137535	353834	5754417	ST11	4	2	7	9	ybt 9; ICEKp3	192-1LV	-	0	iuc 1	1-2LV	-	0	rmp 1; KpVP-1	40	rmpA2_3-47%	wzi64	KL64	0.9991	O2v1	O2	0.9865	aadA2;rmtB	-	-	qnrS1	-	-	catII.2*	-	sul2	tet(A).v1	-	-	LAP-2;TEM-1D.v1^	-	-	-	KPC-2	SHV-11.v1
KP89454	JAJKYD000000000	2019	Jiangsu	JS1	Klebsiella pneumoniae	108	129865	353834	5753318	ST11	4	2	7	9	ybt 9; ICEKp3	192-1LV	-	0	iuc 1	1-2LV	-	0	rmp 1; KpVP-1	40	rmpA2_3-47%	wzi64	KL64	0.9991	O2v1	O2	0.9865	aadA2;rmtB	-	-	qnrS1	-	-	catII.2*	-	sul2	tet(A).v1	-	-	LAP-2;TEM-1D.v1^	-	-	-	KPC-2	SHV-11.v1
KP89473	JAJKYC000000000	2019	Anhui	AH4	Klebsiella pneumoniae	71	250541	516250	5674739	ST15	1	2	10	13	ybt 14; ICEKp5?	131-4LV	-	0	-	0	-	0	-	0	-	wzi19	KL19	0.949	O1v2	O1	1	aac(3)-IId^;aac(6')-Ib-cr.v2	-	-	qnrS1	-	mphA	CatB4.v1?	-	sul1	tet(A).v1	-	dfrA1.v1	LAP-2;OXA-1;TEM-1D.v1^	-	CTX-M-15^	-	KPC-2	SHV-28.v1^
KP89492	JAJKYB000000000	2019	Anhui	AH4	Klebsiella pneumoniae	120	108917	336742	5709712	ST11	1	2	9	8	ybt 9; ICEKp3	192-1LV	-	0	-	0	-	0	-	0	-	wzi64	KL64	0.999	O2v1	O2	0.9865	rmtB	-	fosA3	-	-	-	-	-	sul1	tet(A).v1	-	dfrA1.v1	TEM-1D.v1^	-	CTX-M-65	-	KPC-2	SHV-11.v1
KP89502	JAJKYA000000000	2019	Anhui	AH4	Klebsiella pneumoniae	122	129410	338346	5841448	ST11	4	2	11	14	ybt 9; ICEKp3	192-2LV	-	0	iuc 1	1-1LV	-	0	-	0	rmpA2_9	wzi209	KL47	0.9739	OL101	OL101	0.9189	aac(6')-Ib-cr.v2;aadA16*;rmtB;sat-2	-	fosA3	-	-	mphA	-	arr-3	sul1	tet(A).v1	-	dfrA27	TEM-1D.v1^	-	CTX-M-15;CTX-M-65	-	KPC-2	SHV-11.v1
KP89558	JAJKXZ000000000	2019	Henan	HN	Klebsiella pneumoniae	127	129410	353834	5708178	ST11	4	2	5	6	ybt 9; ICEKp3	192-1LV	-	0	iuc 1	1	iro 1	2	-	0	-	wzi64	KL64	0.999	O2v1	O2	0.9865	aac(3)-IId^;aadA2;aadA5	-	-	-	-	mphA	-	-	-	-	-	dfrA17	-	-	-	-	KPC-2	SHV-11.v1
KP89560	JAJKXY000000000	2019	Henan	HN	Klebsiella pneumoniae	99	161456	366110	5714619	ST11	4	2	5	6	ybt 9; ICEKp3	192-1LV	-	0	iuc 1	1	iro 1	2	rmp unknown	0	rmpA2_3-47%	wzi64	KL64	0.9991	O2v1	O2	0.9865	aac(3)-IId^;aadA2;aadA5	-	-	-	-	mphA	-	-	-	-	-	dfrA17	-	-	-	-	KPC-2	SHV-11.v1
KP89770	JAJKXX000000000	2019	Zhejiang	ZDYY	Klebsiella pneumoniae	103	176163	350417	5809261	ST11	4	2	10	13	ybt 9; ICEKp3	192-1LV	-	0	iuc 1	1	-	0	rmp 1; KpVP-1	40	rmpA2_3-47%	wzi64	KL64	0.999	O2v1	O2	0.9867	aadA2;rmtB	-	fosA3	qnrS1	-	-	catII.2*	-	sul2	tet(A).v1	-	dfrA14.v1^	LAP-2;TEM-1D.v1^	-	CTX-M-65;SHV-12	-	KPC-2	-
KP89828	JAJKXW000000000	2019	Zhejiang	ZDYY	Klebsiella pneumoniae	106	152297	244550	5719309	ST11	4	2	5	6	ybt 9; ICEKp3	192-2LV	-	0	iuc 1	1	-	0	rmp 1; KpVP-1	40	rmpA2_3-47%	wzi64	KL64	0.9991	O2v1	O2	0.9865	aadA2;rmtB	-	-	-	-	-	-	-	-	-	-	-	TEM-1D.v1^	-	CTX-M-65;SHV-12	-	KPC-2	-
KP89939	JAJKXV000000000	2019	Zhejiang	ZDYY	Klebsiella pneumoniae	105	129807	404672	5810809	ST11	4	2	8	11	ybt 9; ICEKp3	192-1LV	-	0	iuc 1	1-1LV	-	0	-	0	rmpA2_3-47%	wzi64	KL64	0.9991	O2v1	O2	0.9864	aadA2;rmtB	-	-	qnrS1	-	-	catII.2*	-	sul2	tet(A).v1	-	-	LAP-2;TEM-1D.v1^	-	CTX-M-65;SHV-12	-	KPC-2	-
KP90112	JAJKXU000000000	2019	Zhejiang	ZDYY	Klebsiella pneumoniae	99	178781	353834	5831350	ST11	4	2	8	10	ybt 9; ICEKp3	192-1LV	-	0	iuc 1	1	-	0	rmp 1; KpVP-1	40	rmpA2_3-47%	wzi64	KL64	0.9991	O2v1	O2	0.9865	aadA2;rmtB	-	-	qnrS1	-	-	-	-	sul2	tet(A).v1	-	dfrA14.v1^	LAP-2;TEM-1D.v1^	-	CTX-M-65	-	KPC-2	SHV-11.v1
KP90303	JAJKXT000000000	2019	Zhejiang	ZDYY	Klebsiella pneumoniae	91	178681	693488	5705533	ST11	4	2	7	7	ybt 9; ICEKp3	192-1LV	-	0	iuc 1	1	-	0	rmp 1; KpVP-1	40-1LV	rmpA2_3-47%	wzi64	KL64	0.9991	O2v1	O2	0.9864	-	-	-	qnrS1	-	-	catII.2*	-	sul2	tet(A).v1	-	dfrA14.v1^	LAP-2	-	-	-	KPC-2	SHV-11.v1
KP90344	JAJKXS000000000	2019	Zhejiang	ZDYY	Klebsiella pneumoniae	52	250822	516210	5444522	ST15	1	2	3	2	ybt 14; ICEKp5?	131-4LV	-	0	-	0	-	0	-	0	-	wzi19	KL19	0.949	O1v2	O1	1	aac(3)-IId^	-	-	-	-	-	-	-	-	-	-	-	-	-	-	-	KPC-2	SHV-28.v1^
KP90403	JAJKXR000000000	2019	Zhejiang	ZDYY	Klebsiella pneumoniae	91	135876	353834	5735169	ST11	4	2	7	7	ybt 9; ICEKp3	192-1LV	-	0	iuc 1	1	-	0	rmp 1; KpVP-1	40-1LV	rmpA2_3-47%	wzi64	KL64	0.999	O2v1	O2	0.9865	-	-	-	qnrS1	-	-	catII.2*	-	sul2	tet(A).v1	-	dfrA14.v1^	LAP-2	-	-	-	KPC-2	SHV-11.v1
KP90465	JAJKXQ000000000	2019	Zhejiang	ZDYY	Klebsiella pneumoniae	101	129409	402261	5752665	ST11	4	2	8	9	ybt 9; ICEKp3	192-1LV	-	0	iuc 1	1-1LV	-	0	-	0	rmpA2_3-47%	wzi64	KL64	0.9991	O2v1	O2	0.9864	aadA2	-	-	qnrS1	-	-	catII.2*	-	sul2	tet(A).v1	-	-	LAP-2	-	CTX-M-65;SHV-12	-	KPC-2	-
KP90651	JAJKXP000000000	2019	Zhejiang	ZDYY	Klebsiella pneumoniae	94	143198	485994	5868063	ST11	4	2	6	7	ybt 9; ICEKp3	192-1LV	-	0	iuc 1	1	-	0	rmp 1; KpVP-1	40	rmpA2_3-47%	wzi64	KL64	0.9991	O2v1	O2	0.9865	aadA2;rmtB	-	fosA3	-	-	-	-	-	-	-	-	-	TEM-1D.v1^	-	CTX-M-65;SHV-12	-	KPC-2	-
KP90653	JAJKXO000000000	2019	Zhejiang	ZDYY	Klebsiella pneumoniae	35	474006	1387985	5377785	ST111	1	2	2	2	ybt 2; ICEKp1	322	-	0	-	0	iro 3	28	rmp 3; ICEKp1	36-1LV	-	wzi63	KL63	0.9936	O1v2	O1	0.9929	-	-	-	qnrS1	-	-	-	-	-	-	-	-	-	-	-	-	KPC-2	SHV-11.v1^
KP90813	JAJKXN000000000	2019	Zhejiang	ZDYY	Klebsiella pneumoniae	131	114004	354378	5845901	ST11	1	2	7	7	ybt 9; ICEKp3	192-1LV	-	0	-	0	-	0	-	0	-	wzi64	KL64	0.999	O2v1	O2	0.9864	armA	-	-	-	-	mphE.v2;msrE	-	-	sul1	tet(A).v1	-	dfrA1.v1	-	-	-	-	KPC-2	SHV-11.v1
KP91262	JAJKXM000000000	2019	Zhejiang	ZDYY	Klebsiella pneumoniae	86	175959	708676	5704450	ST11	4	2	6	6	ybt 9; ICEKp3	192-1LV	-	0	iuc 1	1	-	0	rmp 1; KpVP-1	40-1LV	rmpA2_3-47%	wzi64	KL64	0.9991	O2v1	O2	0.9864	-	-	-	qnrS1	-	-	-	-	sul2	tet(A).v1	-	dfrA14.v1^	LAP-2	-	-	-	KPC-2	SHV-11.v1
KP91471	JAJKXL000000000	2019	Zhejiang	ZJ5	Klebsiella pneumoniae	104	176163	484823	5794775	ST11	4	2	9	12	ybt 9; ICEKp3	192-2LV	-	0	iuc 1	1	-	0	rmp 1; KpVP-1	40	rmpA2_3-47%	wzi64	KL64	0.9991	O2v1	O2	0.9865	aadA2;rmtB	-	-	qnrS1	-	-	catII.2*	-	sul2	tet(A).v1	-	dfrA14.v1^	LAP-2;TEM-1D.v1^	-	CTX-M-65;SHV-12	-	KPC-2	-
KP91472	JAJKXK000000000	2019	Zhejiang	ZJ5	Klebsiella pneumoniae	111	152297	484638	5831093	ST11	4	2	9	12	ybt 9; ICEKp3	192-2LV	-	0	iuc 1	1	-	0	rmp 1; KpVP-1	40	rmpA2_3-47%	wzi64	KL64	0.9991	O2v1	O2	0.9865	aadA2;rmtB	-	-	qnrS1	-	-	catII.2*	-	sul2	tet(A).v1	-	dfrA14.v1^	LAP-2;TEM-1D.v1^	-	CTX-M-65;SHV-12	-	KPC-2	-
KP91476	JAJKXJ000000000	2019	Zhejiang	ZJ5	Klebsiella pneumoniae	109	176063	484638	5833562	ST11	4	2	9	12	ybt 9; ICEKp3	192-2LV	-	0	iuc 1	1	-	0	rmp 1; KpVP-1	40	rmpA2_3-47%	wzi64	KL64	0.9991	O2v1	O2	0.9865	aadA2;rmtB	-	-	qnrS1	-	-	catII.2*	-	sul2	tet(A).v1	-	dfrA14.v1^	LAP-2;TEM-1D.v1^	-	CTX-M-65;SHV-12	-	KPC-2	-
KP91478	JAJKXI000000000	2019	Zhejiang	ZJ5	Klebsiella pneumoniae	110	152297	355278	5828887	ST11	4	2	9	11	ybt 9; ICEKp3	192-2LV	-	0	iuc 1	1	-	0	rmp 1; KpVP-1	40	rmpA2_3-47%	wzi64	KL64	0.9991	O2v1	O2	0.9865	aadA2;rmtB	-	-	qnrS1	-	-	catII.2*	-	sul2	tet(A).v1	-	dfrA14.v1^	LAP-2;TEM-1D.v1^	-	CTX-M-65	-	KPC-2	SHV-11.v1
KP91480	JAJKXH000000000	2019	Zhejiang	ZJ5	Klebsiella pneumoniae	108	152297	355093	5831149	ST11	4	2	9	12	ybt 9; ICEKp3	192-2LV	-	0	iuc 1	1	-	0	rmp 1; KpVP-1	40	rmpA2_3-47%	wzi64	KL64	0.9991	O2v1	O2	0.9865	aadA2;rmtB	-	-	qnrS1	-	-	catII.2*	-	sul2	tet(A).v1	-	dfrA14.v1^	LAP-2;TEM-1D.v1^	-	CTX-M-65;SHV-12	-	KPC-2	-
KP91485	JAJKXG000000000	2019	Zhejiang	ZJ5	Klebsiella pneumoniae	109	152266	355093	5795491	ST11	4	2	9	11	ybt 9; ICEKp3	192-2LV	-	0	iuc 1	1	-	0	rmp 1; KpVP-1	40	rmpA2_3-47%	wzi64	KL64	0.9991	O2v1	O2	0.9865	aadA2;rmtB	-	-	qnrS1	-	-	catII.2*	-	sul2	tet(A).v1	-	dfrA14.v1^	LAP-2;TEM-1D.v1^	-	CTX-M-65	-	KPC-2	SHV-11.v1^
KP91487	JAJKXF000000000	2019	Zhejiang	ZJ5	Klebsiella pneumoniae	108	162331	482227	5796961	ST11	4	2	9	11	ybt 9; ICEKp3	192-2LV	-	0	iuc 1	1	-	0	rmp 1; KpVP-1	40	rmpA2_3-47%	wzi64	KL64	0.9991	O2v1	O2	0.9865	aadA2;rmtB	-	-	qnrS1	-	-	catII.2*	-	sul2	tet(A).v1	-	dfrA14.v1^	LAP-2;TEM-1D.v1^	-	CTX-M-65	-	KPC-2	SHV-11.v1^
KP91497	JAJKXE000000000	2019	Zhejiang	ZJ5	Klebsiella pneumoniae	117	141210	364763	5740636	ST11	4	2	8	10	ybt 9; ICEKp3	192-2LV	-	0	iuc 1	1	-	0	-	0	-	wzi64	KL64	0.999	O2v1	O2	0.9864	aadA2;rmtB	-	-	qnrS1	-	-	catII.2*	-	sul2	tet(A).v1	-	-	LAP-2;TEM-1D.v1^	-	CTX-M-65	-	KPC-2	SHV-11.v1
KP91509	JAJKXD000000000	2019	Zhejiang	ZJ5	Klebsiella pneumoniae	112	162293	366707	5793884	ST11	4	2	9	12	ybt 9; ICEKp3	192-2LV	-	0	iuc 1	1	-	0	rmp 1; KpVP-1	40	rmpA2_3-47%	wzi31	KL31	0.9941	O2v1	O2	0.9865	aadA2;rmtB	-	-	qnrS1	-	-	catII.2*	-	sul2	tet(A).v1	-	dfrA14.v1^	LAP-2;TEM-1D.v1^	-	CTX-M-65;SHV-12	-	KPC-2	-
KP91770	JAJKXC000000000	2019	Zhejiang	ZDYY	Klebsiella pneumoniae	108	148496	353834	5777884	ST11	4	2	9	11	ybt 9; ICEKp3	192-2LV	-	0	iuc 1	1	-	0	rmp 1; KpVP-1	27-1LV	rmpA2_3-47%	wzi64	KL64	0.999	O2v1	O2	0.9865	rmtB	-	-	qnrS1	-	-	catII.2*	-	sul2	tet(A).v1	-	dfrA14.v1^	LAP-2;TEM-1D.v1^	-	CTX-M-65;SHV-31.v1	-	KPC-2	-
KP91911	JAJKXB000000000	2019	Zhejiang	ZDYY	Klebsiella pneumoniae	97	141007	353720	5782006	ST11	4	2	7	7	ybt 9; ICEKp3	192-1LV	-	0	iuc 1	1	-	0	rmp 1; KpVP-1	40	rmpA2_3-47%	wzi64	KL64	0.9991	O2v1	O2	0.9864	-	-	-	qnrS1	-	-	catII.2*	-	sul2	tet(A).v1	-	dfrA14.v1^	LAP-2	-	-	-	KPC-2	SHV-11.v1
KP91917	JAJKXA000000000	2019	Zhejiang	ZDYY	Klebsiella pneumoniae	90	176171	693488	5705065	ST11	4	2	6	6	ybt 9; ICEKp3	192-1LV	-	0	iuc 1	1	-	0	rmp 1; KpVP-1	40-1LV	rmpA2_3-47%	wzi64	KL64	0.9991	O2v1	O2	0.9864	-	-	-	qnrS1	-	-	-	-	sul2	tet(A).v1	-	dfrA14.v1^	LAP-2	-	-	-	KPC-2	SHV-11.v1
KP92063	JAJKWZ000000000	2019	Zhejiang	ZDYY	Klebsiella pneumoniae	81	176165	691471	5551430	ST11	1	2	6	6	ybt 9; ICEKp3	192-1LV	-	0	-	0	-	0	-	0	-	wzi64	KL64	0.999	O2v1	O2	0.9865	aadA2;rmtB	-	fosA3	-	-	-	-	-	-	-	-	-	TEM-1D.v1^	-	CTX-M-65	-	KPC-2	SHV-11.v1
KP92132	JAJKWY000000000	2019	Zhejiang	ZDYY	Klebsiella pneumoniae	127	142156	337372	5789982	ST11	4	2	9	12	ybt 9; ICEKp3	192-2LV	-	0	iuc 1	1	-	0	-	0	rmpA2_3-47%	wzi21	KL21	0.9857	O2v1	O2	0.9836	aadA2;rmtB	-	-	qnrS1	-	-	catII.2*	-	sul2	tet(A).v1	-	dfrA14.v1^	LAP-2;TEM-1D.v1^	-	CTX-M-65;SHV-12	-	KPC-2	-
KP92188	JAJKWX000000000	2019	Zhejiang	ZDYY	Klebsiella pneumoniae	102	151791	354404	5712403	ST11	4	2	8	10	ybt 9; ICEKp3	192-2LV	-	0	iuc 1	1	-	0	rmp unknown	0	rmpA2_3-47%	wzi64	KL64	0.9991	O2v1	O2	0.9865	rmtB	-	-	qnrS1	-	-	catII.2*	-	sul2	tet(A).v1	-	-	LAP-2;TEM-1D.v1^	-	CTX-M-65;SHV-31.v1	-	KPC-2	-
KP92238	JAJKWW000000000	2019	Zhejiang	ZDYY	Klebsiella pneumoniae	115	141210	349382	5785104	ST11	4	2	9	12	ybt 9; ICEKp3	192-2LV	-	0	iuc 1	1	-	0	-	0	rmpA2_3-47%	wzi64	KL64	0.9991	O2v1	O2	0.9865	aadA2;rmtB	-	-	qnrS1	-	-	catII.2*	-	sul2	tet(A).v1	-	dfrA14.v1^	LAP-2;TEM-1D.v1^	-	CTX-M-65;SHV-12	-	KPC-2	-
KP92376	JAJKWV000000000	2019	Zhejiang	ZDYY	Klebsiella pneumoniae	118	141210	349568	5784709	ST11	4	2	9	11	ybt 9; ICEKp3	192-2LV	-	0	iuc 1	1	-	0	-	0	rmpA2_3-47%	wzi64	KL64	0.9991	O2v1	O2	0.9865	aadA2;rmtB	-	-	qnrS1	-	-	catII.2*	-	sul2	tet(A).v1	-	dfrA14.v1^	LAP-2;TEM-1D.v1^	-	CTX-M-65	-	KPC-2	SHV-11.v1^
KP92425	JAJKWU000000000	2019	Zhejiang	ZDYY	Klebsiella pneumoniae	84	175502	365920	5490537	ST11	1	2	6	6	ybt 9; ICEKp3	192-1LV	-	0	-	0	-	0	-	0	-	wzi64	KL64	0.9991	O2v1	O2	0.9865	aadA2;rmtB	-	-	-	-	-	catII.2*	-	-	-	-	-	TEM-1D.v1^	-	CTX-M-65	-	KPC-2	SHV-11.v1
KP92716	JAJKWT000000000	2019	Zhejiang	ZDYY	Klebsiella pneumoniae	91	176163	331152	5650042	ST11	1	2	5	5	ybt 9; ICEKp3	192-2LV	-	0	-	0	-	0	-	0	-	wzi64	KL64	0.9991	O2v1	O2	0.9865	aadA2;rmtB	-	-	-	-	-	-	-	-	-	-	-	TEM-1D.v1^	-	CTX-M-65	-	KPC-2	SHV-11.v1^
KP92786	JAJKWS000000000	2019	Zhejiang	ZDYY	Klebsiella pneumoniae	90	176063	333851	5651406	ST11	1	2	5	6	ybt 9; ICEKp3	192-2LV	-	0	-	0	-	0	-	0	-	wzi64	KL64	0.9991	O2v1	O2	0.9865	aadA2;rmtB	-	-	-	-	-	-	-	-	-	-	-	TEM-1D.v1^	-	CTX-M-65;SHV-12	-	KPC-2	-
KP92868	JAJKWR000000000	2019	Zhejiang	ZDYY	Klebsiella pneumoniae	124	151743	353834	5934715	ST11	4	2	8	10	ybt 9; ICEKp3	192-1LV	-	0	iuc 1	1-1LV	iro 1 (incomplete)	1-1LV	-	0	rmpA2_8*	wzi64	KL64	0.9991	O2v1	O2	0.9865	aac(6')-Ib;aadA2^;armA	-	-	-	-	mphE.v2;msrE	catB8	-	-	-	-	dfrA12	TEM-1D.v1^	-	CTX-M-3	-	KPC-2	SHV-11.v1
KP92874	JAJKWQ000000000	2019	Zhejiang	ZDYY	Klebsiella pneumoniae	68	212319	607222	5490806	ST15	1	2	3	2	ybt 14; ICEKp5?	131-4LV	-	0	-	0	-	0	-	0	-	wzi19	KL19	0.9491	O1v2	O1	0.9999	aac(3)-IId^	-	-	-	-	-	-	-	-	-	-	-	-	-	-	-	KPC-2	SHV-28.v1^
KP92986	JAJKWP000000000	2019	Zhejiang	ZDYY	Klebsiella pneumoniae	111	148706	353834	5778255	ST11	4	2	9	11	ybt 9; ICEKp3	192-2LV	-	0	iuc 1	1	-	0	rmp 1; KpVP-1	27-1LV	rmpA2_3-47%	wzi64	KL64	0.999	O2v1	O2	0.9865	rmtB	-	-	qnrS1	-	-	catII.2*	-	sul2	tet(A).v1	-	dfrA14.v1^	LAP-2;TEM-1D.v1^	-	CTX-M-65;SHV-31.v1	-	KPC-2	-
KP93106	JAJKWO000000000	2019	Zhejiang	ZDYY	Klebsiella pneumoniae	91	178903	331203	5650517	ST11	1	2	5	5	ybt 9; ICEKp3	192-2LV	-	0	-	0	-	0	-	0	-	wzi64	KL64	0.9991	O2v1	O2	0.9865	aadA2;rmtB	-	-	-	-	-	-	-	-	-	-	-	TEM-1D.v1^	-	CTX-M-65	-	KPC-2	SHV-11.v1
KP93217	JAJKWN000000000	2019	Zhejiang	ZDYY	Klebsiella pneumoniae	119	138509	337372	5778040	ST11	4	2	9	12	ybt 9; ICEKp3	192-2LV	-	0	iuc 1	1	-	0	-	0	rmpA2_3-47%	wzi21	KL21	0.9857	O2v1	O2	0.9836	aadA2;rmtB	-	-	qnrS1	-	-	catII.2*	-	sul2	tet(A).v1	-	dfrA14.v1^	LAP-2;TEM-1D.v1^	-	CTX-M-65;SHV-12	-	KPC-2	-
KP93385	JAJKWM000000000	2019	Zhejiang	ZDYY	Klebsiella pneumoniae	116	176165	354218	5805825	ST11	4	2	8	10	ybt 9; ICEKp3	192-1LV	-	0	iuc 1	1-1LV	-	0	-	0	rmpA2_8*	wzi64	KL64	0.9991	O2v1	O2	0.9865	aac(6')-Ib;aadA2^;armA	-	-	-	-	mphE.v2;msrE	catB8	-	-	-	-	dfrA12	TEM-1D.v1^	-	CTX-M-3	-	KPC-2	SHV-11.v1
KP93445	JAJKWL000000000	2019	Zhejiang	ZDYY	Klebsiella pneumoniae	102	178675	366310	5724345	ST11	4	2	9	12	ybt 9; ICEKp3	192-2LV	-	0	iuc 1	1	-	0	rmp 1; KpVP-1	40	rmpA2_3-47%	wzi64	KL64	0.9991	O2v1	O2	0.9865	aadA2;rmtB	-	-	qnrS1	-	-	catII.2*	-	sul2	tet(A).v1	-	dfrA14.v1^	LAP-2;TEM-1D.v1^	-	CTX-M-65;SHV-12^	-	KPC-2	-
KP93754	JAJKWK000000000	2019	Zhejiang	ZDYY	Klebsiella pneumoniae	109	225089	1029340	5564585	ST290	1	2	7	7	ybt 14; ICEKp5	145-2LV	-	0	-	0	-	0	-	0	-	wzi21	KL21	0.9799	O1v1	O1	0.9811	-	-	-	qnrS1	-	-	-	-	sul1	tet(A).v1	-	dfrA1.v1	LAP-2	-	CTX-M-14	-	KPC-2	SHV-1
KP93758	JAJKWJ000000000	2019	Zhejiang	ZDYY	Klebsiella pneumoniae	111	138740	266003	5691824	ST11	1	2	9	12	ybt 9; ICEKp3	192-2LV	-	0	-	0	-	0	rmp 1; KpVP-1	40	-	wzi64	KL64	0.999	O2v1	O2	0.9865	aadA2;rmtB	-	-	qnrS1	-	-	catII.2*	-	sul2	tet(A).v1	-	dfrA14.v1^	LAP-2;TEM-1D.v1^	-	CTX-M-65;SHV-12	-	KPC-2	-
KP94001	JAJKWI000000000	2019	Anhui	AH1	Klebsiella pneumoniae	98	180402	333974	5624309	ST11	4	2	6	6	ybt 9; ICEKp3	192-1LV	-	0	iuc 1	1	-	0	-	0	rmpA2_8-60%	wzi209	KL47	0.9939	OL101	OL101	0.9208	aac(3)-IId^;rmtB	-	-	-	-	-	catII.2*	-	-	-	-	-	TEM-1D.v1^	-	CTX-M-65	-	KPC-2	-
KP94035	JAJKWH000000000	2019	Jiangxi	JX1	Klebsiella pneumoniae	92	210778	356419	5498534	ST11	1	2	6	6	ybt 9; ICEKp3	192-2LV	-	0	-	0	-	0	-	0	-	wzi64	KL64	0.9991	O2v1	O2	0.9865	aadA2;rmtB	-	fosA3	-	-	-	-	-	-	-	-	-	TEM-1D.v1^	-	CTX-M-65	-	KPC-2	SHV-11.v1
KP94074	JAJKWG000000000	2019	Anhui	AH5	Klebsiella pneumoniae	111	130068	334366	5873458	ST11	4	2	8	10	ybt 9; ICEKp3	192-1LV	-	0	iuc 1	1	-	0	rmp 1; KpVP-1	40-1LV	rmpA2_3-47%	wzi64	KL64	0.999	O2v1	O2	0.9865	aadA2;rmtB	-	-	qnrS1	-	-	catII.2*	-	sul2	tet(A).v1	-	-	LAP-2;TEM-1D.v1^	-	CTX-M-65	-	KPC-2	-
KP94082	JAJKWF000000000	2019	Anhui	AH5	Klebsiella pneumoniae	113	129865	353337	5869116	ST11	4	2	8	10	ybt 9; ICEKp3	192-1LV	-	0	iuc 1	1	-	0	rmp 1; KpVP-1	40-1LV	rmpA2_3-47%	wzi64	KL64	0.999	O2v1	O2	0.9865	aadA2;rmtB	-	-	qnrS1	-	-	catII.2*	-	sul2	tet(A).v1	-	-	LAP-2;TEM-1D.v1^	-	CTX-M-65	-	KPC-2	SHV-11.v1
KP94085	JAJKWE000000000	2019	Anhui	AH5	Klebsiella pneumoniae	117	130068	353720	5869945	ST11	4	2	8	10	ybt 9; ICEKp3	192-1LV	-	0	iuc 1	1	-	0	rmp 1; KpVP-1	40-1LV	rmpA2_3-47%	-	KL64	0.9989	O2v1	O2	0.9865	aadA2;rmtB	-	-	qnrS1	-	-	catII.2*	-	sul2	tet(A).v1	-	-	LAP-2;TEM-1D.v1^	-	CTX-M-65	-	KPC-2	SHV-11.v1
KP94092	JAJKWD000000000	2019	Anhui	AH5	Klebsiella pneumoniae	120	129865	353337	5869368	ST11	4	2	8	10	ybt 9; ICEKp3	192-1LV	-	0	iuc 1	1	-	0	rmp 1; KpVP-1	40-1LV	rmpA2_3-47%	wzi64	KL64	0.999	O2v1	O2	0.9865	aadA2;rmtB	-	-	qnrS1	-	-	catII.2*	-	sul2	tet(A).v1	-	-	LAP-2;TEM-1D.v1^	-	CTX-M-65	-	KPC-2	SHV-11.v1
KP94097	JAJMNP000000000	2019	Anhui	AH5	Klebsiella quasipneumoniae subsp. quasipneumoniae	105	502556	783964	5941692	ST196	0	2	9	10	-	0	-	0	-	0	-	0	-	0	-	wzi97	KL46	0.9816	O3/O3a	O3/O3a	0.9608	aac(6')-Ib-cr.v2*	-	fosA3	qnrA1^	-	mphA	catB3.v2;catB8	arr-3	-	-	-	-	OXA-1	-	SHV-12	-	NDM-1	OKP-A-5*
KP94099	JAJKWC000000000	2019	Anhui	AH5	Klebsiella pneumoniae	102	129409	353834	5754581	ST11	4	2	5	5	ybt 9; ICEKp3	192-1LV	-	0	iuc 1	1	-	0	-	0	rmpA2_3-47%	wzi64	KL64	0.999	O2v1	O2	0.9865	aadA2;rmtB	-	-	-	-	-	-	-	-	-	-	-	TEM-1D.v1^	-	CTX-M-65	-	KPC-2	SHV-11.v1
KP94102	JAJKWB000000000	2019	Anhui	AH5	Klebsiella pneumoniae	116	137751	353337	5870906	ST11	4	2	8	10	ybt 9; ICEKp3	192-1LV	-	0	iuc 1	1	-	0	rmp 1; KpVP-1	40-1LV	rmpA2_3-47%	wzi64	KL64	0.999	O2v1	O2	0.9865	aadA2;rmtB	-	-	qnrS1	-	-	catII.2*	-	sul2	tet(A).v1	-	-	LAP-2;TEM-1D.v1^	-	CTX-M-65	-	KPC-2	SHV-11.v1
KP94142	JAJKWA000000000	2019	Henan	HN	Klebsiella pneumoniae	100	152222	354576	5721725	ST11	4	2	5	6	ybt 9; ICEKp3	192-1LV	-	0	iuc 1	1	iro 1	2	rmp 1; KpVP-1	40-1LV	rmpA2_3-47%	wzi64	KL64	0.9991	O2v1	O2	0.9865	aac(3)-IId^;aadA2;aadA5	-	-	-	-	mphA	-	-	-	-	-	dfrA17	-	-	-	-	KPC-2	SHV-11.v1
KP94147	JAJKVZ000000000	2019	Henan	HN	Klebsiella pneumoniae	80	181554	470752	5523926	ST2237	4	2	6	8	ybt 14; ICEKp5?	131-4LV	-	0	iuc 1	1	-	0	-	0	rmpA2_8-60%	wzi19	KL19	0.949	O1v2	O1	1	aac(3)-IId^;armA	-	-	qnrB4	-	mphE.v2;msrE	-	-	sul1	-	-	-	DHA-1	-	-	-	KPC-2	SHV-28.v1^
KP94187	JAJKVY000000000	2019	Hubei	HB2	Klebsiella pneumoniae	125	225072	689756	5889591	ST726	0	3	12	17	-	0	-	0	-	0	-	0	-	0	-	wzi39	KL39	0.9879	O3b	O3b	0.9905	aadA16*;aadA2^;aph3-Ia.v1^	-	-	qnrB2.v2^	-	mphA	catB3.v2;floR.v1*	arr-3	sul1;sul1	tet(A).v1*	-	dfrA12;dfrA27	OXA-1	-	CTX-M-27	-	KPC-2;NDM-1	SHV-11.v1^
KP94192	JAJKVX000000000	2019	Hubei	HB2	Klebsiella pneumoniae	125	129409	226864	5507481	ST11	1	2	6	5	ybt 9; ICEKp3	192-1LV	-	0	-	0	-	0	-	0	-	wzi209	KL47	0.9739	OL101	OL101	0.919	rmtB	-	fosA3	-	-	-	-	-	-	-	-	-	TEM-1D.v1^	-	CTX-M-65	-	KPC-2	SHV-11.v1
KP94274	JAJKVW000000000	2019	Yunnan	YN	Klebsiella pneumoniae	53	316363	949164	5319366	ST15	0	1	4	3	-	0	-	0	-	0	-	0	-	0	-	wzi24	KL24	0.9998	O1v1	O1	0.9853	aph(3')-IIa	-	-	-	-	-	floR.v1*	-	-	-	-	-	-	-	CTX-M-55	-	-	SHV-28.v1^
KP94383	JAJKVV000000000	2019	Shandong	SD4	Klebsiella pneumoniae	88	363974	1835603	5616165	ST2407	1	2	6	11	ybt 14; ICEKp5	140-2LV	-	0	-	0	-	0	-	0	-	wzi25	KL25	0.9998	O5	O5	0.9421	aac(3)-IId^;aac(6')-Ib-cr.v2;aadA16*;strA.v1^;strB.v1	-	-	-	-	mphA	-	arr-3	sul1;sul2	-	-	dfrA27	-	-	-	-	NDM-1	SHV-1^
KP94521	JAJKVU000000000	2019	Zhejiang	ZJ3	Klebsiella pneumoniae	74	479348	1736654	5491005	ST17	3	2	9	14	-	0	-	0	iuc 3	23	-	0	-	0	-	wzi141	KL25	0.9917	O5	O5	0.942	aadA*;strA.v1^;strB.v1	-	-	qnrS1	-	-	cmlA5;floR.v1	arr-2	sul2	tet(A).v2	-	dfrA14.v1^	LAP-2;OXA-10	-	-	-	KPC-2;NDM-1	SHV-11.v1^
KP94571	JAJKVT000000000	2019	Anhui	AH4	Klebsiella pneumoniae	111	151747	380262	5823095	ST11	4	2	6	6	ybt 9; ICEKp3	192-2LV	-	0	iuc 1	1-1LV	-	0	-	0	rmpA2_2-54%	wzi209	KL47	0.9742	OL101	OL101	0.9205	aadA2;rmtB	-	-	-	-	mphA	-	-	-	-	-	-	TEM-1D.v1^	-	CTX-M-65	-	KPC-2	SHV-11.v1
KP94985	JAJKVS000000000	2019	Zhejiang	ZDYY	Klebsiella pneumoniae	109	114008	404672	5809522	ST11	4	2	8	11	ybt 9; ICEKp3	192-1LV	-	0	iuc 1	1-1LV	-	0	-	0	rmpA2_3-47%	wzi64	KL64	0.9991	O2v1	O2	0.9864	aadA2;rmtB	-	-	qnrS1	-	-	catII.2*	-	sul2	tet(A).v1	-	-	LAP-2;TEM-1D.v1^	-	CTX-M-65;SHV-12	-	KPC-2	-
KP95192	JAJKVR000000000	2019	Zhejiang	ZDYY	Klebsiella pneumoniae	104	121649	402261	5732097	ST11	4	2	5	6	ybt 9; ICEKp3	192-1LV	-	0	iuc 1	1-1LV	-	0	-	0	rmpA2_3-47%	wzi64	KL64	0.999	O2v1	O2	0.9864	aadA2;rmtB	-	-	-	-	-	-	-	-	-	-	-	TEM-1D.v1^	-	CTX-M-65;SHV-12	-	KPC-2	-
KP95280	JAJKVQ000000000	2019	Zhejiang	ZDYY	Klebsiella pneumoniae	122	151790	343591	5934602	ST11	4	2	8	10	ybt 9; ICEKp3	192-1LV	-	0	iuc 1	1-1LV	iro 1 (incomplete)	1-1LV	-	0	rmpA2_8*	wzi64	KL64	0.999	O2v1	O2	0.9865	aac(6')-Ib;aadA2^;armA	-	-	-	-	mphE.v2;msrE	catB8	-	-	-	-	dfrA12	TEM-1D.v1^	-	CTX-M-3	-	KPC-2	SHV-11.v1
KP95353	JAJKVP000000000	2019	Jiangsu	JS1	Klebsiella pneumoniae	121	250375	695412	5816539	ST35	4	2	8	8	ybt 9; ICEKp3	183-1LV	-	0	iuc 3	23	-	0	-	0	-	wzi16	KL16	0.994	O1v1	O1	0.9851	aadA2^	-	-	qnrS1	-	-	floR.v1*	-	sul2	tet(A).v1	-	dfrA12	LAP-2	-	-	-	KPC-2	SHV-33
KP95410	JAJKVO000000000	2019	Jiangsu	JS1	Klebsiella pneumoniae	126	150400	270113	5777632	ST11	1	2	9	9	ybt 9; ICEKp3	192-1LV	-	0	-	0	-	0	-	0	-	wzi64	KL64	0.999	O2v1	O2	0.9865	aadA2	-	-	qnrS1	-	ermB.v1*	catII.2*	-	sul2	tet(A).v1	-	dfrA14.v1^	LAP-2	-	-	-	KPC-2	SHV-11.v1
KP95513	JAJKVN000000000	2019	Anhui	AH10	Klebsiella pneumoniae	31	326719	1492180	5500289	ST23	2	2	1	1	ybt 1; ICEKp10	46	clb 2	29	-	0	-	0	-	0	-	wzi1	KL1	0.9999	O1v2	O1	0.9911	-	-	-	-	-	-	-	-	-	-	-	-	-	-	-	-	KPC-2	SHV-11.v1^
KP95558	JAJKVM000000000	2019	Anhui	AH7	Klebsiella pneumoniae	108	144783	353337	5827117	ST11	4	2	8	10	ybt 9; ICEKp3	192-1LV	-	0	iuc 1	1	-	0	rmp 1; KpVP-1	40-1LV	rmpA2_3-47%	wzi64	KL64	0.9991	O2v1	O2	0.9865	aadA2;rmtB	-	-	qnrS1	-	-	catII.2*	-	sul2	tet(A).v1	-	-	LAP-2;TEM-1D.v1^	-	CTX-M-65	-	KPC-2	SHV-11.v1
KP95572	JAJKVL000000000	2019	Anhui	AH7	Klebsiella pneumoniae	118	137750	334750	5826835	ST11	4	2	8	10	ybt 9; ICEKp3	192-1LV	-	0	iuc 1	1	-	0	rmp 1; KpVP-1	40-1LV	rmpA2_3-47%	wzi64	KL64	0.9991	O2v1	O2	0.9865	aadA2;rmtB	-	-	qnrS1	-	-	catII.2*	-	sul2	tet(A).v1	-	-	LAP-2;TEM-1D.v1^	-	CTX-M-65	-	KPC-2	-
KP95619	JAJKVK000000000	2019	Zhejiang	ZDYY	Klebsiella pneumoniae	123	151790	353834	5934412	ST11	4	2	8	10	ybt 9; ICEKp3	192-1LV	-	0	iuc 1	1-1LV	iro 1 (incomplete)	1-1LV	-	0	rmpA2_8*	wzi64	KL64	0.9991	O2v1	O2	0.9865	aac(6')-Ib;aadA2^;armA	-	-	-	-	mphE.v2;msrE	catB8	-	-	-	-	dfrA12	TEM-1D.v1^	-	CTX-M-3	-	KPC-2	SHV-11.v1
KP95930	JAJKVJ000000000	2019	Zhejiang	ZDYY	Klebsiella pneumoniae	109	114004	404672	5809291	ST11	4	2	8	11	ybt 9; ICEKp3	192-1LV	-	0	iuc 1	1-1LV	-	0	-	0	rmpA2_3-47%	wzi64	KL64	0.9991	O2v1	O2	0.9864	aadA2;rmtB	-	-	qnrS1	-	-	catII.2*	-	sul2	tet(A).v1	-	-	LAP-2;TEM-1D.v1^	-	CTX-M-65;SHV-12	-	KPC-2	-
KP96202	JAJKVI000000000	2019	Zhejiang	ZDYY	Klebsiella pneumoniae	108	151791	353834	5827070	ST11	4	2	10	13	ybt 9; ICEKp3	192-1LV	-	0	iuc 1	1	-	0	rmp 1; KpVP-1	40	rmpA2_3-47%	wzi64	KL64	0.9991	O2v1	O2	0.9865	aadA2;rmtB	-	fosA3	qnrS1	-	-	catII.2*	-	sul2	tet(A).v1	-	dfrA14.v1^	LAP-2;TEM-1D.v1^	-	CTX-M-65;SHV-12	-	KPC-2	-
KP96271	JAJKVH000000000	2019	Zhejiang	ZDYY	Klebsiella pneumoniae	98	143010	354218	5864217	ST11	4	3	7	7	ybt 9; ICEKp3	192-1LV	-	0	iuc 1	1	-	0	rmp 1; KpVP-1	40	rmpA2_3-47%	wzi64	KL64	0.9991	O2v1	O2	0.9865	aadA2;rmtB	-	fosA3	-	-	-	-	-	-	-	-	-	TEM-1D.v1^	-	CTX-M-65;SHV-12	-	KPC-2	-
KP96938	JAJKVG000000000	2019	Zhejiang	ZDYY	Klebsiella pneumoniae	106	142841	354218	5791970	ST11	4	2	9	10	ybt 9; ICEKp3	192-2LV	-	0	iuc 1	1	-	0	rmp 1; KpVP-1	27-1LV	rmpA2_3-47%	wzi64	KL64	0.9991	O2v1	O2	0.9865	rmtB	-	-	qnrS1	-	-	catII.2*	-	sul2	tet(A).v1	-	dfrA14.v1^	LAP-2;TEM-1D.v1^	-	CTX-M-65	-	KPC-2	SHV-11.v1^
KP97085	JAJKVF000000000	2019	Zhejiang	ZDYY	Klebsiella pneumoniae	109	150573	337372	5691703	ST11	4	2	9	12	ybt 9; ICEKp3	192-2LV	-	0	iuc 1	1	-	0	-	0	rmpA2_3-47%	wzi21	KL21	0.9856	O2v1	O2	0.9836	aadA2;rmtB	-	-	qnrS1	-	-	catII.2*	-	sul2	tet(A).v1	-	dfrA14.v1^	LAP-2;TEM-1D.v1^	-	CTX-M-65;SHV-12	-	KPC-2	-
KP97304	JAJKVE000000000	2019	Zhejiang	ZDYY	Klebsiella pneumoniae	105	159922	340928	5802436	ST11	4	2	8	8	ybt 9; ICEKp3	192-1LV	-	0	iuc 1	1	-	0	rmp 1; KpVP-1	27-1LV	rmpA2_3-47%	wzi64	KL64	0.9991	O2v1	O2	0.9865	aadA2	-	-	qnrS1	-	-	catII.2*	-	sul2	tet(A).v1	-	dfrA14.v1^	LAP-2	-	-	-	KPC-2	SHV-11.v1
KP97491	JAJKVD000000000	2019	Zhejiang	ZDYY	Klebsiella pneumoniae	115	135893	236897	5587296	ST11	1	2	6	6	ybt 9; ICEKp3	192-1LV	-	0	-	0	-	0	-	0	-	wzi100	KL10	0.9671	O3/O3a	O3/O3a	0.9794	aadA2;rmtB	-	fosA3	-	-	-	-	-	-	-	-	-	TEM-1D.v1^	-	SHV-12	-	KPC-2	-
KP97581	JAJKVC000000000	2019	Anhui	AH7	Klebsiella pneumoniae	107	130068	334366	5750939	ST11	4	2	8	8	ybt 9; ICEKp3	192-1LV	-	0	iuc 1	1	-	0	rmp 1; KpVP-1	40-1LV	rmpA2_3-47%	wzi64	KL64	0.999	O2v1	O2	0.9865	aadA2	-	-	qnrS1	-	-	catII.2*	-	sul2	tet(A).v1	-	-	LAP-2	-	CTX-M-65	-	KPC-2	SHV-11.v1^
KP97588	JAJKVB000000000	2019	Anhui	AH7	Klebsiella pneumoniae	113	137776	335139	5822529	ST11	4	2	7	9	ybt 9; ICEKp3	192-1LV	-	0	iuc 1	1	-	0	rmp 1; KpVP-1	40-1LV	rmpA2_3-47%	wzi64	KL64	0.9991	O2v1	O2	0.9865	aadA2;rmtB	-	-	qnrS1	-	-	-	-	sul2	tet(A).v1	-	-	LAP-2;TEM-1D.v1^	-	CTX-M-65	-	KPC-2	SHV-11.v1
KP97596	JAJKVA000000000	2019	Anhui	AH7	Klebsiella pneumoniae	114	130156	335139	5822700	ST11	4	2	7	9	ybt 9; ICEKp3	192-1LV	-	0	iuc 1	1	-	0	rmp 1; KpVP-1	40-1LV	rmpA2_3-47%	wzi64	KL64	0.9991	O2v1	O2	0.9865	aadA2;rmtB	-	-	qnrS1	-	-	-	-	sul2	tet(A).v1	-	-	LAP-2;TEM-1D.v1^	-	CTX-M-65	-	KPC-2	-
KP97621	JAJKUZ000000000	2019	Zhejiang	ZDYY	Klebsiella pneumoniae	111	147264	337372	5689719	ST11	4	2	9	11	ybt 9; ICEKp3	192-2LV	-	0	iuc 1	1	-	0	-	0	rmpA2_3-47%	wzi21	KL21	0.9856	O2v1	O2	0.9836	aadA2;rmtB	-	-	qnrS1	-	-	catII.2*	-	sul2	tet(A).v1	-	dfrA14.v1^	LAP-2;TEM-1D.v1^	-	SHV-12	-	KPC-2	-
KP97822	JAJKUY000000000	2019	Zhejiang	ZDYY	Klebsiella pneumoniae	87	144106	367394	5511500	ST11	1	2	5	4	ybt 9; ICEKp3	192-2LV	-	0	-	0	-	0	-	0	-	wzi64	KL64	0.9991	O2v1	O2	0.9865	aadA2	-	-	-	-	-	catII.2*	-	-	-	-	-	-	-	CTX-M-65	-	KPC-2	SHV-11.v1
KP98180	JAJKUX000000000	2019	Zhejiang	ZDYY	Klebsiella pneumoniae	114	114004	322467	5809207	ST11	4	2	8	11	ybt 9; ICEKp3	192-1LV	-	0	iuc 1	1-1LV	-	0	-	0	rmpA2_3-47%	wzi64	KL64	0.9991	O2v1	O2	0.9864	aadA2;rmtB	-	-	qnrS1	-	-	catII.2*	-	sul2	tet(A).v1	-	-	LAP-2;TEM-1D.v1^	-	CTX-M-65;SHV-12^	-	KPC-2	-
KP98308	JAJKUW000000000	2019	Zhejiang	ZDYY	Klebsiella pneumoniae	119	128210	355093	5984685	ST11	4	3	10	11	ybt 9; ICEKp3	192-1LV	-	0	iuc 1	1	-	0	rmp 1; KpVP-1	40	rmpA2_3-47%	wzi64	KL64	0.9991	O2v1	O2	0.9865	aadA2;rmtB	-	fosA3	qnrS1	-	-	catII.2*	-	sul2	tet(A).v1	-	-	LAP-2;TEM-1D.v1^	-	CTX-M-65	-	KPC-2	-
KP98591	JAJKUV000000000	2019	Zhejiang	ZDYY	Klebsiella pneumoniae	96	140097	362730	5747300	ST11	4	2	8	9	ybt 9; ICEKp3	192-1LV	-	0	iuc 1	1	-	0	rmp 1; KpVP-1	40	rmpA2_3-47%	wzi64	KL64	0.999	O2v1	O2	0.9865	aadA2	-	-	qnrS1	-	-	catII.2*	-	sul2	tet(A).v1	-	-	LAP-2	-	CTX-M-65;SHV-12	-	KPC-2	-
KP98690	JAJKUU000000000	2019	Zhejiang	ZDYY	Klebsiella pneumoniae	138	113280	404672	5833386	ST11	4	2	8	10	ybt 9; ICEKp3	192-1LV	-	0	iuc 1	1-1LV	-	0	-	0	rmpA2_3-47%	wzi64	KL64	0.9991	O2v1	O2	0.9864	aadA2;rmtB	-	-	qnrS1	-	-	catII.2*	-	sul2	tet(A).v1	-	-	LAP-2;TEM-1D.v1^	-	CTX-M-65	-	KPC-2	SHV-11.v1
KP99088	JAJKUT000000000	2019	Zhejiang	ZDYY	Klebsiella pneumoniae	116	129107	346976	5791100	ST11	4	2	9	9	ybt 9; ICEKp3	192-2LV	-	0	iuc 1	1	-	0	rmp 1; KpVP-1	40	rmpA2_3-47%	wzi64	KL64	0.9991	O2v1	O2	0.9865	aadA2	-	-	qnrS1	-	-	catII.2*	-	sul2	tet(A).v1	-	dfrA14.v1^	LAP-2	-	CTX-M-65	-	KPC-2	SHV-11.v1^
KP99333	JAJKUS000000000	2019	Zhejiang	ZDYY	Klebsiella pneumoniae	107	121649	404672	5721466	ST11	4	2	8	11	ybt 9; ICEKp3	192-1LV	-	0	iuc 1	1-1LV	-	0	-	0	rmpA2_3-47%	wzi64	KL64	0.999	O2v1	O2	0.9864	aadA2;rmtB	-	-	qnrS1	-	-	catII.2*	-	sul2	tet(A).v1	-	-	LAP-2;TEM-1D.v1^	-	CTX-M-65;SHV-12	-	KPC-2	-
KP99369	JAJKUR000000000	2019	Anhui	AH7	Klebsiella pneumoniae	109	144783	353337	5823370	ST11	4	2	7	9	ybt 9; ICEKp3	192-1LV	-	0	iuc 1	1	-	0	rmp 1; KpVP-1	40-1LV	rmpA2_3-47%	wzi64	KL64	0.9991	O2v1	O2	0.9865	aadA2;rmtB	-	-	qnrS1	-	-	-	-	sul2	tet(A).v1	-	-	LAP-2;TEM-1D.v1^	-	CTX-M-65	-	KPC-2	SHV-11.v1
KP99430	JAJKUQ000000000	2019	Anhui	AH13	Klebsiella pneumoniae	106	165339	694243	5788176	ST11	4	2	7	9	ybt 9; ICEKp3	192-2LV	-	0	iuc 1	1	-	0	rmp 1; KpVP-1	40	rmpA2_3-47%	wzi64	KL64	0.9991	O2v1	O2	0.9865	aadA2;rmtB	-	-	qnrS1	-	-	-	-	sul2	tet(A).v1	-	-	LAP-2;TEM-1D.v1^	-	CTX-M-65	-	KPC-2	SHV-11.v1
KP99503	JAJKUP000000000	2019	Zhejiang	ZJ5	Klebsiella pneumoniae	113	176063	366166	5771565	ST11	4	2	6	8	ybt 9; ICEKp3	192-2LV	-	0	iuc 1	1	-	0	-	0	rmpA2_3-47%	wzi64	KL64	0.999	O2v1	O2	0.9862	aadA2;rmtB^	-	-	qnrS1	-	-	-	-	-	tet(A).v1	-	-	LAP-2;TEM-1D.v1^	-	CTX-M-65	-	KPC-2	-
KP99509	JAJKUO000000000	2019	Zhejiang	ZJ5	Klebsiella pneumoniae	112	176163	366129	5769696	ST11	4	2	6	8	ybt 9; ICEKp3	192-2LV	-	0	iuc 1	1	-	0	-	0	rmpA2_3-47%	wzi64	KL64	0.999	O2v1	O2	0.9862	aadA2;rmtB^	-	-	qnrS1	-	-	-	-	-	tet(A).v1	-	-	LAP-2;TEM-1D.v1^	-	CTX-M-65	-	KPC-2	SHV-11.v1
KP99511	JAJKUN000000000	2019	Zhejiang	ZJ5	Klebsiella pneumoniae	107	151791	355662	5793049	ST11	4	2	8	11	ybt 9; ICEKp3	192-2LV	-	0	iuc 1	1	-	0	rmp 1; KpVP-1	40	rmpA2_3-47%	wzi31	KL31	0.9941	O2v1	O2	0.9865	aadA2;rmtB	-	-	qnrS1	-	-	catII.2*	-	sul2	tet(A).v1	-	-	LAP-2;TEM-1D.v1^	-	CTX-M-65;SHV-12	-	KPC-2	-
KP99763	JAJKUM000000000	2019	Zhejiang	ZDYY	Klebsiella pneumoniae	143	99678	322201	5724936	ST11	4	1	7	7	ybt 9; ICEKp3	192-1LV	-	0	iuc 1	1-1LV	-	0	-	0	rmpA2_3*-47%	wzi64	KL64	0.999	O2v1	O2	0.9864	aadA2	-	-	qnrS1	-	-	catII.2*	-	sul2	tet(A).v1	-	-	LAP-2	-	CTX-M-65	-	-	SHV-11.v1
KP99913	JAJKUL000000000	2019	Zhejiang	ZDYY	Klebsiella pneumoniae	68	308234	1320021	5544211	ST1	0	2	10	23	-	0	-	0	-	0	-	0	-	0	-	wzi178	KL107	0.8917	O1v2	O1	0.9949	aac(3)-IId^;aac(6')-Ib-cr.v2;aadA16*;aph3-Ia.v1;armA;rmtB;strA.v1^;strB.v1	-	-	qnrB2.v2^;qnrB4	-	mphA;mphE.v2;msrE	catII.2*;floR.v1*	arr-3	sul1;sul2*	tet(A).v1	-	dfrA27	DHA-1;TEM-1D.v1^	-	-	-	NDM-5	SHV-1^
KPK104	JAJKUK000000000	2018	Guangdong	szrmyy	Klebsiella pneumoniae	103	169883	353833	5565055	ST11	1	2	7	6	ybt 9; ICEKp3	192-1LV	-	0	-	0	-	0	-	0	-	wzi209	KL47	0.9738	OL101	OL101	0.9189	aph3-Ia.v1^	-	-	-	-	-	catB3.v2	-	sul1	-	-	-	OXA-1	-	CTX-M-65	-	KPC-2	SHV-11.v1
KPK108	JAJKUJ000000000	2018	Guangdong	szrmyy	Klebsiella pneumoniae	103	169883	354217	5565902	ST11	1	2	7	6	ybt 9; ICEKp3	192-1LV	-	0	-	0	-	0	-	0	-	wzi209	KL47	0.9738	OL101	OL101	0.9189	aph3-Ia.v1^	-	-	-	-	-	catB3.v2	-	sul1	-	-	-	OXA-1	-	CTX-M-65	-	KPC-2	SHV-11.v1
KPK112	JAJMNO000000000	2018	Guangdong	szrmyy	Klebsiella variicola subsp. variicola	64	364645	763914	6102660	ST2468-1LV	0	2	11	18	-	0	-	0	-	0	-	0	-	0	-	-	KL49	0.9891	O3/O3a	O3/O3a	0.9922	aac(3)-IId^;aac(6')-Ib-cr.v2;aadA16*;strA.v1;strB.v1	-	-	qnrB6^;qnrS1	-	mphA	catII.2*	arr-3	sul1;sul1	tet(A).v1*;tet(D)	-	dfrA27	FONA-5*	-	SFO-1.v1	-	IMP-4	LEN-13*
KPK113	JAJMNN000000000	2018	Guangdong	szrmyy	Klebsiella variicola subsp. variicola	65	351359	596921	6082997	ST2468-1LV	0	2	8	15	-	0	-	0	-	0	-	0	-	0	-	-	KL49	0.9891	O3/O3a	O3/O3a	0.9922	aac(3)-IId^;aac(6')-Ib-cr.v2;aadA16*;strA.v1;strB.v1	-	-	qnrB6^;qnrS1	-	-	catII.2*	arr-3	sul1;sul1	tet(A).v1*;tet(D)	-	dfrA27	-	-	-	-	IMP-4	LEN-13*
KPK121	JAJKUI000000000	2019	Guangdong	szrmyy	Klebsiella pneumoniae	115	169883	353833	5554050	ST11	1	2	7	6	ybt 9; ICEKp3	192-1LV	-	0	-	0	-	0	-	0	-	wzi209	KL47	0.9738	OL101	OL101	0.919	aph3-Ia.v1^	-	-	-	-	-	catB3.v2	-	sul1	-	-	-	OXA-1	-	CTX-M-65	-	KPC-2	SHV-11.v1
KPK128	JAJKUH000000000	2019	Guangdong	szrmyy	Klebsiella pneumoniae	112	175843	378518	5767078	ST11	1	2	10	14	ybt 9; ICEKp3	192-1LV	-	0	-	0	-	0	-	0	-	wzi64	KL64	0.999	O2v1	O2	0.9865	aadA2;rmtB;strA.v1^;strB.v1	-	fosA3	qnrS1	-	-	catII.2*	-	sul2	tet(A).v1	-	dfrA1.v1	LAP-2;TEM-1D.v1^	-	CTX-M-65	-	KPC-2	SHV-11.v1
KPK80	JAJKUG000000000	2014	Guangdong	szrmyy	Klebsiella pneumoniae	49	280452	1038204	5388683	ST219	0	2	11	13	-	0	-	0	-	0	-	0	-	0	-	-	KL108	0.9758	O1v1	O1	0.9803	aac(6')-Ib-cr.v2;aadA16*;aph3-Ia.v1	-	-	qnrS1	-	mphA	floR.v1	arr-3	sul1	tet(A).v2	-	dfrA27	TEM-1D.v1^	-	CTX-M-3	-	NDM-1	-
KPK91	JAJKUF000000000	2014	Guangdong	szrmyy	Klebsiella pneumoniae	64	327397	940851	5583354	ST2028	1	2	4	4	ybt 10; ICEKp4	89-2LV	-	0	-	0	-	0	-	0	-	wzi149	KL62	0.9997	O2v1	O2	0.9887	-	-	-	qnrS1	-	-	-	-	-	-	-	-	TEM-1D.v1^	-	CTX-M-15	-	IMP-4	SHV-1^
KPK92	JAJKUE000000000	2014	Guangdong	szrmyy	Klebsiella pneumoniae	85	180294	355475	5414076	ST11	1	2	6	6	ybt 9; ICEKp3	192-3LV	-	0	-	0	-	0	-	0	-	wzi209	KL47	0.9738	OL101	OL101	0.919	rmtB	-	fosA3	-	-	-	-	-	-	-	-	-	TEM-1D.v1^	-	CTX-M-65;SHV-2A^	-	KPC-2	-
KPK96	JAJMNM000000000	2015	Guangdong	szrmyy	Klebsiella quasipneumoniae subsp. similipneumoniae	90	312266	766340	5516942	ST334	0	2	9	11	-	0	-	0	-	0	-	0	-	0	-	wzi337	KL103	0.9608	O5	O5	0.9467	aadA2^;aph3-Ia.v1^	-	-	qnrB4	-	mphA	-	-	sul1	tet(D)	-	dfrA12	DHA-1	-	CTX-M-14;SHV-12	-	NDM-1	OKP-B-17?
[truncated: 53 more columns]
