# Supplementary material for: A point mutation in recC associated with subclonal replacement of carbapenem-resistant Klebsiella pneumoniae ST11 in China
Source: Nat Commun. 2023 Apr 28;14:2464. doi: 10.1038/s41467-023-38061-z (PMC10147710; doi:10.1038/s41467-023-38061-z)
Supplement: Supplementary file 5 — Supplementary Dataset 2 [file 41467_2023_38061_MOESM5_ESM.xlsx]

## Sheet: Table S2
Supplementary Table 2 Blasting the nucleotide sequence of recC-2804A>G against ST11-O2V1:KL64 genomes retrieved from GenBank
Assembly_accession	Serotype	Identity to recC-2804A>G	Length of hit	Strain_name	Collection_date	Geo_loc_name	Bioproject	Biosample	Assembly_level	Submitter
GCF_001701895.1	O2V1:KL64	99.97	3378	12_BR_13	2013-01-31	Brazil: Sao Paulo	PRJNA307517	SAMN04868732	Contig	The Unniversity of Queensland
GCF_001856585.1	O2V1:KL64	99.97	3378	kp10	2011-01-12	China: Shanghai	PRJNA345562	SAMN05869364	Scaffold	Xinhua Hospital, Shanghai Jiao Tong University School of Medicine
GCF_001887985.4	O2V1:KL64	100	3378	WCHKP649	2015-11-12	China: Sichuan	PRJNA353728	SAMN06019522	Complete Genome	West China Hospital, Sichuan University
GCF_002164605.1	O2V1:KL64	100	3378	WCHKP113	2022-02-17	China: Sichuan	PRJNA353728	SAMN06909171	Scaffold	West China Hospital, Sichuan University
GCF_002164675.1	O2V1:KL64	100	3378	WCHKP108	2022-02-17	China: Sichuan	PRJNA353728	SAMN06909170	Scaffold	West China Hospital, Sichuan University
GCF_002164755.1	O2V1:KL64	100	3378	WCHKP91	2022-01-17	China: Sichuan	PRJNA353728	SAMN06909166	Scaffold	West China Hospital, Sichuan University
GCF_002164835.4	O2V1:KL64	100	3378	WCHKP2	2022-08-16	China: Yibin, Sichuan	PRJNA353728	SAMN06909160	Complete Genome	West China Hospital, Sichuan University
GCF_002164855.2	O2V1:KL64	100	3378	WCHKP3	2022-09-16	China: Yibin, Sichuan	PRJNA353728	SAMN06909161	Complete Genome	West China Hospital, Sichuan University
GCF_002257765.2	O2V1:KL64	100	3378	WCHKP2080	2022-06-16	China: Sichuan, Chengdu	PRJNA353728	SAMN06671967	Complete Genome	West China Hospital, Sichuan University
GCF_002261625.1	O2V1:KL64	100	3378	L9	2016-02-19	China: Zhejiang, Hangzhou	PRJNA390758	SAMN07251854	Contig	Zhejiang University
GCF_002261665.1	O2V1:KL64	100	3378	L79	2016-04-28	China: Zhejiang, Hangzhou	PRJNA390758	SAMN07251849	Scaffold	Zhejiang University
GCF_002261825.1	O2V1:KL64	100	3378	L531	2017-01-20	China: Zhejiang, Hangzhou	PRJNA390758	SAMN07251841	Contig	Zhejiang University
GCF_002261875.1	O2V1:KL64	100	3378	L529	2017-01-20	China: Zhejiang, Hangzhou	PRJNA390758	SAMN07251840	Contig	Zhejiang University
GCF_002261975.1	O2V1:KL64	100	3378	L513	2017-01-09	China: Zhejiang, Hangzhou	PRJNA390758	SAMN07251833	Contig	Zhejiang University
GCF_002261985.1	O2V1:KL64	100	3378	L505	2016-12-30	China: Zhejiang, Hangzhou	PRJNA390758	SAMN07251831	Contig	Zhejiang University
GCF_002262035.1	O2V1:KL64	100	3378	L511	2017-01-10	China: Zhejiang, Hangzhou	PRJNA390758	SAMN07251832	Contig	Zhejiang University
GCF_002262135.1	O2V1:KL64	100	3378	L451	2016-12-19	China: Zhejiang, Hangzhou	PRJNA390758	SAMN07251825	Contig	Zhejiang University
GCF_002262185.1	O2V1:KL64	100	3378	L462	2016-12-20	China: Zhejiang, Hangzhou	PRJNA390758	SAMN07251826	Contig	Zhejiang University
GCF_002262215.1	O2V1:KL64	100	3378	L400	2016-11-21	China: Zhejiang, Hangzhou	PRJNA390758	SAMN07251821	Contig	Zhejiang University
GCF_002262225.1	O2V1:KL64	100	3378	L388	2016-11-15	China: Zhejiang, Hangzhou	PRJNA390758	SAMN07251819	Contig	Zhejiang University
GCF_002262235.1	O2V1:KL64	100	3378	L39	2016-03-16	China: Zhejiang, Hangzhou	PRJNA390758	SAMN07251820	Contig	Zhejiang University
GCF_002262295.1	O2V1:KL64	100	3378	L38	2016-03-09	China: Zhejiang, Hangzhou	PRJNA390758	SAMN07251816	Contig	Zhejiang University
GCF_002262305.1	O2V1:KL64	100	3378	L384	2016-11-16	China: Zhejiang, Hangzhou	PRJNA390758	SAMN07251817	Contig	Zhejiang University
GCF_002262345.1	O2V1:KL64	100	3378	L386	2016-11-16	China: Zhejiang, Hangzhou	PRJNA390758	SAMN07251818	Contig	Zhejiang University
GCF_002262375.1	O2V1:KL64	100	3378	L31	2016-03-09	China: Zhejiang, Hangzhou	PRJNA390758	SAMN07251811	Contig	Zhejiang University
GCF_002262425.1	O2V1:KL64	100	3378	L350	2016-10-31	China: Zhejiang, Hangzhou	PRJNA390758	SAMN07251812	Contig	Zhejiang University
GCF_002262475.1	O2V1:KL64	100	3378	L256	2016-10-07	China: Zhejiang, Hangzhou	PRJNA390758	SAMN07251807	Contig	Zhejiang University
GCF_002262485.1	O2V1:KL64	100	3378	L30	2016-03-10	China: Zhejiang, Hangzhou	PRJNA390758	SAMN07251810	Contig	Zhejiang University
GCF_002262535.1	O2V1:KL64	100	3378	L223	2016-09-02	China: Zhejiang, Hangzhou	PRJNA390758	SAMN07251805	Contig	Zhejiang University
GCF_002262545.1	O2V1:KL64	100	3378	L211	2016-08-22	China: Zhejiang, Hangzhou	PRJNA390758	SAMN07251803	Contig	Zhejiang University
GCF_002262555.1	O2V1:KL64	100	3378	L222	2016-08-29	China: Zhejiang, Hangzhou	PRJNA390758	SAMN07251804	Contig	Zhejiang University
GCF_002262625.1	O2V1:KL64	100	3378	L20	2016-03-06	China: Zhejiang, Hangzhou	PRJNA390758	SAMN07251801	Contig	Zhejiang University
GCF_002262705.1	O2V1:KL64	100	3378	L136	2016-07-25	China: Zhejiang, Hangzhou	PRJNA390758	SAMN07251795	Contig	Zhejiang University
GCF_002262745.1	O2V1:KL64	100	3378	L142	2016-07-26	China: Zhejiang, Hangzhou	PRJNA390758	SAMN07251796	Contig	Zhejiang University
GCF_002262775.1	O2V1:KL64	100	3378	L124	2016-07-15	China: Zhejiang, Hangzhou	PRJNA390758	SAMN07251794	Contig	Zhejiang University
GCF_002262795.1	O2V1:KL64	100	3378	L123	2016-07-15	China: Zhejiang, Hangzhou	PRJNA390758	SAMN07251793	Contig	Zhejiang University
GCF_002262805.1	O2V1:KL64	100	3378	L122	2016-07-15	China: Zhejiang, Hangzhou	PRJNA390758	SAMN07251792	Contig	Zhejiang University
GCF_002262855.1	O2V1:KL64	100	3378	L117	2016-07-05	China: Zhejiang, Hangzhou	PRJNA390758	SAMN07251791	Contig	Zhejiang University
GCF_002264245.1	O2V1:KL64	100	3378	K4314	2015-08-14	China:Anhui	PRJNA393804	SAMN07345011	Contig	Zhejiang University
GCF_002264265.1	O2V1:KL64	100	3378	K4324	2015-08-14	China:Anhui	PRJNA393804	SAMN07345012	Contig	Zhejiang University
GCF_002264365.1	O2V1:KL64	100	3378	K4307	2015-08-14	China:Anhui	PRJNA393804	SAMN07345009	Contig	Zhejiang University
GCF_002264465.1	O2V1:KL64	100	3378	K2701	2015-01-15	China:Shandong	PRJNA393804	SAMN07345008	Contig	Zhejiang University
GCF_002264525.1	O2V1:KL64	100	3378	K2080	2014-10-23	China:Shandong	PRJNA393804	SAMN07345007	Contig	Zhejiang University
GCF_002264545.1	O2V1:KL64	100	3378	K1177	2014-07-21	China:Jiangsu	PRJNA393804	SAMN07345005	Contig	Zhejiang University
GCF_002265425.1	O2V1:KL64	100	3378	QJJ29	2022-09-16	not applicable	PRJNA395306	SAMN07375174	Scaffold	Zhejiang Provincial People's Hospital
GCF_002265525.1	O2V1:KL64	100	3378	QJJ36	2022-09-16	not applicable	PRJNA395306	SAMN07375176	Scaffold	Zhejiang Provincial People's Hospital
GCF_002265565.1	O2V1:KL64	100	3378	QJJ51	2022-09-16	not applicable	PRJNA395306	SAMN07375178	Scaffold	Zhejiang Provincial People's Hospital
GCF_002265605.1	O2V1:KL64	100	3378	QJJ49	2022-09-16	not applicable	PRJNA395306	SAMN07375177	Scaffold	Zhejiang Provincial People's Hospital
GCF_002529065.1	O2V1:KL64	99.97	3378	IBL24	2013	Brazil	PRJNA401160	SAMN07596546	Contig	University of Sao Paulo
GCF_002529075.1	O2V1:KL64	99.97	3378	KP488	2011	Brazil	PRJNA401158	SAMN07595991	Contig	University of Sao Paulo
GCF_002587165.1	O2V1:KL64	100	3378	FDAARGOS_444	2022-07-13	Canada:BC	PRJNA231221	SAMN07312488	Complete Genome	University of Maryland School of Medicine Institute for Genome Sciences (IGS) - sequencing center
GCF_002740615.1	O2V1:KL64	100	3378	XPY20	2016-03-14	China: Hangzhou	PRJNA412556	SAMN07718217	Scaffold	The First Affiliated Hospital College of Medicine Zhejiang University
GCF_002740625.1	O2V1:KL64	100	3378	XPY166	2016-08-02	China: Hangzhou	PRJNA412554	SAMN07718216	Scaffold	The First Affiliated Hospital College of Medicine Zhejiang University
GCF_002740645.1	O2V1:KL64	100	3378	XPY207	2016-09-19	China: Hangzhou	PRJNA412279	SAMN07709030	Scaffold	The First Affiliated Hospital College of Medicine Zhejiang University
GCF_002811265.1	O2V1:KL64	100	3378	WCHKP114	2017	China: Sichuan, Chengdu	PRJNA353728	SAMN07235717	Scaffold	West China Hospital, Sichuan University
GCF_002811275.1	O2V1:KL64	100	3378	WCHKP110	2017	China: Sichuan, Chengdu	PRJNA353728	SAMN07235716	Scaffold	West China Hospital, Sichuan University
GCF_002811305.2	O2V1:KL64	100	3378	WCHKP020037	2017	China: Sichuan, Chengdu	PRJNA353728	SAMN07235711	Complete Genome	West China Hospital, Sichuan University
GCF_002811325.3	O2V1:KL64	100	3378	WCHKP36	2017	China: Sichuan, Chengdu	PRJNA353728	SAMN07235710	Complete Genome	West China Hospital, Sichuan University
GCF_002811375.1	O2V1:KL64	100	3378	WCHKP96	2017	China: Sichuan, Chengdu	PRJNA353728	SAMN07235712	Scaffold	West China Hospital, Sichuan University
GCF_002838125.1	O2V1:KL64	99.97	3378	KP05-2017	2017-05-12	Switzerland: Lausanne	PRJNA401157	SAMN07595961	Contig	University of Fribourg
GCF_002844905.1	O2V1:KL64	100	3378	AH-9	2015	China	PRJNA422332	SAMN08176468	Scaffold	The Hong Kong Polytechnic University
GCF_002844965.1	O2V1:KL64	100	3378	AH-29	2015	China	PRJNA422332	SAMN08176467	Scaffold	The Hong Kong Polytechnic University
GCF_002844995.1	O2V1:KL64	100	3378	SH-2	2015	China	PRJNA422332	SAMN08176464	Scaffold	The Hong Kong Polytechnic University
GCF_002845145.1	O2V1:KL64	100	3378	JXR113	2015	China	PRJNA422332	SAMN08176460	Scaffold	The Hong Kong Polytechnic University
GCF_002845185.1	O2V1:KL64	100	3378	HN34-2	2015	China	PRJNA422332	SAMN08176459	Scaffold	The Hong Kong Polytechnic University
GCF_002845285.1	O2V1:KL64	100	3378	JXR114	2015	China	PRJNA422332	SAMN08176461	Scaffold	The Hong Kong Polytechnic University
GCF_002850635.1	O2V1:KL64	100	3378	WCHKP015148	2017-04-24	China: Sichuan, Chengdu	PRJNA353728	SAMN07609170	Contig	West China Hospital, Sichuan University
GCF_002851875.1	O2V1:KL64	100	3378	WCHKP015144	2017-04-24	China: Sichuan, Chengdu	PRJNA353728	SAMN07609169	Scaffold	West China Hospital, Sichuan University
GCF_002851935.1	O2V1:KL64	100	3378	WCHKP015134	2017-04-17	China: Sichuan, Chengdu	PRJNA353728	SAMN07609166	Scaffold	West China Hospital, Sichuan University
GCF_002851955.1	O2V1:KL64	100	3378	WCHKP015133	2017-04-17	China: Sichuan, Chengdu	PRJNA353728	SAMN07609165	Scaffold	West China Hospital, Sichuan University
GCF_002851975.1	O2V1:KL64	100	3378	WCHKP015132	2017-04-17	China: Sichuan, Chengdu	PRJNA353728	SAMN07609164	Scaffold	West China Hospital, Sichuan University
GCF_002851995.1	O2V1:KL64	100	3378	WCHKP015131	2017-04-17	China: Sichuan, Chengdu	PRJNA353728	SAMN07609163	Scaffold	West China Hospital, Sichuan University
GCF_002852015.1	O2V1:KL64	100	3378	WCHKP015123	2017-04-17	China: Sichuan, Chengdu	PRJNA353728	SAMN07609162	Scaffold	West China Hospital, Sichuan University
GCF_002852055.1	O2V1:KL64	100	3378	WCHKP015121	2017-04-17	China: Sichuan, Chengdu	PRJNA353728	SAMN07609161	Scaffold	West China Hospital, Sichuan University
GCF_002852105.1	O2V1:KL64	100	3378	WCHKP015114	2017-04-11	China: Sichuan, Chengdu	PRJNA353728	SAMN07609157	Scaffold	West China Hospital, Sichuan University
GCF_002852135.1	O2V1:KL64	100	3378	WCHKP015113	2017-04-11	China: Sichuan, Chengdu	PRJNA353728	SAMN07609156	Scaffold	West China Hospital, Sichuan University
GCF_002852155.1	O2V1:KL64	100	3378	WCHKP015112	2017-04-11	China: Sichuan, Chengdu	PRJNA353728	SAMN07609155	Scaffold	West China Hospital, Sichuan University
GCF_002852195.1	O2V1:KL64	100	3378	WCHKP015110	2017-04-11	China: Sichuan, Chengdu	PRJNA353728	SAMN07609153	Scaffold	West China Hospital, Sichuan University
GCF_002852215.1	O2V1:KL64	100	3378	WCHKP015109	2017-04-11	China: Sichuan, Chengdu	PRJNA353728	SAMN07609152	Scaffold	West China Hospital, Sichuan University
GCF_002852235.1	O2V1:KL64	100	3378	WCHKP015107	2017-04-11	China: Sichuan, Chengdu	PRJNA353728	SAMN07609151	Scaffold	West China Hospital, Sichuan University
GCF_002852245.1	O2V1:KL64	100	3378	WCHKP015104	2017-04-11	China: Sichuan, Chengdu	PRJNA353728	SAMN07609150	Scaffold	West China Hospital, Sichuan University
GCF_002852275.1	O2V1:KL64	100	3378	WCHKP015103	2017-04-11	China: Sichuan, Chengdu	PRJNA353728	SAMN07609149	Scaffold	West China Hospital, Sichuan University
GCF_002852285.1	O2V1:KL64	100	3378	WCHKP015099	2017-04-11	China: Sichuan, Chengdu	PRJNA353728	SAMN07609148	Scaffold	West China Hospital, Sichuan University
GCF_002852315.1	O2V1:KL64	100	3378	WCHKP015098	2017-04-05	China: Sichuan, Chengdu	PRJNA353728	SAMN07609147	Scaffold	West China Hospital, Sichuan University
GCF_002852355.1	O2V1:KL64	100	3378	WCHKP015095	2017-04-05	China: Sichuan, Chengdu	PRJNA353728	SAMN07609145	Scaffold	West China Hospital, Sichuan University
GCF_002852365.2	O2V1:KL64	100	3378	WCHKP015093	2017-04-05	China: Sichuan, Chengdu	PRJNA353728	SAMN07609144	Complete Genome	West China Hospital, Sichuan University
GCF_002852395.1	O2V1:KL64	100	3378	WCHKP015091	2017-04-05	China: Sichuan, Chengdu	PRJNA353728	SAMN07609143	Scaffold	West China Hospital, Sichuan University
GCF_002852415.1	O2V1:KL64	100	3378	WCHKP015085	2017-04-05	China: Sichuan, Chengdu	PRJNA353728	SAMN07609142	Scaffold	West China Hospital, Sichuan University
GCF_002852435.1	O2V1:KL64	100	3378	WCHKP015079	2017-03-27	China: Sichuan, Chengdu	PRJNA353728	SAMN07609140	Scaffold	West China Hospital, Sichuan University
GCF_002852455.1	O2V1:KL64	100	3378	WCHKP015080	2017-03-27	China: Sichuan, Chengdu	PRJNA353728	SAMN07609141	Scaffold	West China Hospital, Sichuan University
GCF_002852475.1	O2V1:KL64	100	3378	WCHKP015078	2017-03-27	China: Sichuan, Chengdu	PRJNA353728	SAMN07609139	Scaffold	West China Hospital, Sichuan University
GCF_002852485.1	O2V1:KL64	100	3378	WCHKP015076	2017-03-27	China: Sichuan, Chengdu	PRJNA353728	SAMN07609138	Scaffold	West China Hospital, Sichuan University
GCF_002852515.1	O2V1:KL64	100	3378	WCHKP015075	2017-03-27	China: Sichuan, Chengdu	PRJNA353728	SAMN07609137	Scaffold	West China Hospital, Sichuan University
GCF_002852535.1	O2V1:KL64	100	3378	WCHKP015073	2017-03-27	China: Sichuan, Chengdu	PRJNA353728	SAMN07609136	Scaffold	West China Hospital, Sichuan University
GCF_002852545.1	O2V1:KL64	100	3378	WCHKP020133	2017-03-06	China: Sichuan, Chengdu	PRJNA353728	SAMN07609135	Scaffold	West China Hospital, Sichuan University
GCF_002852585.1	O2V1:KL64	100	3378	WCHKP020131	2017-03-06	China: Sichuan, Chengdu	PRJNA353728	SAMN07609133	Scaffold	West China Hospital, Sichuan University
GCF_002852635.1	O2V1:KL64	100	3378	WCHKP020128	2017-02-24	China: Sichuan, Chengdu	PRJNA353728	SAMN07609130	Scaffold	West China Hospital, Sichuan University
GCF_002852675.1	O2V1:KL64	100	3378	WCHKP020130	2017-02-20	China: Sichuan, Chengdu	PRJNA353728	SAMN07609131	Scaffold	West China Hospital, Sichuan University
GCF_002852695.1	O2V1:KL64	100	3378	WCHKP020126	2017-02-10	China: Sichuan, Chengdu	PRJNA353728	SAMN07609128	Scaffold	West China Hospital, Sichuan University
GCF_002852715.1	O2V1:KL64	100	3378	WCHKP020125	2017-02-10	China: Sichuan, Chengdu	PRJNA353728	SAMN07609127	Scaffold	West China Hospital, Sichuan University
GCF_002852755.1	O2V1:KL64	100	3378	WCHKP020106	2017-02-10	China: Sichuan, Chengdu	PRJNA353728	SAMN07609125	Scaffold	West China Hospital, Sichuan University
GCF_002852775.1	O2V1:KL64	100	3378	WCHKP020111	2017-01-24	China: Sichuan, Chengdu	PRJNA353728	SAMN07609124	Scaffold	West China Hospital, Sichuan University
GCF_002852785.2	O2V1:KL64	100	3378	WCHKP020120	2017-01-05	China: Sichuan, Chengdu	PRJNA353728	SAMN07609123	Complete Genome	West China Hospital, Sichuan University
GCF_002852975.3	O2V1:KL64	100	3378	SCKP020079	2016-12-06	China: Dazhou, Sichuan	PRJNA353728	SAMN07609117	Complete Genome	West China Hospital, Sichuan University
GCF_002853235.1	O2V1:KL64	100	3378	WCHKP020100	2017	China: Sichuan, Chengdu	PRJNA353728	SAMN07609101	Scaffold	West China Hospital, Sichuan University
GCF_002853255.1	O2V1:KL64	100	3378	WCHKP020092	2017	China: Sichuan, Chengdu	PRJNA353728	SAMN07609100	Scaffold	West China Hospital, Sichuan University
GCF_002853285.1	O2V1:KL64	100	3378	WCHKP020089	2017	China: Sichuan, Chengdu	PRJNA353728	SAMN07609099	Scaffold	West China Hospital, Sichuan University
GCF_002853315.1	O2V1:KL64	100	3378	SCKP020154	2017	China: Sichuan	PRJNA353728	SAMN07609097	Scaffold	West China Hospital, Sichuan University
GCF_002853335.1	O2V1:KL64	100	3378	SCKP020153	2017	China: Sichuan	PRJNA353728	SAMN07609096	Scaffold	West China Hospital, Sichuan University
GCF_002853375.1	O2V1:KL64	100	3378	SCKP020152	2017	China: Sichuan	PRJNA353728	SAMN07609095	Scaffold	West China Hospital, Sichuan University
GCF_002890815.1	O2V1:KL64	100	3378	QJJ29	2022-04-16	Missing	PRJNA429745	SAMN08358588	Scaffold	Zhejiang Provincial People's Hospital
GCF_002890965.1	O2V1:KL64	100	3378	QJJ49	2016-05-05	Missing	PRJNA429754	SAMN08358875	Scaffold	Zhejiang Provincial People's Hospital
GCF_002894885.1	O2V1:KL64	100	3378	QJJ36	2016-04-28	Missing	PRJNA429752	SAMN08358662	Scaffold	Zhejiang Provincial People's Hospital
GCF_002894935.1	O2V1:KL64	100	3378	QJJ51	2016-05-11	Missing	PRJNA429760	SAMN08358921	Scaffold	Zhejiang Provincial People's Hospital
GCF_003036465.1	O2V1:KL64	100	3378	SCKP040072	2017-05-24	China: Sichuan	PRJNA353728	SAMN08624701	Scaffold	West China Hospital, Sichuan University
GCF_003036565.1	O2V1:KL64	100	3378	WCHKP040051	missing	China: Chengdu, Sichuan	PRJNA353728	SAMN08624686	Contig	West China Hospital, Sichuan University
GCF_003036605.1	O2V1:KL64	100	3378	WCHKP040052	2017-07-15	China: Chengdu, Sichuan	PRJNA353728	SAMN08624683	Scaffold	West China Hospital, Sichuan University
GCF_003036665.1	O2V1:KL64	100	3378	WCHKP040011	2017-03-22	China: Chengdu, Sichuan	PRJNA353728	SAMN08624673	Contig	West China Hospital, Sichuan University
GCF_003036725.1	O2V1:KL64	100	3378	WCHKP040024	2017-05-18	China: Chengdu, Sichuan	PRJNA353728	SAMN08624665	Scaffold	West China Hospital, Sichuan University
GCF_003036765.1	O2V1:KL64	100	3378	WCHKP015348	2017-05-30	China: Chengdu, Sichuan	PRJNA353728	SAMN08624658	Scaffold	West China Hospital, Sichuan University
GCF_003036785.1	O2V1:KL64	100	3378	WCHKP040015	2017-04-14	China: Chengdu, Sichuan	PRJNA353728	SAMN08624666	Contig	West China Hospital, Sichuan University
GCF_003036805.1	O2V1:KL64	100	3378	WCHKP015322	2017-05-22	China: Chengdu, Sichuan	PRJNA353728	SAMN08624654	Scaffold	West China Hospital, Sichuan University
GCF_003036815.1	O2V1:KL64	100	3378	WCHKP015288	2017-05-15	China: Chengdu, Sichuan	PRJNA353728	SAMN08624647	Scaffold	West China Hospital, Sichuan University
GCF_003036845.1	O2V1:KL64	100	3378	WCHKP015271	2017-05-03	China: Chengdu, Sichuan	PRJNA353728	SAMN08624645	Scaffold	West China Hospital, Sichuan University
GCF_003036865.1	O2V1:KL64	100	3378	WCHKP015305	2017-05-16	China: Chengdu, Sichuan	PRJNA353728	SAMN08624649	Scaffold	West China Hospital, Sichuan University
GCF_003036885.1	O2V1:KL64	100	3378	WCHKP015255	2017-05-08	China: Chengdu, Sichuan	PRJNA353728	SAMN08624642	Scaffold	West China Hospital, Sichuan University
GCF_003036895.1	O2V1:KL64	100	3378	WCHKP015240	2017-05-08	China: Chengdu, Sichuan	PRJNA353728	SAMN08624639	Scaffold	West China Hospital, Sichuan University
GCF_003036925.1	O2V1:KL64	100	3378	WCHKP015231	2017-05-08	China: Chengdu, Sichuan	PRJNA353728	SAMN08624634	Scaffold	West China Hospital, Sichuan University
GCF_003036945.1	O2V1:KL64	100	3378	WCHKP015230	2017-05-08	China: Chengdu, Sichuan	PRJNA353728	SAMN08624633	Scaffold	West China Hospital, Sichuan University
GCF_003036965.1	O2V1:KL64	100	3378	WCHKP015155	2017-04-24	China: Chengdu, Sichuan	PRJNA353728	SAMN08624628	Scaffold	West China Hospital, Sichuan University
GCF_003037025.1	O2V1:KL64	100	3378	WCHKP020093	missing	China: Chengdu, Sichuan	PRJNA353728	SAMN08624620	Contig	West China Hospital, Sichuan University
GCF_003037045.1	O2V1:KL64	100	3378	WCHKP040041	2017-07-03	China: Chengdu, Sichuan	PRJNA353728	SAMN08624614	Scaffold	West China Hospital, Sichuan University
GCF_003037055.1	O2V1:KL64	100	3378	WCHKP040057	2017-08-04	China: Chengdu, Sichuan	PRJNA353728	SAMN08624612	Scaffold	West China Hospital, Sichuan University
GCF_003037125.1	O2V1:KL64	100	3378	WCHKP040020	2017-05-02	China: Chengdu, Sichuan	PRJNA353728	SAMN08624606	Contig	West China Hospital, Sichuan University
GCF_003037145.1	O2V1:KL64	100	3378	WCHKP040021	2017-05-12	China: Chengdu, Sichuan	PRJNA353728	SAMN08624607	Scaffold	West China Hospital, Sichuan University
GCF_003037205.1	O2V1:KL64	100	3378	WCHKP040025	2017-05-23	China: Chengdu, Sichuan	PRJNA353728	SAMN08624677	Scaffold	West China Hospital, Sichuan University
GCF_003037225.1	O2V1:KL64	100	3378	WCHKP040004	2017-03-09	China: Chengdu, Sichuan	PRJNA353728	SAMN08624684	Contig	West China Hospital, Sichuan University
GCF_003037265.1	O2V1:KL64	100	3378	WCHKP040002	2017-03-09	China: Chengdu, Sichuan	PRJNA353728	SAMN08624676	Contig	West China Hospital, Sichuan University
GCF_003037305.1	O2V1:KL64	100	3378	WCHKP040055	2017-07-20	China: Chengdu, Sichuan	PRJNA353728	SAMN08624662	Contig	West China Hospital, Sichuan University
GCF_003037365.1	O2V1:KL64	100	3378	WCHKP015336	2017-05-30	China: Chengdu, Sichuan	PRJNA353728	SAMN08624656	Scaffold	West China Hospital, Sichuan University
GCF_003037385.1	O2V1:KL64	100	3378	WCHKP015314	2017-05-16	China: Chengdu, Sichuan	PRJNA353728	SAMN08624651	Scaffold	West China Hospital, Sichuan University
GCF_003037395.1	O2V1:KL64	100	3378	WCHKP015256	2017-05-08	China: Chengdu, Sichuan	PRJNA353728	SAMN08624643	Scaffold	West China Hospital, Sichuan University
GCF_003037435.1	O2V1:KL64	100	3378	WCHKP015235	2017-05-08	China: Chengdu, Sichuan	PRJNA353728	SAMN08624636	Scaffold	West China Hospital, Sichuan University
GCF_003037455.1	O2V1:KL64	100	3378	WCHKP020094	missing	China: Chengdu, Sichuan	PRJNA353728	SAMN08624621	Contig	West China Hospital, Sichuan University
GCF_003037475.1	O2V1:KL64	100	3378	WCHKP015229	2017-05-08	China: Chengdu, Sichuan	PRJNA353728	SAMN08624632	Scaffold	West China Hospital, Sichuan University
GCF_003037485.1	O2V1:KL64	100	3378	WCHKP020027	2016-07-06	China: Chengdu, Sichuan	PRJNA353728	SAMN08624618	Contig	West China Hospital, Sichuan University
GCF_003037515.1	O2V1:KL64	100	3378	WCHKP020112	2017-02-10	China: Chengdu, Sichuan	PRJNA353728	SAMN08624625	Scaffold	West China Hospital, Sichuan University
GCF_003037555.1	O2V1:KL64	100	3378	WCHKP040017	2017-04-22	China: Chengdu, Sichuan	PRJNA353728	SAMN08624613	Contig	West China Hospital, Sichuan University
GCF_003037585.1	O2V1:KL64	100	3378	WCHKP040046	2017-07-08	China: Chengdu, Sichuan	PRJNA353728	SAMN08624615	Scaffold	West China Hospital, Sichuan University
GCF_003037735.1	O2V1:KL64	100	3378	SCKP020017	2016-10-11	China: Meishan, Sichuan	PRJNA353728	SAMN08624690	Contig	West China Hospital, Sichuan University
GCF_003037805.1	O2V1:KL64	100	3378	WCHKP040043	2017-07-02	China: Chengdu, Sichuan	PRJNA353728	SAMN08624685	Scaffold	West China Hospital, Sichuan University
GCF_003037835.1	O2V1:KL64	100	3378	WCHKP040022	2017-05-21	China: Chengdu, Sichuan	PRJNA353728	SAMN08624682	Contig	West China Hospital, Sichuan University
GCF_003037865.1	O2V1:KL64	100	3378	WCHKP040027	2017-05-28	China: Chengdu, Sichuan	PRJNA353728	SAMN08624679	Scaffold	West China Hospital, Sichuan University
GCF_003037915.1	O2V1:KL64	100	3378	WCHKP040033	2017-06-15	China: Chengdu, Sichuan	PRJNA353728	SAMN08624667	Scaffold	West China Hospital, Sichuan University
GCF_003037995.1	O2V1:KL64	100	3378	WCHKP015346	2017-05-30	China: Chengdu, Sichuan	PRJNA353728	SAMN08624657	Scaffold	West China Hospital, Sichuan University
GCF_003038015.1	O2V1:KL64	100	3378	WCHKP015318	2017-05-19	China: Chengdu, Sichuan	PRJNA353728	SAMN08624653	Scaffold	West China Hospital, Sichuan University
GCF_003038035.1	O2V1:KL64	100	3378	WCHKP015247	2017-05-09	China: Chengdu, Sichuan	PRJNA353728	SAMN08624641	Scaffold	West China Hospital, Sichuan University
GCF_003038075.1	O2V1:KL64	100	3378	WCHKP015160	2017-04-24	China: Chengdu, Sichuan	PRJNA353728	SAMN08624631	Scaffold	West China Hospital, Sichuan University
GCF_003038095.1	O2V1:KL64	100	3378	WCHKP015156	2017-04-24	China: Chengdu, Sichuan	PRJNA353728	SAMN08624629	Scaffold	West China Hospital, Sichuan University
GCF_003038135.2	O2V1:KL64	100	3378	WCHKP020115	2016-12-29	China: Chengdu, Sichuan	PRJNA353728	SAMN08624626	Complete Genome	West China Hospital, Sichuan University
GCF_003038155.1	O2V1:KL64	100	3378	WCHKP020109	2017-02-13	China: Chengdu, Sichuan	PRJNA353728	SAMN08624624	Scaffold	West China Hospital, Sichuan University
GCF_003038195.1	O2V1:KL64	100	3378	WCHKP040040	2017-06-26	China: Chengdu, Sichuan	PRJNA353728	SAMN08624609	Scaffold	West China Hospital, Sichuan University
GCF_003038235.1	O2V1:KL64	100	3378	WCHKP040030	2017-06-09	China: Chengdu, Sichuan	PRJNA353728	SAMN08624608	Scaffold	West China Hospital, Sichuan University
GCF_003038255.1	O2V1:KL64	100	3378	WCHKP040014	2017-04-15	China: Chengdu, Sichuan	PRJNA353728	SAMN08624605	Contig	West China Hospital, Sichuan University
GCF_003073335.1	O2V1:KL64	99.97	3378	AR_0079	missing	missing	PRJNA292904	SAMN04014920	Complete Genome	Centers for Disease Control and Prevention
GCF_003112125.1	O2V1:KL64	100	3378	L388	2017	China:Zhejiang	PRJNA449865	SAMN08932689	Chromosome	Zhejiang University
GCF_003261655.1	O2V1:KL64	100	3378	WCHKP015664	2017	China: Chengdu, Sichuan	PRJNA353728	SAMN08932881	Contig	West China Hospital, Sichuan University
GCF_003261695.1	O2V1:KL64	100	3378	WCHKP015663	2017	China: Chengdu, Sichuan	PRJNA353728	SAMN08932880	Contig	West China Hospital, Sichuan University
GCF_003261705.1	O2V1:KL64	100	3378	WCHKP015662	2017	China: Chengdu, Sichuan	PRJNA353728	SAMN08932879	Contig	West China Hospital, Sichuan University
GCF_003261715.1	O2V1:KL64	100	3378	WCHKP015659	2017	China: Chengdu, Sichuan	PRJNA353728	SAMN08932878	Contig	West China Hospital, Sichuan University
GCF_003261745.1	O2V1:KL64	100	3378	WCHKP015658	2017	China: Chengdu, Sichuan	PRJNA353728	SAMN08932877	Contig	West China Hospital, Sichuan University
GCF_003261785.1	O2V1:KL64	100	3378	WCHKP015651	2017	China: Chengdu, Sichuan	PRJNA353728	SAMN08932874	Contig	West China Hospital, Sichuan University
GCF_003261855.1	O2V1:KL64	100	3378	WCHKP015640	2017	China: Chengdu, Sichuan	PRJNA353728	SAMN08932870	Contig	West China Hospital, Sichuan University
GCF_003261865.1	O2V1:KL64	100	3378	WCHKP015637	2017	China: Chengdu, Sichuan	PRJNA353728	SAMN08932869	Contig	West China Hospital, Sichuan University
GCF_003261875.1	O2V1:KL64	100	3378	WCHKP015636	2017	China: Chengdu, Sichuan	PRJNA353728	SAMN08932868	Contig	West China Hospital, Sichuan University
GCF_003261895.1	O2V1:KL64	100	3378	WCHKP015628	2017	China: Chengdu, Sichuan	PRJNA353728	SAMN08932866	Contig	West China Hospital, Sichuan University
GCF_003261935.1	O2V1:KL64	100	3378	WCHKP015626	2017	China: Chengdu, Sichuan	PRJNA353728	SAMN08932864	Contig	West China Hospital, Sichuan University
GCF_003261955.3	O2V1:KL64	100	3378	15625	2022-07-17	China: Chengdu, Sichuan	PRJNA353728	SAMN08932863	Complete Genome	West China Hospital, Sichuan University
GCF_003261965.1	O2V1:KL64	100	3378	WCHKP015623	2017	China: Chengdu, Sichuan	PRJNA353728	SAMN08932862	Contig	West China Hospital, Sichuan University
GCF_003261975.1	O2V1:KL64	100	3378	WCHKP015592	2017	China: Chengdu, Sichuan	PRJNA353728	SAMN08932860	Contig	West China Hospital, Sichuan University
GCF_003262035.1	O2V1:KL64	100	3378	WCHKP015585	2017	China: Chengdu, Sichuan	PRJNA353728	SAMN08932858	Contig	West China Hospital, Sichuan University
GCF_003262055.1	O2V1:KL64	100	3378	WCHKP015584	2017	China: Chengdu, Sichuan	PRJNA353728	SAMN08932857	Contig	West China Hospital, Sichuan University
GCF_003262095.1	O2V1:KL64	100	3378	WCHKP015574	2017	China: Chengdu, Sichuan	PRJNA353728	SAMN08932854	Contig	West China Hospital, Sichuan University
GCF_003262105.1	O2V1:KL64	100	3378	WCHKP015571	2017	China: Chengdu, Sichuan	PRJNA353728	SAMN08932852	Contig	West China Hospital, Sichuan University
GCF_003262135.1	O2V1:KL64	100	3378	WCHKP015568	2017	China: Chengdu, Sichuan	PRJNA353728	SAMN08932851	Contig	West China Hospital, Sichuan University
GCF_003262145.1	O2V1:KL64	100	3378	WCHKP015566	2017	China: Chengdu, Sichuan	PRJNA353728	SAMN08932850	Contig	West China Hospital, Sichuan University
GCF_003262205.1	O2V1:KL64	100	3378	WCHKP015558	2017	China: Chengdu, Sichuan	PRJNA353728	SAMN08932847	Contig	West China Hospital, Sichuan University
GCF_003262215.1	O2V1:KL64	100	3378	WCHKP015557	2017	China: Chengdu, Sichuan	PRJNA353728	SAMN08932846	Contig	West China Hospital, Sichuan University
GCF_003262255.1	O2V1:KL64	100	3378	WCHKP015524	2017	China: Chengdu, Sichuan	PRJNA353728	SAMN08932843	Contig	West China Hospital, Sichuan University
GCF_003262275.1	O2V1:KL64	100	3378	WCHKP015522	2017	China: Chengdu, Sichuan	PRJNA353728	SAMN08932842	Contig	West China Hospital, Sichuan University
GCF_003262285.1	O2V1:KL64	100	3378	WCHKP015520	2017	China: Chengdu, Sichuan	PRJNA353728	SAMN08932841	Contig	West China Hospital, Sichuan University
GCF_003262335.1	O2V1:KL64	100	3378	WCHKP015479	2017	China: Chengdu, Sichuan	PRJNA353728	SAMN08932836	Contig	West China Hospital, Sichuan University
GCF_003262345.1	O2V1:KL64	100	3378	WCHKP015478	2017	China: Chengdu, Sichuan	PRJNA353728	SAMN08932835	Contig	West China Hospital, Sichuan University
GCF_003262365.1	O2V1:KL64	100	3378	WCHKP015477	2017	China: Chengdu, Sichuan	PRJNA353728	SAMN08932834	Contig	West China Hospital, Sichuan University
GCF_003262415.1	O2V1:KL64	100	3378	WCHKP015473	2017	China: Chengdu, Sichuan	PRJNA353728	SAMN08932832	Contig	West China Hospital, Sichuan University
GCF_003262425.1	O2V1:KL64	100	3378	WCHKP015469	2017	China: Chengdu, Sichuan	PRJNA353728	SAMN08932831	Contig	West China Hospital, Sichuan University
GCF_003262445.1	O2V1:KL64	100	3378	WCHKP015462	2017	China: Chengdu, Sichuan	PRJNA353728	SAMN08932828	Contig	West China Hospital, Sichuan University
GCF_003262485.1	O2V1:KL64	100	3378	WCHKP015396	2017	China: Chengdu, Sichuan	PRJNA353728	SAMN08932825	Contig	West China Hospital, Sichuan University
GCF_003262505.1	O2V1:KL64	100	3378	WCHKP015394	2017	China: Chengdu, Sichuan	PRJNA353728	SAMN08932823	Contig	West China Hospital, Sichuan University
GCF_003262535.1	O2V1:KL64	100	3378	WCHKP015376	2017	China: Chengdu, Sichuan	PRJNA353728	SAMN08932821	Contig	West China Hospital, Sichuan University
GCF_003262575.1	O2V1:KL64	100	3378	WCHKP015372	2017	China: Chengdu, Sichuan	PRJNA353728	SAMN08932819	Contig	West China Hospital, Sichuan University
GCF_003262585.1	O2V1:KL64	100	3378	WCHKP015369	2017	China: Chengdu, Sichuan	PRJNA353728	SAMN08932816	Contig	West China Hospital, Sichuan University
GCF_003262615.1	O2V1:KL64	100	3378	WCHKP015289	2017-05-15	China: Chengdu, Sichuan	PRJNA353728	SAMN08624648	Contig	West China Hospital, Sichuan University
GCF_003262625.1	O2V1:KL64	100	3378	WCHKP015275	2017-05-03	China: Chengdu, Sichuan	PRJNA353728	SAMN08624646	Contig	West China Hospital, Sichuan University
GCF_003262655.1	O2V1:KL64	100	3378	WCHKP015237	2017-05-08	China: Chengdu, Sichuan	PRJNA353728	SAMN08624637	Contig	West China Hospital, Sichuan University
GCF_003262705.1	O2V1:KL64	100	3378	WCHKP015115	Missing	China: Chengdu, Sichuan	PRJNA353728	SAMN08932813	Contig	West China Hospital, Sichuan University
GCF_003262725.1	O2V1:KL64	100	3378	WCHKP015667	2017	China: Chengdu, Sichuan	PRJNA353728	SAMN08932882	Contig	West China Hospital, Sichuan University
GCF_003262755.1	O2V1:KL64	100	3378	WCHKP015656	2017	China: Chengdu, Sichuan	PRJNA353728	SAMN08932876	Contig	West China Hospital, Sichuan University
GCF_003262765.1	O2V1:KL64	100	3378	WCHKP015650	2017	China: Chengdu, Sichuan	PRJNA353728	SAMN08932873	Contig	West China Hospital, Sichuan University
GCF_003262795.1	O2V1:KL64	100	3378	WCHKP015633	2017	China: Chengdu, Sichuan	PRJNA353728	SAMN08932867	Contig	West China Hospital, Sichuan University
GCF_003262805.1	O2V1:KL64	100	3378	WCHKP015627	2017	China: Chengdu, Sichuan	PRJNA353728	SAMN08932865	Contig	West China Hospital, Sichuan University
GCF_003262835.1	O2V1:KL64	100	3378	WCHKP015622	2017	China: Chengdu, Sichuan	PRJNA353728	SAMN08932861	Contig	West China Hospital, Sichuan University
GCF_003262875.1	O2V1:KL64	100	3378	WCHKP015572	2017	China: Chengdu, Sichuan	PRJNA353728	SAMN08932853	Contig	West China Hospital, Sichuan University
GCF_003262885.1	O2V1:KL64	100	3378	WCHKP015525	2017	China: Chengdu, Sichuan	PRJNA353728	SAMN08932844	Contig	West China Hospital, Sichuan University
GCF_003262905.1	O2V1:KL64	100	3378	WCHKP015493	2017	China: Chengdu, Sichuan	PRJNA353728	SAMN08932840	Contig	West China Hospital, Sichuan University
GCF_003262915.1	O2V1:KL64	100	3378	WCHKP015490	2017	China: Chengdu, Sichuan	PRJNA353728	SAMN08932839	Contig	West China Hospital, Sichuan University
GCF_003262955.1	O2V1:KL64	100	3378	WCHKP015488	2017	China: Chengdu, Sichuan	PRJNA353728	SAMN08932838	Contig	West China Hospital, Sichuan University
GCF_003262965.1	O2V1:KL64	100	3378	WCHKP015468	2017	China: Chengdu, Sichuan	PRJNA353728	SAMN08932830	Contig	West China Hospital, Sichuan University
GCF_003262975.1	O2V1:KL64	100	3378	WCHKP015480	2017	China: Chengdu, Sichuan	PRJNA353728	SAMN08932837	Contig	West China Hospital, Sichuan University
GCF_003262995.1	O2V1:KL64	100	3378	WCHKP015464	2017	China: Chengdu, Sichuan	PRJNA353728	SAMN08932829	Contig	West China Hospital, Sichuan University
GCF_003263035.1	O2V1:KL64	100	3378	WCHKP015395	2017	China: Chengdu, Sichuan	PRJNA353728	SAMN08932824	Contig	West China Hospital, Sichuan University
GCF_003263045.1	O2V1:KL64	100	3378	WCHKP015400	2017	China: Chengdu, Sichuan	PRJNA353728	SAMN08932826	Contig	West China Hospital, Sichuan University
GCF_003263055.1	O2V1:KL64	100	3378	WCHKP015381	2017	China: Chengdu, Sichuan	PRJNA353728	SAMN08932822	Contig	West China Hospital, Sichuan University
GCF_003263065.1	O2V1:KL64	100	3378	WCHKP015371	2017	China: Chengdu, Sichuan	PRJNA353728	SAMN08932818	Contig	West China Hospital, Sichuan University
GCF_003263115.1	O2V1:KL64	100	3378	WCHKP015370	2017	China: Chengdu, Sichuan	PRJNA353728	SAMN08932817	Contig	West China Hospital, Sichuan University
GCF_003263125.1	O2V1:KL64	100	3378	WCHKP015368	2017	China: Chengdu, Sichuan	PRJNA353728	SAMN08932815	Contig	West China Hospital, Sichuan University
GCF_003263135.1	O2V1:KL64	100	3378	WCHKP015328	2017-05-22	China: Chengdu, Sichuan	PRJNA353728	SAMN08624655	Contig	West China Hospital, Sichuan University
GCF_003263145.1	O2V1:KL64	100	3378	WCHKP015349	2017-05-30	China: Chengdu, Sichuan	PRJNA353728	SAMN08624659	Contig	West China Hospital, Sichuan University
GCF_003263195.1	O2V1:KL64	100	3378	WCHKP015307	2017-05-16	China: Chengdu, Sichuan	PRJNA353728	SAMN08624650	Contig	West China Hospital, Sichuan University
GCF_003263205.1	O2V1:KL64	100	3378	WCHKP015315	2017-05-16	China: Chengdu, Sichuan	PRJNA353728	SAMN08624652	Contig	West China Hospital, Sichuan University
GCF_003263215.1	O2V1:KL64	100	3378	WCHKP015257	2017-05-10	China: Chengdu, Sichuan	PRJNA353728	SAMN08624644	Contig	West China Hospital, Sichuan University
GCF_003263225.1	O2V1:KL64	100	3378	WCHKP015238	2017-05-08	China: Chengdu, Sichuan	PRJNA353728	SAMN08624638	Contig	West China Hospital, Sichuan University
GCF_003312125.1	O2V1:KL64	100	3378	ZWH170	2017	China:Hangzhou	PRJNA478111	SAMN09499329	Scaffold	Second Affiliated Hospital of Zhejiang University, School of Medicine
GCF_003312135.1	O2V1:KL64	100	3378	ZWH183	2017	China:Hangzhou	PRJNA478111	SAMN09499328	Scaffold	Second Affiliated Hospital of Zhejiang University, School of Medicine
GCF_003312185.1	O2V1:KL64	100	3378	WJQ205	2017	China:Hangzhou	PRJNA478111	SAMN09499326	Scaffold	Second Affiliated Hospital of Zhejiang University, School of Medicine
GCF_003321155.1	O2V1:KL64	99.97	3378	BC_4998	2016	Brazil: Hospital das Clinicas, Sao Paulo	PRJNA377546	SAMN09298448	Contig	University of Sao Paulo
GCF_003321195.1	O2V1:KL64	99.911	3378	BC_4996	2016	Brazil: Hospital das Clinicas, Sao Paulo	PRJNA377546	SAMN09298449	Contig	University of Sao Paulo
GCF_003321215.1	O2V1:KL64	99.97	3378	BC_5001	2017	Brazil: Hospital das Clinicas, Sao Paulo	PRJNA377546	SAMN09298447	Contig	University of Sao Paulo
GCF_003326295.1	O2V1:KL64	99.97	3378	BC_5006	2017	Brazil: Hospital das Clinicas, Sao Paulo	PRJNA377546	SAMN09298457	Contig	University of Sao Paulo
GCF_003363315.1	O2V1:KL64	100	3378	K280	2016-10-31	Missing	PRJNA483410	SAMN09738040	Scaffold	Zhejiang Provincial People's Hospital
GCF_003363345.1	O2V1:KL64	100	3378	K287	2016-11-06	Missing	PRJNA483418	SAMN09738089	Scaffold	Zhejiang Provincial People's Hospital
GCF_003363395.1	O2V1:KL64	100	3378	K293	2017-11-06	Missing	PRJNA483436	SAMN09738094	Scaffold	Zhejiang Provincial People's Hospital
GCF_003363415.1	O2V1:KL64	100	3378	K321	2016-11-17	Missing	PRJNA483547	SAMN09744208	Scaffold	Zhejiang Provincial People's Hospital
GCF_003363445.1	O2V1:KL64	100	3378	K410	2016-11-28	Missing	PRJNA483549	SAMN09744225	Scaffold	Zhejiang Provincial People's Hospital
GCF_003402995.1	O2V1:KL64	100	3378	KP47432	2017	China: Hangzhou	PRJNA485559	SAMN09809694	Scaffold	zhejiang University
GCF_003666725.1	O2V1:KL64	100	3378	sklx33130	2015	China:Hangzhou	PRJNA406844	SAMN07632925	Contig	zhejiang University
GCF_003666845.1	O2V1:KL64	100	3378	sklx33367	2015	China:Hangzhou	PRJNA406844	SAMN07632927	Scaffold	zhejiang University
GCF_003703775.1	O2V1:KL64	100	3378	675920	2015	China: Lianyungang	PRJNA495896	SAMN10233854	Chromosome	Beijing Institute of Microbiology and Epidemiology
GCF_003711065.1	O2V1:KL64	100	3378	WCHKP115069	2018	China: Chengdu, Sichuan	PRJNA353728	SAMN09688181	Complete Genome	West China Hospital, Sichuan University
GCF_003856475.1	O2V1:KL64	100	3378	BJCFK909	2022-09-18	China: zhejiang	PRJNA506788	SAMN10473953	Complete Genome	Zhejiang Hospital
GCF_004310745.1	O2V1:KL64	100	3378	WCHKP015003	2022-06-17	China: Chengdu, Sichuan	PRJNA353728	SAMN10970851	Contig	West China Hospital, Sichuan University
GCF_004322795.1	O2V1:KL64	100	3378	WCHKP115068	2018	China: Chengdu, Sichuan	PRJNA353728	SAMN09688180	Complete Genome	West China Hospital, Sichuan University
GCF_004332095.1	O2V1:KL64	100	3378	K28	2022-10-17	China:Zhejiang	PRJNA477736	SAMN09531271	Contig	Hangzhou Hospital of Traditional Chinese Medicine
GCF_004357775.1	O2V1:KL64	100	3378	RJ1071	2022-01-17	China: Shanghai	PRJNA526419	SAMN11098706	Scaffold	Huadong Hospital Affiliated to Fudan University
GCF_005503985.1	O2V1:KL64	100	3378	1145	2017	China	PRJNA507924	SAMN10516686	Scaffold	Sir Run Run Shaw Hospital
GCF_005504005.1	O2V1:KL64	100	3378	13177	2017	China	PRJNA507924	SAMN10516681	Scaffold	Sir Run Run Shaw Hospital
GCF_005504015.1	O2V1:KL64	100	3378	30091	2017	China	PRJNA507924	SAMN10516684	Scaffold	Sir Run Run Shaw Hospital
GCF_005504055.1	O2V1:KL64	100	3378	13100	2017	China	PRJNA507924	SAMN10516680	Scaffold	Sir Run Run Shaw Hospital
GCF_005504075.1	O2V1:KL64	100	3378	4017	2017	China	PRJNA507924	SAMN10516675	Scaffold	Sir Run Run Shaw Hospital
GCF_005504085.1	O2V1:KL64	100	3378	8169	2017	China	PRJNA507924	SAMN10516678	Scaffold	Sir Run Run Shaw Hospital
GCF_005504095.1	O2V1:KL64	100	3378	4021	2017	China	PRJNA507924	SAMN10516676	Scaffold	Sir Run Run Shaw Hospital
GCF_005504185.1	O2V1:KL64	100	3378	13223	2017	China	PRJNA507924	SAMN10516697	Scaffold	Sir Run Run Shaw Hospital
GCF_005504235.1	O2V1:KL64	100	3378	1212	2017	China	PRJNA507924	SAMN10516687	Scaffold	Sir Run Run Shaw Hospital
GCF_005504295.1	O2V1:KL64	100	3378	13207	2017	China	PRJNA507924	SAMN10516683	Scaffold	Sir Run Run Shaw Hospital
GCF_005504305.1	O2V1:KL64	100	3378	13203	2017	China	PRJNA507924	SAMN10516682	Scaffold	Sir Run Run Shaw Hospital
GCF_005504365.1	O2V1:KL64	100	3378	8131	2017	China	PRJNA507924	SAMN10516677	Scaffold	Sir Run Run Shaw Hospital
GCF_006130465.1	O2V1:KL64	100	3378	NJJYYY56-CR	2015-09-21	China: Jiangsu,Nanjing	PRJNA510171	SAMN10600540	Contig	Nanjing Drum Tower Hospital
GCF_006130825.1	O2V1:KL64	100	3378	NJSETYY15-CR	2015-06-26	China: Jiangsu,Nanjing	PRJNA510171	SAMN10600504	Contig	Nanjing Drum Tower Hospital
GCF_006130835.1	O2V1:KL64	100	3378	NJSETYY16-CR	2015-06-30	China: Jiangsu,Nanjing	PRJNA510171	SAMN10600505	Contig	Nanjing Drum Tower Hospital
GCF_006130855.1	O2V1:KL64	100	3378	NJSZYY7-CR	2015-06-25	China: Jiangsu,Nanjing	PRJNA510171	SAMN10600499	Contig	Nanjing Drum Tower Hospital
GCF_006130865.1	O2V1:KL64	100	3378	NJSETYY12-CR	2015-06-13	China: Jiangsu,Nanjing	PRJNA510171	SAMN10600502	Contig	Nanjing Drum Tower Hospital
GCF_006130915.1	O2V1:KL64	100	3378	GCMMYY5-CR	2015-03-25	China: Jiangsu,Nanjing	PRJNA510171	SAMN10600497	Contig	Nanjing Drum Tower Hospital
GCF_006130935.1	O2V1:KL64	100	3378	NJGLYY4165-CR	2015-07-16	China: Jiangsu,Nanjing	PRJNA510171	SAMN10600585	Contig	Nanjing Drum Tower Hospital
GCF_006304565.1	O2V1:KL64	100	3378	XJ-K1	2018-01-25	China:Shanghai	PRJNA489400	SAMN09977093	Complete Genome	Chengdu Medical College
GCF_006494895.1	O2V1:KL64	100	3378	L39_2	2018	China:Zhejiang	PRJNA449865	SAMN10433884	Complete Genome	Zhejiang University
GCF_007115145.1	O2V1:KL64	100	3378	AH3179-2	2018-11-13	China: Bengbu	PRJNA517992	SAMN11533812	Contig	Shenzhen People's Hospital, Shenzhen, China
GCF_007115155.1	O2V1:KL64	100	3378	AH3195	2019-03-02	China: Bengbu	PRJNA517992	SAMN11533813	Contig	Shenzhen People's Hospital, Shenzhen, China
GCF_007115395.1	O2V1:KL64	100	3378	AH1814-6	2018-11-06	China: Bengbu	PRJNA517992	SAMN11533784	Contig	Shenzhen People's Hospital, Shenzhen, China
GCF_007115435.1	O2V1:KL64	100	3378	AH1814-4	2018-11-28	China: Bengbu	PRJNA517992	SAMN11533782	Contig	Shenzhen People's Hospital, Shenzhen, China
GCF_007115465.1	O2V1:KL64	100	3378	AH1814-12	2018-11-29	China: Bengbu	PRJNA517992	SAMN11533778	Contig	Shenzhen People's Hospital, Shenzhen, China
GCF_007115475.1	O2V1:KL64	100	3378	AH1814-11	2018-11-27	China: Bengbu	PRJNA517992	SAMN11533777	Contig	Shenzhen People's Hospital, Shenzhen, China
GCF_007115485.1	O2V1:KL64	100	3378	AH1814-10	2018-11-14	China: Bengbu	PRJNA517992	SAMN11533776	Contig	Shenzhen People's Hospital, Shenzhen, China
GCF_007115515.1	O2V1:KL64	100	3378	AH1814-1	2019-01-02	China: Bengbu	PRJNA517992	SAMN11533775	Contig	Shenzhen People's Hospital, Shenzhen, China
GCF_007115565.1	O2V1:KL64	100	3378	AH1772-1	2018-12-13	China: Bengbu	PRJNA517992	SAMN11533771	Contig	Shenzhen People's Hospital, Shenzhen, China
GCF_007115585.1	O2V1:KL64	100	3378	AH1313-2	2019-01-08	China:Bengbu	PRJNA517992	SAMN11533762	Contig	Shenzhen People's Hospital, Shenzhen, China
GCF_007954805.1	O2V1:KL64	100	3378	1	2017-12-19	China: Hangzhou	PRJNA553055	SAMN12389480	Scaffold	Sir Run Run Shaw Hospital, School of Medicine, Zhejiang University
GCF_007954815.1	O2V1:KL64	100	3378	18	2018-01-21	China: Hangzhou	PRJNA553055	SAMN12389485	Contig	Sir Run Run Shaw Hospital, School of Medicine, Zhejiang University
GCF_007954825.1	O2V1:KL64	100	3378	2	2017-12-28	China: Hangzhou	PRJNA553055	SAMN12389481	Contig	Sir Run Run Shaw Hospital, School of Medicine, Zhejiang University
GCF_007954835.1	O2V1:KL64	100	3378	1126	missing	China: Hangzhou	PRJNA553055	SAMN12389497	Scaffold	Sir Run Run Shaw Hospital, School of Medicine, Zhejiang University
GCF_007954845.1	O2V1:KL64	100	3378	44	2017-10-30	China: Hangzhou	PRJNA553055	SAMN12389494	Scaffold	Sir Run Run Shaw Hospital, School of Medicine, Zhejiang University
GCF_007954905.1	O2V1:KL64	100	3378	65	2018-03-14	China: Hangzhou	PRJNA553055	SAMN12389496	Contig	Sir Run Run Shaw Hospital, School of Medicine, Zhejiang University
GCF_007954915.1	O2V1:KL64	100	3378	39	missing	China: Hangzhou	PRJNA553055	SAMN12389493	Contig	Sir Run Run Shaw Hospital, School of Medicine, Zhejiang University
GCF_007954925.2	O2V1:KL64	100	3378	37	2017-06-18	China: Hangzhou	PRJNA553055	SAMN12389491	Complete Genome	Sir Run Run Shaw Hospital, School of Medicine, Zhejiang University
GCF_007954935.1	O2V1:KL64	100	3378	35	2017-06-01	China: Hangzhou	PRJNA553055	SAMN12389489	Scaffold	Sir Run Run Shaw Hospital, School of Medicine, Zhejiang University
GCF_007954945.1	O2V1:KL64	100	3378	33	2017-05-25	China: Hangzhou	PRJNA553055	SAMN12389488	Scaffold	Sir Run Run Shaw Hospital, School of Medicine, Zhejiang University
GCF_007954995.1	O2V1:KL64	100	3378	45	2017-10-30	China: Hangzhou	PRJNA553055	SAMN12389495	Contig	Sir Run Run Shaw Hospital, School of Medicine, Zhejiang University
GCF_007955015.2	O2V1:KL64	100	3378	36	2017-06-07	China: Hangzhou	PRJNA553055	SAMN12389490	Complete Genome	Sir Run Run Shaw Hospital, School of Medicine, Zhejiang University
GCF_007955045.1	O2V1:KL64	100	3378	32	2017-05-15	China: Hangzhou	PRJNA553055	SAMN12389487	Contig	Sir Run Run Shaw Hospital, School of Medicine, Zhejiang University
GCF_007955055.1	O2V1:KL64	100	3378	38	2017-07-10	China: Hangzhou	PRJNA553055	SAMN12389492	Contig	Sir Run Run Shaw Hospital, School of Medicine, Zhejiang University
GCF_007955065.1	O2V1:KL64	100	3378	19	2018-01-29	China: Hangzhou	PRJNA553055	SAMN12389486	Scaffold	Sir Run Run Shaw Hospital, School of Medicine, Zhejiang University
GCF_007955095.1	O2V1:KL64	100	3378	15	2018-01-13	China: Hangzhou	PRJNA553055	SAMN12389484	Scaffold	Sir Run Run Shaw Hospital, School of Medicine, Zhejiang University
GCF_007955105.2	O2V1:KL64	100	3378	12	2017-12-25	China: Hangzhou	PRJNA553055	SAMN12389483	Complete Genome	Sir Run Run Shaw Hospital, School of Medicine, Zhejiang University
GCF_007955155.1	O2V1:KL64	100	3378	5	2017-11-20	China: Hangzhou	PRJNA553055	SAMN12389482	Scaffold	Sir Run Run Shaw Hospital, School of Medicine, Zhejiang University
GCF_008728695.1	O2V1:KL64	100	3378	KP58	2018-05-04	China: Hangzhou	PRJNA553055	SAMN12228410	Complete Genome	Sir Run Run Shaw Hospital, School of Medicine, Zhejiang University
GCF_008867505.1	O2V1:KL64	100	3378	3C2	2018-03-01	China: Shandong, Jinan	PRJNA550517	SAMN12158044	Contig	Shandong university
GCF_009684575.1	O2V1:KL64	100	3378	C789	2016-04-14	China: Shandong	PRJNA509091	SAMN10537194	Complete Genome	Peking University People's hospital
GCF_009797715.1	O2V1:KL64	100	3378	ZRYYKP5B	2018-10-16	China	PRJNA588110	SAMN13190886	Contig	GensKey Medical Technology Co. Ltd.
GCF_009797745.1	O2V1:KL64	100	3378	ZRYYKP5A	2018-09-12	China	PRJNA588110	SAMN13190885	Contig	GensKey Medical Technology Co. Ltd.
GCF_009797775.1	O2V1:KL64	100	3378	ZRYYKP3B	2018-06-15	China	PRJNA588110	SAMN13190884	Contig	GensKey Medical Technology Co. Ltd.
GCF_009797785.1	O2V1:KL64	100	3378	ZRYYKP3A	2018-05-18	China	PRJNA588110	SAMN13190883	Contig	GensKey Medical Technology Co. Ltd.
GCF_009807065.1	O2V1:KL64	100	3378	Kp36-117R	2019-01-10	China: Shanghai	PRJNA597257	SAMN13671319	Scaffold	Fudan University
GCF_009811915.1	O2V1:KL64	100	3378	ff60	2018-09-04	China: Jinhua	PRJNA561426	SAMN12618108	Contig	Jinhua Central Hospital
GCF_009811925.1	O2V1:KL64	100	3378	fe58	2018-09-03	China: Jinhua	PRJNA561426	SAMN12618107	Contig	Jinhua Central Hospital
GCF_009811945.1	O2V1:KL64	100	3378	fd54	2018-08-14	China: Jinhua	PRJNA561426	SAMN12618106	Contig	Jinhua Central Hospital
GCF_009811995.1	O2V1:KL64	100	3378	fb52	2018-08-23	China: Jinhua	PRJNA561426	SAMN12618104	Contig	Jinhua Central Hospital
GCF_009812025.1	O2V1:KL64	100	3378	fa51	2018-08-23	China: Jinhua	PRJNA561426	SAMN12618103	Contig	Jinhua Central Hospital
GCF_009834285.1	O2V1:KL64	100	3378	XJ-K2	2018-05-12	China:Shanghai	PRJNA489756	SAMN09988182	Complete Genome	Chengdu Medical College
GCF_009856585.1	O2V1:KL64	100	3378	Kp36	2019-01-10	China: Shanghai	PRJNA597257	SAMN13671318	Complete Genome	Fudan University
GCF_010183645.1	O2V1:KL64	100	3378	C2660	2017-08-01	China:Beijing	PRJNA534178	SAMN11479264	Complete Genome	Peking University People's Hospital
GCF_010450855.1	O2V1:KL64	100	3378	KP18-3-8	2018-07-14	China	PRJNA604666	SAMN13978114	Complete Genome	zhengzhou university
GCF_011022255.1	O2V1:KL64	100	3378	KP18-2079	2018-11-22	China	PRJNA607401	SAMN14132403	Complete Genome	zhengzhou university
GCF_011037455.1	O2V1:KL64	99.97	3378	HSP73	2016-10-24	Brazil	PRJNA510003	SAMN10592697	Contig	LNCC
GCF_011037495.1	O2V1:KL64	99.97	3378	HSP10	2016-08-07	Brazil	PRJNA510003	SAMN10592696	Contig	LNCC
GCF_011037515.1	O2V1:KL64	99.97	3378	P64	2015-09-16	Brazil	PRJNA510003	SAMN10592692	Contig	LNCC
GCF_011037535.1	O2V1:KL64	99.97	3378	P66	2015-05-06	Brazil	PRJNA510003	SAMN10592693	Contig	LNCC
GCF_011037655.1	O2V1:KL64	99.97	3378	P26	2016-04-19	Brazil	PRJNA510003	SAMN10592685	Contig	LNCC
GCF_011037675.1	O2V1:KL64	99.97	3378	P30	2015-11-14	Brazil	PRJNA510003	SAMN10592686	Contig	LNCC
GCF_011037715.1	O2V1:KL64	99.97	3378	P12	2014-10-22	Brazil	PRJNA510003	SAMN10592682	Contig	LNCC
GCF_011037755.1	O2V1:KL64	99.97	3378	P19	2016-02-20	Brazil	PRJNA510003	SAMN10592683	Contig	LNCC
GCF_011106605.1	O2V1:KL64	99.97	3378	KPC160121	2015-01-30	Taiwan:Taichung	PRJNA528846	SAMN11246289	Complete Genome	Chung Shan Medical University
GCF_011106775.1	O2V1:KL64	99.97	3378	KPC160117	2014-12-19	Taiwan:Taichung	PRJNA528846	SAMN11246288	Complete Genome	Chung Shan Medical University
GCF_011106795.1	O2V1:KL64	99.97	3378	KPC160125	2015-02-10	Taiwan:Taichung	PRJNA528846	SAMN11246290	Complete Genome	Chung Shan Medical University
GCF_011129215.1	O2V1:KL64	99.97	3378	KPC160132	2015-04-01	Taiwan:Taichung	PRJNA528846	SAMN11246291	Complete Genome	Chung Shan Medical University
GCF_011683085.1	O2V1:KL64	100	3378	CKp2-2	2018-03-18	China: Beijing	PRJNA544998	SAMN11811881	Contig	China CDC
GCF_011683135.1	O2V1:KL64	100	3378	NSKp2	2018-01-02	China: Beijing	PRJNA544998	SAMN11811879	Contig	China CDC
GCF_011683145.1	O2V1:KL64	100	3378	CKp2-1	2018-03-08	China: Beijing	PRJNA544998	SAMN11811880	Scaffold	China CDC
GCF_011752495.1	O2V1:KL64	99.97	3378	HB25-1	2015	China	PRJNA533219	SAMN11445562	Complete Genome	The Hong Kong Polytechnic University
GCF_012955865.1	O2V1:KL64	99.97	3378	5090	2018	Brazil: Sao Paulo	PRJNA377546	SAMN14595366	Contig	University of Sao Paulo
GCF_012955875.1	O2V1:KL64	99.97	3378	5353	2018	Brazil: Sao Paulo	PRJNA377546	SAMN14595365	Contig	University of Sao Paulo
GCF_013180435.1	O2V1:KL64	99.97	3378	C9	2006-11-18	Brazil: Parana, Curitiba	PRJNA374958	SAMN06350011	Scaffold	UENF
GCF_013348885.1	O2V1:KL64	100	3378	KP20194b2	2019-04-12	China: Hunan	PRJNA638288	SAMN15186440	Complete Genome	The Second Affiliated Hospital, University of South China
GCF_013348905.1	O2V1:KL64	100	3378	KP20194f	2019-04-27	China: Hunan	PRJNA638288	SAMN15186447	Complete Genome	The Second Affiliated Hospital, University of South China
GCF_013348925.1	O2V1:KL64	100	3378	KP20194c	2019-04-13	China: Hunan	PRJNA638288	SAMN15186441	Complete Genome	The Second Affiliated Hospital, University of South China
GCF_013348945.1	O2V1:KL64	100	3378	KP20194d	2019-04-24	China: Hunan	PRJNA638288	SAMN15186445	Complete Genome	The Second Affiliated Hospital, University of South China
GCF_013348965.1	O2V1:KL64	100	3378	KP20194e	2019-04-25	China: Hunan	PRJNA638288	SAMN15186446	Complete Genome	The Second Affiliated Hospital, University of South China
GCF_013348985.1	O2V1:KL64	100	3378	KP20194c5	2019-04-15	China: Hunan	PRJNA638288	SAMN15186444	Complete Genome	The Second Affiliated Hospital, University of South China
GCF_013349005.1	O2V1:KL64	100	3378	KP20194c4	2019-04-15	China: Hunan	PRJNA638288	SAMN15186443	Complete Genome	The Second Affiliated Hospital, University of South China
GCF_013349025.1	O2V1:KL64	100	3378	KP20194c3	2019-04-15	China: Hunan	PRJNA638288	SAMN15186442	Complete Genome	The Second Affiliated Hospital, University of South China
GCF_013349045.1	O2V1:KL64	100	3378	KP20194b	2019-04-03	China: Hunan	PRJNA638288	SAMN15186439	Complete Genome	The Second Affiliated Hospital, University of South China
GCF_013349065.1	O2V1:KL64	100	3378	KP20194a2	2019-04-12	China: Hunan	PRJNA638288	SAMN15186438	Complete Genome	The Second Affiliated Hospital, University of South China
GCF_013349085.1	O2V1:KL64	100	3378	KP20194a	2019-04-03	China: Hunan	PRJNA638288	SAMN15186437	Complete Genome	The Second Affiliated Hospital, University of South China
GCF_014040895.1	O2V1:KL64	100	3378	WCHKP090547	2019-07-30	China: Chengdu, Sichuan	PRJNA648810	SAMN15649194	Contig	West China Hospital, Sichuan University
GCF_014041055.1	O2V1:KL64	100	3378	WCHKP090472	2019-07-08	China: Chengdu, Sichuan	PRJNA648810	SAMN15649187	Contig	West China Hospital, Sichuan University
GCF_014041075.1	O2V1:KL64	100	3378	WCHKP090465	2019-05-10	China: Chengdu, Sichuan	PRJNA648810	SAMN15649184	Contig	West China Hospital, Sichuan University
GCF_014041105.1	O2V1:KL64	100	3378	WCHKP090461	2019-08-06	China: Chengdu, Sichuan	PRJNA648810	SAMN15649183	Contig	West China Hospital, Sichuan University
GCF_014041115.1	O2V1:KL64	100	3378	WCHKP090460	2019-08-06	China: Chengdu, Sichuan	PRJNA648810	SAMN15649182	Contig	West China Hospital, Sichuan University
GCF_014041125.1	O2V1:KL64	100	3378	WCHKP090458	2019-08-06	China: Chengdu, Sichuan	PRJNA648810	SAMN15649181	Contig	West China Hospital, Sichuan University
GCF_014041175.1	O2V1:KL64	100	3378	WCHKP090401	2019-07-30	China: Chengdu, Sichuan	PRJNA648810	SAMN15649180	Contig	West China Hospital, Sichuan University
GCF_014041195.1	O2V1:KL64	100	3378	WCHKP090394	2019-07-23	China: Chengdu, Sichuan	PRJNA648810	SAMN15649178	Contig	West China Hospital, Sichuan University
GCF_014041215.1	O2V1:KL64	100	3378	WCHKP090400	2019-07-30	China: Chengdu, Sichuan	PRJNA648810	SAMN15649179	Contig	West China Hospital, Sichuan University
GCF_014041295.1	O2V1:KL64	100	3378	WCHKP090387	2019-07-17	China: Chengdu, Sichuan	PRJNA648810	SAMN15649174	Contig	West China Hospital, Sichuan University
GCF_014041305.1	O2V1:KL64	100	3378	WCHKP090386	2019-07-17	China: Chengdu, Sichuan	PRJNA648810	SAMN15649173	Contig	West China Hospital, Sichuan University
GCF_014041435.1	O2V1:KL64	100	3378	WCHKP090377	2019-07-17	China: Chengdu, Sichuan	PRJNA648810	SAMN15649167	Contig	West China Hospital, Sichuan University
GCF_014041505.2	O2V1:KL64	100	3378	WCHKP090374	2019-07-09	China: Chengdu, Sichuan	PRJNA648810	SAMN15649164	Complete Genome	West China Hospital, Sichuan University
GCF_014041535.1	O2V1:KL64	100	3378	WCHKP090372	2019-07-09	China: Chengdu, Sichuan	PRJNA648810	SAMN15649162	Contig	West China Hospital, Sichuan University
GCF_014041545.1	O2V1:KL64	100	3378	WCHKP090365	2019-07-09	China: Chengdu, Sichuan	PRJNA648810	SAMN15649159	Contig	West China Hospital, Sichuan University
GCF_014041575.1	O2V1:KL64	100	3378	WCHKP090371	2019-07-09	China: Chengdu, Sichuan	PRJNA648810	SAMN15649161	Contig	West China Hospital, Sichuan University
GCF_014041595.1	O2V1:KL64	100	3378	WCHKP090366	2019-07-09	China: Chengdu, Sichuan	PRJNA648810	SAMN15649160	Contig	West China Hospital, Sichuan University
GCF_014041735.2	O2V1:KL64	100	3378	WCHKP090357	2019-06-11	China: Chengdu, Sichuan	PRJNA648810	SAMN15649152	Complete Genome	West China Hospital, Sichuan University
GCF_014041755.1	O2V1:KL64	100	3378	WCHKP090353	2019-07-09	China: Chengdu, Sichuan	PRJNA648810	SAMN15649150	Contig	West China Hospital, Sichuan University
GCF_014041775.1	O2V1:KL64	100	3378	WCHKP090348	2019-07-09	China: Chengdu, Sichuan	PRJNA648810	SAMN15649148	Contig	West China Hospital, Sichuan University
GCF_014041785.1	O2V1:KL64	100	3378	WCHKP090354	2019-06-12	China: Chengdu, Sichuan	PRJNA648810	SAMN15649151	Contig	West China Hospital, Sichuan University
GCF_014041795.1	O2V1:KL64	100	3378	WCHKP090352	2019-06-12	China: Chengdu, Sichuan	PRJNA648810	SAMN15649149	Contig	West China Hospital, Sichuan University
GCF_014041835.1	O2V1:KL64	100	3378	WCHKP090346	2019-07-09	China: Chengdu, Sichuan	PRJNA648810	SAMN15649147	Contig	West China Hospital, Sichuan University
GCF_014050205.1	O2V1:KL64	100	3378	ZS15	{"assemblies": [{"assembly": {"annotation_metadata":{"file":[{"estimated_size":"477368","type":"GENOME_GFF	{"assemblies": [{"assembly": {"annotation_metadata":{"file":[{"estimated_size":"477368","type":"GENOME_GFF	PRJNA597257	SAMN15655700	Scaffold	Fudan University
GCF_014220985.1	O2V1:KL64	100	3378	LKV2	2019	China: Lishui	PRJNA551891	SAMN12168055	Contig	Huashan Hospital, Fudan University
GCF_014221005.1	O2V1:KL64	100	3378	LKV1	2019	China: Lishui	PRJNA551891	SAMN12168054	Contig	Huashan Hospital, Fudan University
GCF_014323715.1	O2V1:KL64	99.97	3378	Kp391	2016	Brazil: Sao Paulo	PRJNA644576	SAMN15464276	Contig	Aarhus University
GCF_014596325.1	O2V1:KL64	100	3378	16ZR-187	2016	China	PRJNA554411	SAMN12264907	Scaffold	The Hong Kong Polytechnic University
GCF_014854815.1	O2V1:KL64	100	3378	GZ-1	2022-10-16	China	PRJNA488147	SAMN09925542	Complete Genome	Zhejiang University
GCF_015228705.1	O2V1:KL64	100	3378	KP137060	2019-11-15	China: Fuzhou, Fujian	PRJNA633438	SAMN14944066	Contig	Fujian Medical University Union Hospital
GCF_015228715.1	O2V1:KL64	100	3378	KP135194	2019-10-30	China: Fuzhou, Fujian	PRJNA633438	SAMN14943954	Contig	Fujian Medical University Union Hospital
GCF_015243235.1	O2V1:KL64	100	3378	FRPDR	2020-05-06	China: Anhui	PRJNA669320	SAMN16451036	Complete Genome	University of Science and Technology of China
GCF_015277755.1	O2V1:KL64	100	3378	CRKP66R	2020-06-13	China:Hangzhou	PRJNA673324	SAMN16604318	Complete Genome	Zhejiang Provincial People's Hospital
GCF_015278415.1	O2V1:KL64	99.97	3378	11027	2019-11-19	Taiwan	PRJNA668703	SAMN16365720	Contig	National Chung Cheng University
GCF_015355875.1	O2V1:KL64	100	3378	JX-CR-hvKP-10	2018/2019	China:Nanchang	PRJNA672246	SAMN16561435	Complete Genome	First Affiliated Hospital of Nanchang University, Nanchang University
GCF_015355895.1	O2V1:KL64	100	3378	JX-CR-hvKP-9	2018/2019	China:Nanchang	PRJNA672246	SAMN16561434	Complete Genome	First Affiliated Hospital of Nanchang University, Nanchang University
GCF_015355915.1	O2V1:KL64	100	3378	JX-CR-hvKP-7	2018/2019	China:Nanchang	PRJNA672246	SAMN16561430	Complete Genome	First Affiliated Hospital of Nanchang University, Nanchang University
GCF_015355935.1	O2V1:KL64	100	3378	JX-CR-hvKP-8	2018/2019	China:Nanchang	PRJNA672246	SAMN16561432	Complete Genome	First Affiliated Hospital of Nanchang University, Nanchang University
GCF_015355995.1	O2V1:KL64	100	3378	JX-CR-hvKP-4	2018/2019	China:Nanchang	PRJNA672246	SAMN16561284	Complete Genome	First Affiliated Hospital of Nanchang University, Nanchang University
GCF_015356015.1	O2V1:KL64	100	3378	JX-CR-hvKP-3	2018/2019	China:Nanchang	PRJNA672246	SAMN16561283	Complete Genome	First Affiliated Hospital of Nanchang University, Nanchang University
GCF_015356035.1	O2V1:KL64	100	3378	JX-CR-hvKP-2	2018/2019	China:Nanchang	PRJNA672246	SAMN16561282	Complete Genome	First Affiliated Hospital of Nanchang University, Nanchang University
GCF_015356055.1	O2V1:KL64	100	3378	JX-CR-hvKP-1	2018/2019	China:Nanchang	PRJNA672246	SAMN16561274	Complete Genome	First Affiliated Hospital of Nanchang University, Nanchang University
GCF_015391365.1	O2V1:KL64	100	3378	015134X1B2	2022-04-20	China: Chengdu, Sichuan	PRJNA673369	SAMN16605062	Contig	West China Hospital, Sichuan University
GCF_015391385.1	O2V1:KL64	100	3378	015134X1B1	2022-11-19	China: Chengdu, Sichuan	PRJNA673369	SAMN16605061	Contig	West China Hospital, Sichuan University
GCF_015391395.1	O2V1:KL64	100	3378	015134X1B3	2022-04-20	China: Chengdu, Sichuan	PRJNA673369	SAMN16605063	Contig	West China Hospital, Sichuan University
GCF_015499895.1	O2V1:KL64	100	3378	B1-1	2019-11-26	China: Sichuan,Chengdu	PRJNA671622	SAMN16539239	Contig	West China Hospital, Sichuan University
GCF_015666415.1	O2V1:KL64	99.97	3378	CCBH28734	2020-08-19	Brazil	PRJNA677881	SAMN16776141	Contig	Instituto Oswaldo Cruz
GCF_015999625.1	O2V1:KL64	100	3378	FK 6768	2019-05-23	China	PRJNA682695	SAMN17005574	Complete Genome	First affiliated hospital of Wenzhou medical university
GCF_016055235.1	O2V1:KL64	99.97	3378	CCBH27953	2020-05-02	Brazil	PRJNA677881	SAMN16776120	Contig	Instituto Oswaldo Cruz
GCF_016055695.1	O2V1:KL64	99.97	3378	CCBH27421	2019-11-28	Brazil	PRJNA677881	SAMN16776090	Contig	Instituto Oswaldo Cruz
GCF_016055755.1	O2V1:KL64	99.97	3378	CCBH27361	2019-12-12	Brazil	PRJNA677881	SAMN16776089	Contig	Instituto Oswaldo Cruz
GCF_016055885.1	O2V1:KL64	99.97	3378	CCBH27155	2019-10-15	Brazil	PRJNA677881	SAMN16776081	Contig	Instituto Oswaldo Cruz
GCF_016067835.1	O2V1:KL64	99.97	3378	Beach Ranger	2019-11-19	Taiwan	PRJNA681463	SAMN16872508	Complete Genome	National Chung Cheng University
GCF_016403085.1	O2V1:KL64	100	3378	CRKP78R	2018-05-23	China:Hangzhou	PRJNA685015	SAMN17074911	Complete Genome	Zhejiang Provincial People's Hospital
GCF_016679905.1	O2V1:KL64	100	3378	CRKP22	2018-04-13	China:Hangzhou	PRJNA688029	SAMN17166565	Scaffold	Zhejiang Provincial People's Hospital
GCF_016680095.1	O2V1:KL64	100	3378	CRKP15	2018-04-11	China:Hangzhou	PRJNA688029	SAMN17166561	Scaffold	Zhejiang Provincial People's Hospital
GCF_016680155.1	O2V1:KL64	100	3378	CRKP14	2018-04-10	China:Hangzhou	PRJNA688029	SAMN17166560	Scaffold	Zhejiang Provincial People's Hospital
GCF_016680165.1	O2V1:KL64	100	3378	CRKP18	2018-04-14	China:Hangzhou	PRJNA688029	SAMN17166563	Scaffold	Zhejiang Provincial People's Hospital
GCF_016680195.1	O2V1:KL64	100	3378	CRKP21	2018-04-09	China:Hangzhou	PRJNA688029	SAMN17166564	Scaffold	Zhejiang Provincial People's Hospital
GCF_016680365.1	O2V1:KL64	100	3378	CRKP63	2018-05-15	China:Hangzhou	PRJNA688029	SAMN17166583	Scaffold	Zhejiang Provincial People's Hospital
GCF_016680615.1	O2V1:KL64	100	3378	CRKP80	2018-05-23	China:Hangzhou	PRJNA688029	SAMN17166589	Scaffold	Zhejiang Provincial People's Hospital
GCF_016680625.1	O2V1:KL64	100	3378	CRKP78	2018-05-23	China:Hangzhou	PRJNA688029	SAMN17166588	Scaffold	Zhejiang Provincial People's Hospital
GCF_016680655.1	O2V1:KL64	100	3378	CRKP77	2018-05-23	China:Hangzhou	PRJNA688029	SAMN17166587	Scaffold	Zhejiang Provincial People's Hospital
GCF_016680675.1	O2V1:KL64	100	3378	CRKP66	2018-05-18	China:Hangzhou	PRJNA688029	SAMN17166584	Scaffold	Zhejiang Provincial People's Hospital
GCF_016680745.1	O2V1:KL64	100	3378	CRKP45	2018-04-29	China:Hangzhou	PRJNA688029	SAMN17166574	Scaffold	Zhejiang Provincial People's Hospital
GCF_016680855.1	O2V1:KL64	100	3378	CRKP41	2018-04-28	China:Hangzhou	PRJNA688029	SAMN17166571	Scaffold	Zhejiang Provincial People's Hospital
GCF_016680875.1	O2V1:KL64	100	3378	CRKP51	2018-05-05	China:Hangzhou	PRJNA688029	SAMN17166576	Scaffold	Zhejiang Provincial People's Hospital
GCF_016680915.1	O2V1:KL64	100	3378	CRKP39	2018-04-27	China:Hangzhou	PRJNA688029	SAMN17166570	Scaffold	Zhejiang Provincial People's Hospital
GCF_016680955.1	O2V1:KL64	100	3378	CRKP38	2018-04-27	China:Hangzhou	PRJNA688029	SAMN17166569	Scaffold	Zhejiang Provincial People's Hospital
GCF_016722865.1	O2V1:KL64	100	3378	KP1-2	2019	China: Hangzhou	PRJNA691799	SAMN17305549	Contig	Sir Run Run Shaw Hospital, School of Medicine, Zhejiang University
GCF_016722885.1	O2V1:KL64	100	3378	KP1-1	2019	China: Hangzhou	PRJNA691799	SAMN17305548	Contig	Sir Run Run Shaw Hospital, School of Medicine, Zhejiang University
GCF_016745865.1	O2V1:KL64	100	3378	20071685	2020-07-27	China: Jiaozuo	PRJNA692529	SAMN17348563	Contig	Jiaozuo People's Hospital
GCF_016774435.1	O2V1:KL64	100	3378	RJBSI76	2018-12-16	China:Shanghai	PRJNA681750	SAMN17349264	Complete Genome	Shanghai Jiao Tong University School of Medicine
GCF_016774455.1	O2V1:KL64	100	3378	RJBSI76-pV	2019-08-23	China:Shanghai	PRJNA682095	SAMN17349266	Complete Genome	Shanghai Jiao Tong University School of Medicine
GCF_016812055.1	O2V1:KL64	100	3378	KPWX136	2020-10-15	China: Jiangsu	PRJNA692837	SAMN17372728	Complete Genome	Southwest Medical University
GCF_016881465.1	O2V1:KL64	99.97	3378	86	2013-10-02	Brazil: Sao Paulo	PRJNA489262	SAMN09981208	Scaffold	Instituto de Quimica
GCF_016924055.1	O2V1:KL64	100	3378	JNQH227	2022-03-19	China: Shandong	PRJNA702614	SAMN17976239	Contig	The First Affiliated Hospital of Shandong First Medical University
GCF_016924175.1	O2V1:KL64	100	3378	JNQH275	2022-05-19	China: Shandong	PRJNA702614	SAMN17976242	Contig	The First Affiliated Hospital of Shandong First Medical University
GCF_016924215.1	O2V1:KL64	100	3378	JNQH263	2022-05-19	China: Shandong	PRJNA702614	SAMN17976240	Contig	The First Affiliated Hospital of Shandong First Medical University
GCF_017291405.1	O2V1:KL64	100	3378	C19	missing	China: Central China Fuwai Hospital of Zhengzhou University	PRJNA705380	SAMN18087505	Contig	YangZhou university
GCF_017291435.1	O2V1:KL64	100	3378	C33	missing	China: Central China Fuwai Hospital of Zhengzhou University	PRJNA705380	SAMN18087516	Contig	YangZhou university
GCF_017291455.1	O2V1:KL64	100	3378	C34	missing	China: Central China Fuwai Hospital of Zhengzhou University	PRJNA705380	SAMN18087517	Contig	YangZhou university
GCF_017291515.1	O2V1:KL64	100	3378	C5	missing	China: Central China Fuwai Hospital of Zhengzhou University	PRJNA705380	SAMN18087493	Contig	YangZhou university
GCF_017291525.1	O2V1:KL64	100	3378	C32	missing	China: Central China Fuwai Hospital of Zhengzhou University	PRJNA705380	SAMN18087515	Contig	YangZhou university
GCF_017291625.1	O2V1:KL64	100	3378	C36	missing	China: Central China Fuwai Hospital of Zhengzhou University	PRJNA705380	SAMN18087519	Contig	YangZhou university
GCF_017291675.1	O2V1:KL64	100	3378	C26	missing	China: Central China Fuwai Hospital of Zhengzhou University	PRJNA705380	SAMN18087510	Contig	YangZhou university
GCF_017291695.1	O2V1:KL64	100	3378	C23	missing	China: Central China Fuwai Hospital of Zhengzhou University	PRJNA705380	SAMN18087507	Contig	YangZhou university
GCF_017291715.1	O2V1:KL64	100	3378	C24	missing	China: Central China Fuwai Hospital of Zhengzhou University	PRJNA705380	SAMN18087508	Contig	YangZhou university
GCF_017292055.1	O2V1:KL64	100	3378	C14	missing	China: Central China Fuwai Hospital of Zhengzhou University	PRJNA705380	SAMN18087501	Contig	YangZhou university
GCF_017292065.1	O2V1:KL64	100	3378	C13	missing	China: Central China Fuwai Hospital of Zhengzhou University	PRJNA705380	SAMN18087500	Contig	YangZhou university
GCF_017351975.1	O2V1:KL64	100	3378	C2244	2017-05-07	China:Beijing	PRJNA707017	SAMN18160617	Complete Genome	Peking University People's Hospital
GCF_017581845.1	O2V1:KL64	99.97	3378	S38L	2020-11-26	China	PRJNA715710	SAMN18358662	Scaffold	Southwest Medical University
GCF_017581905.1	O2V1:KL64	99.97	3378	S38	2020-12-16	China	PRJNA715659	SAMN18356798	Scaffold	Southwest Medical University
GCF_017809835.1	O2V1:KL64	99.97	3378	KP1517	2018-11-19	China: Tianjin	PRJNA635754	SAMN15052358	Complete Genome	Nankai University
GCF_018156185.1	O2V1:KL64	100	3378	KP-C76	2020-05-12	China: Hangzhou	PRJNA723501	SAMN18819910	Scaffold	The Second Affiliated Hospital of Zhejiang University
GCF_018156195.1	O2V1:KL64	100	3378	KP-426	2020-04-26	China: Hangzhou	PRJNA723501	SAMN18819909	Scaffold	The Second Affiliated Hospital of Zhejiang University
GCF_018271585.1	O2V1:KL64	100	3378	KP15	2018	China	PRJNA718703	SAMN18559367	Contig	The First Affiliated Hospital of Nanchang University
GCF_018271605.1	O2V1:KL64	100	3378	KP3	2018	China	PRJNA718703	SAMN18559372	Contig	The First Affiliated Hospital of Nanchang University
GCF_018336375.1	O2V1:KL64	100	3378	Kp13869	2019-10-01	China: Shanghai	PRJNA725360	SAMN18876745	Chromosome	Shanghai Public Health Clinical Center
GCF_018336835.1	O2V1:KL64	100	3378	KP55	2022-04-20	China: Hangzhou	PRJNA639385	SAMN15234688	Complete Genome	Sir Run Run Shaw Hospital
GCF_018383515.1	O2V1:KL64	100	3378	015134X2B1	2020	China: Chengdu, Sichuan	PRJNA673369	SAMN19088510	Contig	West China Hospital, Sichuan University
GCF_018383565.1	O2V1:KL64	100	3378	015134X1B5	2021	China: Chengdu, Sichuan	PRJNA673369	SAMN19088508	Contig	West China Hospital, Sichuan University
GCF_018383575.1	O2V1:KL64	100	3378	015134X1B4	2021	China: Chengdu, Sichuan	PRJNA673369	SAMN19088507	Contig	West China Hospital, Sichuan University
GCF_018383675.1	O2V1:KL64	100	3378	015134X1B6	2021	China: Chengdu, Sichuan	PRJNA673369	SAMN19088509	Contig	West China Hospital, Sichuan University
GCF_018383705.1	O2V1:KL64	100	3378	015134X2B3	2020	China: Chengdu, Sichuan	PRJNA673369	SAMN19088511	Contig	West China Hospital, Sichuan University
GCF_018423625.1	O2V1:KL64	99.97	3378	Kp382	2017	Brazil:Sao Paulo	PRJNA644576	SAMN17602819	Contig	Aarhus University
GCF_018423665.1	O2V1:KL64	99.97	3378	Kp378	2016	Brazil:Sao Paulo	PRJNA644576	SAMN17602817	Contig	Aarhus University
GCF_018423715.1	O2V1:KL64	99.97	3378	Kp377	2015	Brazil:Sao Paulo	PRJNA644576	SAMN17602816	Contig	Aarhus University
GCF_018423745.1	O2V1:KL64	99.97	3378	Kp373	2013	Brazil:Sao Paulo	PRJNA644576	SAMN17602813	Contig	Aarhus University
GCF_018423805.1	O2V1:KL64	99.97	3378	Kp329	2015	Brazil:Sao Paulo	PRJNA644576	SAMN17602809	Contig	Aarhus University
GCF_018682445.1	O2V1:KL64	100	3378	kpn_05	2020-08-27	China: Nanjing	PRJNA704477	SAMN18042955	Contig	Affiliated Jinling Hospital, Medical School of Nanjing University
GCF_018682495.1	O2V1:KL64	100	3378	kpn_02	2020-08-11	China: Nanjing	PRJNA704477	SAMN18042952	Contig	Affiliated Jinling Hospital, Medical School of Nanjing University
GCF_018861955.1	O2V1:KL64	100	3378	015134X2B2	2020	China: Chengdu, Sichuan	PRJNA673369	SAMN19601265	Contig	West China Hospital, Sichuan University
GCF_019134695.1	O2V1:KL64	100	3378	KP63	2020-04-20	China:Yongchuan District,Chongqing	PRJNA737176	SAMN19736494	Complete Genome	Yongchuan Hospital of Chongqing Medical University
GCF_019331835.1	O2V1:KL64	100	3378	20KP12	2020-06-05	China	PRJNA715018	SAMN18322970	Scaffold	Zhaoqin Center for Disease Control and Prevention
GCF_019331855.1	O2V1:KL64	100	3378	20W01	2020-07-07	China	PRJNA715018	SAMN18322973	Scaffold	Zhaoqin Center for Disease Control and Prevention
GCF_019331865.1	O2V1:KL64	100	3378	20W02	2020-07-07	China	PRJNA715018	SAMN18322974	Scaffold	Zhaoqin Center for Disease Control and Prevention
GCF_019331875.1	O2V1:KL64	100	3378	20KP09	2020-04-21	China	PRJNA715018	SAMN18322967	Scaffold	Zhaoqin Center for Disease Control and Prevention
GCF_019331895.1	O2V1:KL64	100	3378	20KP40	2020-06-25	China	PRJNA715018	SAMN18322972	Scaffold	Zhaoqin Center for Disease Control and Prevention
GCF_019331935.1	O2V1:KL64	100	3378	20KP13	2020-06-06	China	PRJNA715018	SAMN18322971	Scaffold	Zhaoqin Center for Disease Control and Prevention
GCF_019331955.1	O2V1:KL64	100	3378	20KP10	2020-04-02	China	PRJNA715018	SAMN18322968	Scaffold	Zhaoqin Center for Disease Control and Prevention
GCF_019331975.1	O2V1:KL64	100	3378	20KP11	2020-05-01	China	PRJNA715018	SAMN18322969	Scaffold	Zhaoqin Center for Disease Control and Prevention
GCF_019401105.1	O2V1:KL64	100	3378	K547	2016-12-05	China:Beijing	PRJNA595653	SAMN13563927	Contig	Chinese PLA General Hospital
GCF_019434255.1	O2V1:KL64	100	3378	KP-426	2020	China:Hangzhou	PRJNA749500	SAMN20373013	Complete Genome	The Second Affiliated Hospital of Zhejiang University School of Medicine
GCF_019434275.1	O2V1:KL64	100	3378	KP-C76	2020	China:Hangzhou	PRJNA749500	SAMN20373014	Complete Genome	The Second Affiliated Hospital of Zhejiang University School of Medicine
GCF_019434295.1	O2V1:KL64	100	3378	KP-CT77	2020	China:Hangzhou	PRJNA749500	SAMN20375149	Complete Genome	The Second Affiliated Hospital of Zhejiang University School of Medicine
GCF_019444195.1	O2V1:KL64	100	3378	KPC-2	2020-12-28	China:Wuhan	PRJNA742859	SAMN19312573	Complete Genome	Renmin Hospital of Wuhan University
GCF_019445135.1	O2V1:KL64	100	3378	SRRSH131	2017-05-31	China: Hangzhou	PRJNA747841	SAMN20297360	Contig	Sir Run Run Shaw Hospital, Zhejiang University School of Medicine
GCF_019445175.1	O2V1:KL64	100	3378	SRRSH37	2017-02-07	China: Hangzhou	PRJNA747841	SAMN20297334	Contig	Sir Run Run Shaw Hospital, Zhejiang University School of Medicine
GCF_019445195.1	O2V1:KL64	100	3378	SRRSH59	2017-03-20	China: Hangzhou	PRJNA747841	SAMN20297335	Contig	Sir Run Run Shaw Hospital, Zhejiang University School of Medicine
GCF_019445275.1	O2V1:KL64	100	3378	SRRSH1	2016-12-21	China: Hangzhou	PRJNA747841	SAMN20297331	Contig	Sir Run Run Shaw Hospital, Zhejiang University School of Medicine
GCF_019445295.1	O2V1:KL64	100	3378	SRRSH128	2017-05-28	China: Hangzhou	PRJNA747841	SAMN20297358	Contig	Sir Run Run Shaw Hospital, Zhejiang University School of Medicine
GCF_019445335.1	O2V1:KL64	100	3378	SRRSH117	2017-05-17	China: Hangzhou	PRJNA747841	SAMN20297356	Contig	Sir Run Run Shaw Hospital, Zhejiang University School of Medicine
GCF_019445345.1	O2V1:KL64	100	3378	SRRSH116	2017-05-18	China: Hangzhou	PRJNA747841	SAMN20297355	Contig	Sir Run Run Shaw Hospital, Zhejiang University School of Medicine
GCF_019445395.1	O2V1:KL64	100	3378	SRRSH110	2017-05-23	China: Hangzhou	PRJNA747841	SAMN20297352	Contig	Sir Run Run Shaw Hospital, Zhejiang University School of Medicine
GCF_019445405.1	O2V1:KL64	100	3378	SRRSH114	2017-05-28	China: Hangzhou	PRJNA747841	SAMN20297354	Contig	Sir Run Run Shaw Hospital, Zhejiang University School of Medicine
GCF_019445455.1	O2V1:KL64	100	3378	SRRSH109	2017-05-24	China: Hangzhou	PRJNA747841	SAMN20297351	Contig	Sir Run Run Shaw Hospital, Zhejiang University School of Medicine
GCF_019445465.1	O2V1:KL64	100	3378	SRRSH112	2017-05-23	China: Hangzhou	PRJNA747841	SAMN20297353	Contig	Sir Run Run Shaw Hospital, Zhejiang University School of Medicine
GCF_019445495.1	O2V1:KL64	100	3378	SRRSH105	2017-05-11	China: Hangzhou	PRJNA747841	SAMN20297348	Contig	Sir Run Run Shaw Hospital, Zhejiang University School of Medicine
GCF_019445515.1	O2V1:KL64	100	3378	SRRSH106	2017-05-13	China: Hangzhou	PRJNA747841	SAMN20297349	Contig	Sir Run Run Shaw Hospital, Zhejiang University School of Medicine
GCF_019445535.1	O2V1:KL64	100	3378	SRRSH104	2017-05-15	China: Hangzhou	PRJNA747841	SAMN20297347	Contig	Sir Run Run Shaw Hospital, Zhejiang University School of Medicine
GCF_019445555.1	O2V1:KL64	100	3378	SRRSH102	2017-05-13	China: Hangzhou	PRJNA747841	SAMN20297345	Contig	Sir Run Run Shaw Hospital, Zhejiang University School of Medicine
GCF_019445595.1	O2V1:KL64	100	3378	SRRSH100	2017-05-15	China: Hangzhou	PRJNA747841	SAMN20297343	Contig	Sir Run Run Shaw Hospital, Zhejiang University School of Medicine
GCF_019445605.1	O2V1:KL64	100	3378	SRRSH101	2017-05-11	China: Hangzhou	PRJNA747841	SAMN20297344	Contig	Sir Run Run Shaw Hospital, Zhejiang University School of Medicine
GCF_019445615.1	O2V1:KL64	100	3378	SRRSH98	2017-05-11	China: Hangzhou	PRJNA747841	SAMN20297342	Contig	Sir Run Run Shaw Hospital, Zhejiang University School of Medicine
GCF_019445675.1	O2V1:KL64	100	3378	SRRSH97	2017-05-13	China: Hangzhou	PRJNA747841	SAMN20297341	Contig	Sir Run Run Shaw Hospital, Zhejiang University School of Medicine
GCF_019445695.1	O2V1:KL64	100	3378	SRRSH76	2017-04-10	China: Hangzhou	PRJNA747841	SAMN20297336	Contig	Sir Run Run Shaw Hospital, Zhejiang University School of Medicine
GCF_019445715.1	O2V1:KL64	100	3378	SRRSH78	2017-04-11	China: Hangzhou	PRJNA747841	SAMN20297337	Contig	Sir Run Run Shaw Hospital, Zhejiang University School of Medicine
GCF_019445725.1	O2V1:KL64	100	3378	SRRSH90	2017-04-21	China: Hangzhou	PRJNA747841	SAMN20297338	Contig	Sir Run Run Shaw Hospital, Zhejiang University School of Medicine
GCF_019740935.1	O2V1:KL64	100	3378	P707-1	2018	China: Hunan province	PRJNA623029	SAMN14537432	Contig	Second Affiliated Hospital, Zhejiang University School of Medicine
GCF_019793595.1	O2V1:KL64	100	3378	F726925	2015	China: Jiangsu	PRJNA756116	SAMN20855505	Complete Genome	Beijing Institute of Microbiology and Epidemiology
GCF_019795005.1	O2V1:KL64	100	3378	WHC151	2020-01-22	China: Changsha	PRJNA754819	SAMN20834172	Scaffold	Xiangya hospital, Central South University
GCF_020177555.1	O2V1:KL64	100	3378	KP357	2021-05-25	China: Hangzhou	PRJNA742442	SAMN19953054	Contig	Jinhua Central Hospital
GCF_020177635.1	O2V1:KL64	100	3378	SDWK48	2019	China	PRJNA713411	SAMN19981608	Contig	Shandong University
GCF_020177645.1	O2V1:KL64	100	3378	SDWK47	2019	China	PRJNA713411	SAMN19981607	Contig	Shandong University
GCF_020177675.1	O2V1:KL64	100	3378	SDWK46	2019	China	PRJNA713411	SAMN19981606	Contig	Shandong University
GCF_020177695.1	O2V1:KL64	100	3378	SDWK45	2019	China	PRJNA713411	SAMN19981605	Contig	Shandong University
GCF_020177715.1	O2V1:KL64	100	3378	SDWK44	2019	China	PRJNA713411	SAMN19981604	Contig	Shandong University
GCF_020177725.1	O2V1:KL64	100	3378	SDWK43	2019	China	PRJNA713411	SAMN19981603	Contig	Shandong University
GCF_020177755.1	O2V1:KL64	100	3378	SDWK42	2019	China	PRJNA713411	SAMN19981602	Contig	Shandong University
GCF_020177805.1	O2V1:KL64	100	3378	SDWK40	2019	China	PRJNA713411	SAMN19981600	Contig	Shandong University
GCF_020177855.1	O2V1:KL64	100	3378	SDWK37	2019	China	PRJNA713411	SAMN19981597	Contig	Shandong University
GCF_020177935.1	O2V1:KL64	100	3378	SDWK32	2018	China	PRJNA713411	SAMN19981592	Contig	Shandong University
GCF_020177955.1	O2V1:KL64	100	3378	SDWK33	2018	China	PRJNA713411	SAMN19981593	Contig	Shandong University
GCF_020177975.1	O2V1:KL64	100	3378	SDWK31	2018	China	PRJNA713411	SAMN19981591	Contig	Shandong University
GCF_020177995.1	O2V1:KL64	100	3378	SDWK28	2018	China	PRJNA713411	SAMN19981588	Contig	Shandong University
GCF_020178025.1	O2V1:KL64	100	3378	SDWK30	2018	China	PRJNA713411	SAMN19981590	Contig	Shandong University
GCF_020178055.1	O2V1:KL64	100	3378	SDWK27	2018	China	PRJNA713411	SAMN19981587	Contig	Shandong University
GCF_020178355.1	O2V1:KL64	100	3378	SDWK14	2018	China	PRJNA713411	SAMN19981574	Contig	Shandong University
GCF_020178365.1	O2V1:KL64	100	3378	SDWK12	2018	China	PRJNA713411	SAMN19981572	Contig	Shandong University
GCF_020178415.1	O2V1:KL64	100	3378	SDWK10	2018	China	PRJNA713411	SAMN19981570	Contig	Shandong University
GCF_020178435.1	O2V1:KL64	100	3378	SDWK9	2018	China	PRJNA713411	SAMN19981569	Contig	Shandong University
GCF_020178455.1	O2V1:KL64	100	3378	SDWK8	2018	China	PRJNA713411	SAMN19981568	Contig	Shandong University
GCF_020178475.1	O2V1:KL64	100	3378	SDWK7	2018	China	PRJNA713411	SAMN19981567	Contig	Shandong University
GCF_020178505.1	O2V1:KL64	100	3378	SDWK4	2018	China	PRJNA713411	SAMN19981564	Contig	Shandong University
GCF_020178545.1	O2V1:KL64	100	3378	SDWK3	2018	China	PRJNA713411	SAMN19981563	Contig	Shandong University
GCF_020178575.1	O2V1:KL64	100	3378	SDWK2	2018	China	PRJNA713411	SAMN19981562	Contig	Shandong University
GCF_020178585.1	O2V1:KL64	100	3378	WK1	2018	China	PRJNA713411	SAMN18252386	Contig	Shandong University
GCF_020178615.1	O2V1:KL64	100	3378	SDHK31	2019	China	PRJNA713411	SAMN19981627	Contig	Shandong University
GCF_020178655.1	O2V1:KL64	100	3378	SDHK30	2018	China	PRJNA713411	SAMN19981626	Contig	Shandong University
GCF_020178675.1	O2V1:KL64	100	3378	SDHK28	2018	China	PRJNA713411	SAMN19981624	Contig	Shandong University
GCF_020178685.1	O2V1:KL64	100	3378	SDHK27	2018	China	PRJNA713411	SAMN19981623	Contig	Shandong University
GCF_020178695.1	O2V1:KL64	100	3378	SDHK26	2018	China	PRJNA713411	SAMN19981622	Contig	Shandong University
GCF_020178705.1	O2V1:KL64	100	3378	SDHK24	2018	China	PRJNA713411	SAMN19981620	Contig	Shandong University
GCF_020178755.1	O2V1:KL64	100	3378	SDHK25	2018	China	PRJNA713411	SAMN19981621	Contig	Shandong University
GCF_020178775.1	O2V1:KL64	100	3378	SDHK23	2018	China	PRJNA713411	SAMN19981619	Contig	Shandong University
GCF_020178825.1	O2V1:KL64	100	3378	SDHK22	2018	China	PRJNA713411	SAMN19981618	Contig	Shandong University
GCF_020178845.1	O2V1:KL64	100	3378	SDHK19	2018	China	PRJNA713411	SAMN19981615	Contig	Shandong University
GCF_020178895.1	O2V1:KL64	100	3378	SDHK16	2018	China	PRJNA713411	SAMN19981612	Contig	Shandong University
GCF_020178905.1	O2V1:KL64	100	3378	SDHK15	2018	China	PRJNA713411	SAMN19981611	Contig	Shandong University
GCF_020178915.1	O2V1:KL64	100	3378	SDHK17	2018	China	PRJNA713411	SAMN19981613	Contig	Shandong University
GCF_020178945.1	O2V1:KL64	100	3378	SDHK14	2018	China	PRJNA713411	SAMN19981610	Contig	Shandong University
GCF_020520185.1	O2V1:KL64	100	3378	KP1064WHY	2019-07-08	China: zhejiang	PRJNA760642	SAMN21219937	Complete Genome	Zhejiang Hospital
GCF_020520225.1	O2V1:KL64	100	3378	KP200731214	2020-05-20	China: Hangzhou	PRJNA766492	SAMN21849102	Chromosome	Jinhua Central Hospital
GCF_020615495.1	O2V1:KL64	99.97	3378	KPC81	2011	Brazil: City of Uberlandia, State of Minas Gerais	PRJNA383526	SAMN06766279	Contig	LNCC
GCF_020615655.1	O2V1:KL64	99.97	3378	KPC171	2011	Brazil: City of Belo Horizonte, State of Minas Gerais	PRJNA383563	SAMN06767178	Contig	LNCC
GCF_020736285.1	O2V1:KL64	100	3378	8695	2020	China: Wenzhou	PRJNA774952	SAMN22599454	Complete Genome	wenzhou medical university
GCF_020806085.1	O2V1:KL64	100	3378	8578	2020	China: Wenzhou	PRJNA774952	SAMN22599465	Contig	wenzhou medical university
GCF_021166195.1	O2V1:KL64	99.97	3378	53374	not applicable	Taiwan	PRJNA549322	SAMN23552366	Complete Genome	Hackensack-Meridian Health Center for Discovery and Innovation
GCF_021206585.1	O2V1:KL64	99.97	3378	5921	2019-08-15	Brazil: Sao Paulo	PRJNA377546	SAMN23789070	Contig	University of Sao Paulo
GCF_021213755.1	O2V1:KL64	100	3378	No.3	2022-10-20	China: Shanghai	PRJNA785420	SAMN23561307	Scaffold	Huashan Hospitial of Fudan University
GCF_021213855.1	O2V1:KL64	100	3378	No.9	2022-03-21	China: Shanghai	PRJNA785420	SAMN23561311	Contig	Huashan Hospitial of Fudan University
GCF_021398155.1	O2V1:KL64	100	3378	JNKPN26	2019-02-28	China:Shandong province	PRJNA792451	SAMN24425642	Complete Genome	Shandong Provincial Hospital Affiliated to Shandong University
GCF_021398445.1	O2V1:KL64	100	3378	C1398 mutant C1	2016-04-11	China: Beijing	PRJNA509089	SAMN20587887	Complete Genome	Peking University People's hospital
GCF_021414665.1	O2V1:KL64	100	3378	17B91	2022-12-18	China	PRJNA760898	SAMN21237629	Scaffold	Guangzhou Medical University
GCF_021414685.1	O2V1:KL64	100	3378	17B88	2022-12-18	China	PRJNA760898	SAMN21237628	Scaffold	Guangzhou Medical University
GCF_021414855.1	O2V1:KL64	100	3378	16B152	2022-12-18	China	PRJNA760898	SAMN21237621	Scaffold	Guangzhou Medical University
GCF_021414865.1	O2V1:KL64	100	3378	16B23	2022-12-18	China	PRJNA760898	SAMN21237617	Scaffold	Guangzhou Medical University
GCF_021415065.1	O2V1:KL64	100	3378	18B106	2022-12-18	China	PRJNA760898	SAMN21237610	Scaffold	Guangzhou Medical University
GCF_021415565.1	O2V1:KL64	100	3378	17E334	2022-12-18	China	PRJNA760898	SAMN21237584	Scaffold	Guangzhou Medical University
GCF_021415845.1	O2V1:KL64	100	3378	18B126	2022-12-18	China	PRJNA760898	SAMN21237569	Scaffold	Guangzhou Medical University
GCF_021431985.1	O2V1:KL64	100	3378	F94	2021	China: Zhejiang	PRJNA793723	SAMN24579938	Complete Genome	Municipal Hospital Affiliated to Taizhou University
GCF_021442005.1	O2V1:KL64	100	3378	KPN857	2021-05-01	China: dongguan	PRJNA793392	SAMN24571286	Complete Genome	dongguan donghua hospital
GCF_021442065.1	O2V1:KL64	100	3378	kp5152	2022-01-20	China:Shanghai	PRJNA794878	SAMN24662261	Complete Genome	Shanghai Jiao Tong University
GCF_021497485.1	O2V1:KL64	100	3378	KP697	2020-06-23	China:Zhejiang	PRJNA683150	SAMN17023459	Complete Genome	Zhejiang Provincial People's Hospital
GCF_021530335.1	O2V1:KL64	100	3378	107	2020	China:Hangzhou	PRJNA794999	SAMN24667608	Contig	Huashan Hospital of Fudan University
GCF_021530345.1	O2V1:KL64	100	3378	110	2018	China:Shanghai	PRJNA794963	SAMN24665690	Contig	Huashan Hospital of Fudan University
GCF_021530355.1	O2V1:KL64	100	3378	101	2020	China:Shanghai	PRJNA794968	SAMN24665696	Contig	Huashan Hospital of Fudan University
GCF_021530395.1	O2V1:KL64	99.97	3378	1021	2020	China:Shanghai	PRJNA794970	SAMN24665699	Contig	Huashan Hospital of Fudan University
GCF_021530495.1	O2V1:KL64	100	3378	1022	2020	China:Hangzhou	PRJNA794974	SAMN24665827	Contig	Huashan Hospital of Fudan University
GCF_021530535.1	O2V1:KL64	100	3378	112	2018	China:Shanghai	PRJNA794966	SAMN24665694	Contig	Huashan Hospital of Fudan University
GCF_021530755.1	O2V1:KL64	100	3378	21	2017	China:Shanghai	PRJNA794943	SAMN24664061	Contig	Huashan Hospital of Fudan University
GCF_021530875.1	O2V1:KL64	100	3378	45	2017	China:Shanghai	PRJNA794957	SAMN24664235	Contig	Huashan Hospital of Fudan University
GCF_021532295.1	O2V1:KL64	100	3378	104	2020	China:Hangzhou	PRJNA794976	SAMN24667379	Contig	Huashan Hospital of Fudan University
GCF_021532325.1	O2V1:KL64	100	3378	946	2020	China:Shanghai	PRJNA795008	SAMN24669134	Contig	Huashan Hospital of Fudan University
GCF_021532435.1	O2V1:KL64	100	3378	201	2020	China:Hangzhou	PRJNA795001	SAMN24667610	Contig	Huashan Hospital of Fudan University
GCF_021532675.1	O2V1:KL64	100	3378	LX2	2020	China:Shanghai	PRJNA795009	SAMN24669135	Contig	Huashan Hospital of Fudan University
GCF_021532715.1	O2V1:KL64	100	3378	LX4	2021	China:Shanghai	PRJNA795013	SAMN24669138	Contig	Huashan Hospital of Fudan University
GCF_021532735.1	O2V1:KL64	100	3378	Lx3	2020	China:Shanghai	PRJNA795010	SAMN24669136	Contig	Huashan Hospital of Fudan University
GCF_021532755.1	O2V1:KL64	100	3378	105	2020	China:Hangzhou	PRJNA794997	SAMN24667606	Contig	Huashan Hospital of Fudan University
GCF_021532795.1	O2V1:KL64	100	3378	106	2020	China:Hangzhou	PRJNA794998	SAMN24667607	Contig	Huashan Hospital of Fudan University
GCF_021546455.1	O2V1:KL64	100	3378	20JS63	2019-03-19	China:Suzhou	PRJNA795014	SAMN24669139	Contig	The Second Affiliated Hospital of Soochow University
GCF_021560095.1	O2V1:KL64	100	3378	WSCRKP	2018-01-01	China:Wuxi,	PRJNA796221	SAMN24836900	Complete Genome	Southwest medical university
GCF_021698875.1	O2V1:KL64	100	3378	Kvivo-1	2015-09-10	China:Shanghai	PRJNA590579	SAMN13326096	Contig	Huashan Hospital, Fudan University
GCF_021726595.1	O2V1:KL64	100	3378	DY2021	2020	China: Jinhua	PRJNA789397	SAMN24108745	Contig	The First Affiliated Hospital, School of Medicine, Zhejiang University
GCF_021726635.1	O2V1:KL64	100	3378	DY2018	2020	China: Jinhua	PRJNA789397	SAMN24108743	Contig	The First Affiliated Hospital, School of Medicine, Zhejiang University
GCF_021726675.1	O2V1:KL64	100	3378	DY2016	2020	China: Jinhua	PRJNA789397	SAMN24108742	Contig	The First Affiliated Hospital, School of Medicine, Zhejiang University
GCF_021726695.1	O2V1:KL64	100	3378	DY2013	2020	China: Jinhua	PRJNA789397	SAMN24108739	Contig	The First Affiliated Hospital, School of Medicine, Zhejiang University
GCF_021726735.1	O2V1:KL64	100	3378	DY2015	2020	China: Jinhua	PRJNA789397	SAMN24108741	Contig	The First Affiliated Hospital, School of Medicine, Zhejiang University
GCF_021726755.1	O2V1:KL64	100	3378	DY2014	2020	China: Jinhua	PRJNA789397	SAMN24108740	Contig	The First Affiliated Hospital, School of Medicine, Zhejiang University
GCF_021726775.1	O2V1:KL64	100	3378	DY2008	2020	China: Jinhua	PRJNA789397	SAMN24108737	Contig	The First Affiliated Hospital, School of Medicine, Zhejiang University
GCF_021726795.1	O2V1:KL64	100	3378	DY1951	2019	China: Jinhua	PRJNA789397	SAMN24108735	Contig	The First Affiliated Hospital, School of Medicine, Zhejiang University
GCF_021726815.1	O2V1:KL64	100	3378	DY1950	2019	China: Jinhua	PRJNA789397	SAMN24108734	Contig	The First Affiliated Hospital, School of Medicine, Zhejiang University
GCF_021726835.1	O2V1:KL64	100	3378	DY2002	2020	China: Jinhua	PRJNA789397	SAMN24108736	Contig	The First Affiliated Hospital, School of Medicine, Zhejiang University
GCF_021726875.1	O2V1:KL64	100	3378	DY1949	2019	China: Jinhua	PRJNA789397	SAMN24108733	Contig	The First Affiliated Hospital, School of Medicine, Zhejiang University
GCF_021726935.1	O2V1:KL64	100	3378	DY1943	2019	China: Jinhua	PRJNA789397	SAMN24108729	Contig	The First Affiliated Hospital, School of Medicine, Zhejiang University
GCF_021727055.1	O2V1:KL64	100	3378	DY1903	2019	China: Jinhua	PRJNA789397	SAMN24108720	Contig	The First Affiliated Hospital, School of Medicine, Zhejiang University
GCF_021727125.1	O2V1:KL64	100	3378	DY1826	2018	China: Jinhua	PRJNA789397	SAMN24108717	Contig	The First Affiliated Hospital, School of Medicine, Zhejiang University
GCF_021727185.1	O2V1:KL64	100	3378	DY1824	2018	China: Jinhua	PRJNA789397	SAMN24108715	Contig	The First Affiliated Hospital, School of Medicine, Zhejiang University
GCF_021727215.1	O2V1:KL64	100	3378	DY1822	2018	China: Jinhua	PRJNA789397	SAMN24108713	Contig	The First Affiliated Hospital, School of Medicine, Zhejiang University
GCF_021727235.1	O2V1:KL64	100	3378	DY1823	2018	China: Jinhua	PRJNA789397	SAMN24108714	Contig	The First Affiliated Hospital, School of Medicine, Zhejiang University
GCF_021727245.1	O2V1:KL64	100	3378	DY1820	2018	China: Jinhua	PRJNA789397	SAMN24108711	Contig	The First Affiliated Hospital, School of Medicine, Zhejiang University
GCF_021727275.1	O2V1:KL64	100	3378	DY1813	2018	China: Jinhua	PRJNA789397	SAMN24108708	Contig	The First Affiliated Hospital, School of Medicine, Zhejiang University
GCF_021727285.1	O2V1:KL64	100	3378	DY1814	2018	China: Jinhua	PRJNA789397	SAMN24108709	Contig	The First Affiliated Hospital, School of Medicine, Zhejiang University
GCF_021727295.1	O2V1:KL64	100	3378	DY1815	2018	China: Jinhua	PRJNA789397	SAMN24108710	Contig	The First Affiliated Hospital, School of Medicine, Zhejiang University
GCF_021727355.1	O2V1:KL64	100	3378	DY1812	2018	China: Jinhua	PRJNA789397	SAMN24108707	Contig	The First Affiliated Hospital, School of Medicine, Zhejiang University
GCF_021727415.1	O2V1:KL64	100	3378	DY1806	2018	China: Jinhua	PRJNA789397	SAMN24108705	Contig	The First Affiliated Hospital, School of Medicine, Zhejiang University
GCF_021727455.1	O2V1:KL64	100	3378	DY1748	2017	China: Jinhua	PRJNA789397	SAMN24108699	Contig	The First Affiliated Hospital, School of Medicine, Zhejiang University
GCF_021727495.1	O2V1:KL64	100	3378	DY1747	2017	China: Jinhua	PRJNA789397	SAMN24108698	Contig	The First Affiliated Hospital, School of Medicine, Zhejiang University
GCF_021727515.1	O2V1:KL64	100	3378	DY1749	2017	China: Jinhua	PRJNA789397	SAMN24108700	Contig	The First Affiliated Hospital, School of Medicine, Zhejiang University
GCF_021727555.1	O2V1:KL64	100	3378	DY1740	2017	China: Jinhua	PRJNA789397	SAMN24108696	Contig	The First Affiliated Hospital, School of Medicine, Zhejiang University
GCF_021727595.1	O2V1:KL64	100	3378	DY1736	2017	China: Jinhua	PRJNA789397	SAMN24108693	Contig	The First Affiliated Hospital, School of Medicine, Zhejiang University
GCF_021727615.1	O2V1:KL64	100	3378	DY1737	2017	China: Jinhua	PRJNA789397	SAMN24108694	Contig	The First Affiliated Hospital, School of Medicine, Zhejiang University
GCF_021727635.1	O2V1:KL64	100	3378	DY1726	2017	China: Jinhua	PRJNA789397	SAMN24108692	Contig	The First Affiliated Hospital, School of Medicine, Zhejiang University
GCF_021727655.1	O2V1:KL64	100	3378	DY1725	2017	China: Jinhua	PRJNA789397	SAMN24108691	Contig	The First Affiliated Hospital, School of Medicine, Zhejiang University
GCF_021727675.1	O2V1:KL64	100	3378	DY1722	2017	China: Jinhua	PRJNA789397	SAMN24108690	Contig	The First Affiliated Hospital, School of Medicine, Zhejiang University
GCF_021727715.1	O2V1:KL64	100	3378	DY1721	2017	China: Jinhua	PRJNA789397	SAMN24108689	Contig	The First Affiliated Hospital, School of Medicine, Zhejiang University
GCF_021727755.1	O2V1:KL64	100	3378	DY1713	2017	China: Jinhua	PRJNA789397	SAMN24108685	Contig	The First Affiliated Hospital, School of Medicine, Zhejiang University
GCF_021727795.1	O2V1:KL64	100	3378	DY1711	2017	China: Jinhua	PRJNA789397	SAMN24108684	Contig	The First Affiliated Hospital, School of Medicine, Zhejiang University
GCF_021727815.1	O2V1:KL64	100	3378	DY1710	2017	China: Jinhua	PRJNA789397	SAMN24108683	Contig	The First Affiliated Hospital, School of Medicine, Zhejiang University
GCF_021727835.1	O2V1:KL64	100	3378	DY1708	2017	China: Jinhua	PRJNA789397	SAMN24108682	Contig	The First Affiliated Hospital, School of Medicine, Zhejiang University
GCF_021727855.1	O2V1:KL64	100	3378	DY1707	2017	China: Jinhua	PRJNA789397	SAMN24108681	Contig	The First Affiliated Hospital, School of Medicine, Zhejiang University
GCF_021727935.1	O2V1:KL64	100	3378	DY1702	2017	China: Jinhua	PRJNA789397	SAMN24108676	Contig	The First Affiliated Hospital, School of Medicine, Zhejiang University
GCF_021727955.1	O2V1:KL64	100	3378	DY1703	2017	China: Jinhua	PRJNA789397	SAMN24108677	Contig	The First Affiliated Hospital, School of Medicine, Zhejiang University
GCF_022533505.1	O2V1:KL64	100	3378	XH1508	2019-05-10	China:Hangzhou	PRJNA810585	SAMN26270981	Complete Genome	Zhejiang University
GCF_022533525.1	O2V1:KL64	100	3378	XH1507	2019-05-10	China:Hangzhou	PRJNA810585	SAMN26270980	Complete Genome	Zhejiang University
GCF_022544755.1	O2V1:KL64	99.97	3378	HGRS058	2017-04-04	Brazil: Salvador	PRJNA786915	SAMN23764976	Scaffold	Universidade Federal da Bahia
GCF_022760535.1	O2V1:KL64	100	3378	kp168	2022-09-18	China:Shanghai	PRJNA794878	SAMN24662251	Contig	Shanghai Jiao Tong University
GCF_022809155.1	O2V1:KL64	100	3378	HS4578	2021-11-20	China: Shanghai	PRJNA812371	SAMN26377326	Contig	Huashan Hospitial of Fudan University
GCF_022809175.1	O2V1:KL64	100	3378	HS4443	2021-11-02	China: Shanghai	PRJNA812371	SAMN26377325	Contig	Huashan Hospitial of Fudan University
GCF_022828525.1	O2V1:KL64	100	3378	KP15	2021	China: zhejiang	PRJNA779111	SAMN23012467	Complete Genome	City University of Hong Kong
GCF_022828555.1	O2V1:KL64	100	3378	KP16	2021	China: zhejiang	PRJNA779111	SAMN23012466	Complete Genome	City University of Hong Kong
GCF_022828575.1	O2V1:KL64	100	3378	KP14	2021	China: zhejiang	PRJNA779111	SAMN23012465	Complete Genome	City University of Hong Kong
GCF_022982555.1	O2V1:KL64	100	3378	21080237	2022-08-21	China: Anhui	PRJNA823907	SAMN27363254	Complete Genome	University of Science and Technology of China
GCF_022982575.1	O2V1:KL64	100	3378	21091025	2022-09-21	China: Anhui	PRJNA823907	SAMN27363257	Complete Genome	University of Science and Technology of China
GCF_022982595.1	O2V1:KL64	100	3378	21080534	2022-08-21	China: Anhui	PRJNA823907	SAMN27363255	Complete Genome	University of Science and Technology of China
GCF_022982615.1	O2V1:KL64	100	3378	21080937	2022-09-21	China: Anhui	PRJNA823907	SAMN27363256	Complete Genome	University of Science and Technology of China
GCF_023066605.1	O2V1:KL64	100	3378	DD01304	2017-12-01	China:Shanghai	PRJNA776891	SAMN22822729	Complete Genome	Institute of Antibiotics
GCF_023066665.1	O2V1:KL64	100	3378	DD02280	2017-12-01	China:Shanghai	PRJNA776891	SAMN22822726	Complete Genome	Institute of Antibiotics
GCF_023066705.1	O2V1:KL64	100	3378	DD02297	2017-12-01	China:Shanghai	PRJNA776891	SAMN22822724	Complete Genome	Institute of Antibiotics
GCF_023066725.1	O2V1:KL64	100	3378	DD02391	2017-12-01	China:Shanghai	PRJNA776891	SAMN22822723	Complete Genome	Institute of Antibiotics
GCF_023066745.1	O2V1:KL64	100	3378	DD01754	2017-12-01	China:Shanghai	PRJNA776891	SAMN22822722	Complete Genome	Institute of Antibiotics
GCF_023066765.1	O2V1:KL64	99.97	3378	DD01653	2017-12-01	China:Shanghai	PRJNA776891	SAMN22822721	Complete Genome	Institute of Antibiotics
GCF_023066785.1	O2V1:KL64	99.97	3378	DD01635	2017-12-01	China:Shanghai	PRJNA776891	SAMN22822720	Complete Genome	Institute of Antibiotics
GCF_023066805.1	O2V1:KL64	100	3378	DD01845	2017-12-01	China:Shanghai	PRJNA776891	SAMN22822719	Complete Genome	Institute of Antibiotics
GCF_023156435.1	O2V1:KL64	100	3378	SP422	2021	China	PRJNA823947	SAMN27378611	Scaffold	The Second Affiliated Hospital of Zhejiang University School of Medicine, Zhejiang University
GCF_023243135.1	O2V1:KL64	100	3378	116216	2019	China:Jiangsu	PRJNA737207	SAMN19686867	Contig	The First Affiliated Hospital, Zhejiang University School of Medicine
GCF_023243155.1	O2V1:KL64	100	3378	108783	2019	China:Luoyang	PRJNA737207	SAMN19686865	Contig	The First Affiliated Hospital, Zhejiang University School of Medicine
GCF_023243205.1	O2V1:KL64	100	3378	109096	2019	China:Hangzhou	PRJNA737207	SAMN19686866	Contig	The First Affiliated Hospital, Zhejiang University School of Medicine
GCF_023243235.1	O2V1:KL64	100	3378	98180	2019	China:Hangzhou	PRJNA737207	SAMN19686861	Contig	The First Affiliated Hospital, Zhejiang University School of Medicine
GCF_023243255.1	O2V1:KL64	100	3378	98690	2019	China:Hangzhou	PRJNA737207	SAMN19686862	Contig	The First Affiliated Hospital, Zhejiang University School of Medicine
GCF_023243275.1	O2V1:KL64	100	3378	91471	2019	China:Hangzhou	PRJNA737207	SAMN19686859	Contig	The First Affiliated Hospital, Zhejiang University School of Medicine
GCF_023243295.1	O2V1:KL64	100	3378	96202	2019	China:Hangzhou	PRJNA737207	SAMN19686860	Contig	The First Affiliated Hospital, Zhejiang University School of Medicine
GCF_023572965.1	O2V1:KL64	100	3378	140253	2020-08-22	China: Chengdu, Sichuan	PRJNA839691	SAMN28546263	Complete Genome	West China Hospital, Sichuan University
GCF_023573765.1	O2V1:KL64	100	3378	IR12061_1	2022-01-19	China	PRJNA835045	SAMN28095484	Complete Genome	General Hospital
GCF_023573885.1	O2V1:KL64	100	3378	IR12197_1	2022-01-19	China	PRJNA835045	SAMN28095478	Complete Genome	General Hospital
GCF_023653925.1	O2V1:KL64	100	3378	KP2648	2020-08-06	China:Shanghai	PRJNA718517	SAMN18537421	Complete Genome	Ruijin hosipital
GCF_023700415.1	O2V1:KL64	100	3378	BJ17-0119	2022-01-20	China:69 Yongding Road, Haidian District, Beijing	PRJNA826970	SAMN27593790	Contig	China Medical University
GCF_023806175.1	O2V1:KL64	100	3378	SKLX33554	2022-09-15	China: Zhejiang	PRJNA848195	SAMN28986258	Contig	School of Medicine
GCF_023913595.1	O2V1:KL64	100	3378	33367	2022-09-15	China: Zhejiang	PRJNA848146	SAMN28986240	Complete Genome	School of Medicine
GCF_024136565.1	O2V1:KL64	100	3378	MLY_166	2019	China: Beijing	PRJNA844417	SAMN28818463	Scaffold	Yangzhou University
GCF_024136685.1	O2V1:KL64	100	3378	MLY_111	2018	China: Beijing	PRJNA844417	SAMN28818459	Scaffold	Yangzhou University
GCF_024136745.1	O2V1:KL64	100	3378	MLY_70	2017	China: Beijing	PRJNA844417	SAMN28818454	Scaffold	Yangzhou University
GCF_024136845.1	O2V1:KL64	100	3378	MLY_9	2016	China: Beijing	PRJNA844417	SAMN28818450	Scaffold	Yangzhou University
GCF_024136905.1	O2V1:KL64	100	3378	MLY_1	2016	China: Beijing	PRJNA844417	SAMN28818447	Scaffold	Yangzhou University
GCF_024159565.1	O2V1:KL64	100	3378	21120240	2022-12-21	China: Anhui	PRJNA823907	SAMN27363282	Contig	University of Science and Technology of China
GCF_024159805.1	O2V1:KL64	100	3378	21083181	2022-08-21	China: Anhui	PRJNA823907	SAMN27363269	Contig	University of Science and Technology of China
GCF_024159925.1	O2V1:KL64	100	3378	21080631	2022-08-21	China: Anhui	PRJNA823907	SAMN27363264	Contig	University of Science and Technology of China
GCF_024260625.1	O2V1:KL64	100	3378	FY92	2022-12-20	China:Hubei	PRJNA831908	SAMN27865502	Contig	Wuhan CDC
GCF_024260655.1	O2V1:KL64	100	3378	FY95	2022-10-20	China:Hubei	PRJNA831908	SAMN27865526	Contig	Wuhan CDC
GCF_024346735.1	O2V1:KL64	100	3378	XHKP75	2013-07-29	China: Shanghai	PRJNA688329	SAMN17173614	Complete Genome	Xinhua Hospital Affiliated to Shanghai Jiaotong University School of Medicine
GCF_024346775.1	O2V1:KL64	100	3378	XHKP309	2015-12-14	China: Shanghai	PRJNA688350	SAMN17173631	Complete Genome	Xinhua Hospital Affiliated to Shanghai Jiaotong University School of Medicine
GCF_024346815.1	O2V1:KL64	100	3378	XHKP502	2016-08-10	China: Shanghai	PRJNA688362	SAMN17173807	Complete Genome	Xinhua Hospital Affiliated to Shanghai Jiaotong University School of Medicine
GCF_024346855.1	O2V1:KL64	100	3378	XHKPN083	2017-10-30	China: Shanghai	PRJNA688366	SAMN17173860	Complete Genome	Xinhua Hospital Affiliated to Shanghai Jiaotong University School of Medicine
GCF_024349365.1	O2V1:KL64	100	3378	XHKPN097	2017-11-07	China: Shanghai	PRJNA688398	SAMN17174433	Contig	Xinhua Hospital Affiliated to Shanghai Jiaotong University School of Medicine
GCF_024349425.1	O2V1:KL64	100	3378	XHKPN396	2018-08-03	China: Shanghai	PRJNA688400	SAMN17174456	Contig	Xinhua Hospital Affiliated to Shanghai Jiaotong University School of Medicine
GCF_024397375.1	O2V1:KL64	100	3378	FZKP4523	2021	China:Luzhou	PRJNA858984	SAMN29762457	Complete Genome	Southwest Medical University
GCF_024434815.1	O2V1:KL64	100	3378	FY99	2022-12-20	China:Hubei	PRJNA831908	SAMN27924352	Contig	Wuhan CDC
GCF_024434875.1	O2V1:KL64	100	3378	FY101	2022-03-21	China:Hubei	PRJNA831908	SAMN27924353	Contig	Wuhan CDC
GCF_024434895.1	O2V1:KL64	100	3378	FY102	2022-05-21	China:Hubei	PRJNA831908	SAMN27924531	Contig	Wuhan CDC
GCF_024434955.1	O2V1:KL64	100	3378	FY104	2022-10-21	China:Hubei	PRJNA831908	SAMN27924537	Contig	Wuhan CDC
GCF_024435295.1	O2V1:KL64	100	3378	FY950	2022-10-20	China:Hubei	PRJNA831908	SAMN28511951	Contig	Wuhan CDC
GCF_024435345.1	O2V1:KL64	100	3378	FY920	2022-12-20	China:Hubei	PRJNA831908	SAMN28511950	Contig	Wuhan CDC
GCF_024464555.1	O2V1:KL64	100	3378	150040X1B3	2021	China: Chengdu, Sichuan	PRJNA673369	SAMN29893946	Contig	West China Hospital, Sichuan University
GCF_024464565.1	O2V1:KL64	100	3378	150040X1B2	2021	China: Chengdu, Sichuan	PRJNA673369	SAMN29893945	Contig	West China Hospital, Sichuan University
GCF_024495945.1	O2V1:KL64	100	3378	FZKP3931	2021	China:Luzhou	PRJNA858983	SAMN29762456	Contig	Southwest Medical University
GCF_024496125.1	O2V1:KL64	100	3378	hvKP323	2022-04-16T16:24:40Z	China:Zhanjiang	PRJNA861119	SAMN29889746	Complete Genome	Guangdong Medical University
GCF_024496145.1	O2V1:KL64	100	3378	hvKP319	2022-04-16T16:22:30Z	China:Zhanjiang	PRJNA861119	SAMN29889745	Complete Genome	Guangdong Medical University
GCF_024496165.1	O2V1:KL64	100	3378	hvKP340	2022-04-16T16:25:10Z	China:Zhanjiang	PRJNA861119	SAMN29889747	Complete Genome	Guangdong Medical University
GCF_024496185.1	O2V1:KL64	100	3378	hvKP841	2022-04-16T16:26:20Z	China:Zhanjiang	PRJNA861119	SAMN29889748	Complete Genome	Guangdong Medical University
GCF_024496265.1	O2V1:KL64	100	3378	150040X1B1	2021	China: Chengdu, Sichuan	PRJNA673369	SAMN29894129	Complete Genome	West China Hospital, Sichuan University
GCF_024498655.1	O2V1:KL64	100	3378	KPK3	2020-12-04	China	PRJNA792222	SAMN24394412	Complete Genome	Shaanxi University of Chinese Medicine
GCF_024582095.1	O2V1:KL64	100	3378	K210425	2021	China: Zhejiang	PRJNA774095	SAMN22550476	Scaffold	Second Affiliated Hospital, Zhejiang University School of Medicine
GCF_024582195.1	O2V1:KL64	100	3378	K210229	2021	China: Zhejiang	PRJNA774095	SAMN22550471	Scaffold	Second Affiliated Hospital, Zhejiang University School of Medicine
GCF_024582215.1	O2V1:KL64	100	3378	K210224	2021	China: Zhejiang	PRJNA774095	SAMN22550470	Scaffold	Second Affiliated Hospital, Zhejiang University School of Medicine
GCF_024582235.1	O2V1:KL64	100	3378	K210223	2021	China: Zhejiang	PRJNA774095	SAMN22550469	Scaffold	Second Affiliated Hospital, Zhejiang University School of Medicine
GCF_024582255.1	O2V1:KL64	100	3378	K210220	2021	China: Zhejiang	PRJNA774095	SAMN22550468	Scaffold	Second Affiliated Hospital, Zhejiang University School of Medicine
GCF_024582275.1	O2V1:KL64	100	3378	K210217	2021	China: Zhejiang	PRJNA774095	SAMN22550466	Scaffold	Second Affiliated Hospital, Zhejiang University School of Medicine
GCF_024582295.1	O2V1:KL64	100	3378	K210219	2021	China: Zhejiang	PRJNA774095	SAMN22550467	Scaffold	Second Affiliated Hospital, Zhejiang University School of Medicine
GCF_024582315.1	O2V1:KL64	100	3378	K210139	2021	China: Zhejiang	PRJNA774095	SAMN22550464	Scaffold	Second Affiliated Hospital, Zhejiang University School of Medicine
GCF_024582335.1	O2V1:KL64	100	3378	K210166	2021	China: Zhejiang	PRJNA774095	SAMN22550465	Scaffold	Second Affiliated Hospital, Zhejiang University School of Medicine
GCF_024582355.1	O2V1:KL64	100	3378	K210138	2021	China: Zhejiang	PRJNA774095	SAMN22550463	Scaffold	Second Affiliated Hospital, Zhejiang University School of Medicine
GCF_024582555.1	O2V1:KL64	100	3378	K200001	2020	China: Zhejiang	PRJNA774095	SAMN22550453	Scaffold	Second Affiliated Hospital, Zhejiang University School of Medicine
GCF_024584455.1	O2V1:KL64	100	3378	S234	2017-11-16	China: Jiangxi	PRJNA864575	SAMN30074620	Complete Genome	the First Affiliated Hospital of Nanchang University
GCF_024584475.1	O2V1:KL64	100	3378	S270v	2021-12-28	China: Jiangxi	PRJNA864578	SAMN30074657	Complete Genome	the First Affiliated Hospital of Nanchang University
GCF_024623465.1	O2V1:KL64	100	3378	D1a	2022-11-20	China: Chengdu	PRJNA864625	SAMN30076462	Scaffold	Chengdu University
GCF_024628885.1	O2V1:KL64	100	3378	K64	2021-12-19	China: Beijing	PRJNA865496	SAMN30114398	Complete Genome	Zhejiang Key Laboratory of Digital Technology in Medical Diagnostics
GCF_024706305.1	O2V1:KL64	100	3378	LC	2022-02-20	China:Luzhou	PRJNA852862	SAMN29352766	Scaffold	university
GCF_024706315.1	O2V1:KL64	100	3378	DP	2022-02-13	China:Luzhou	PRJNA852862	SAMN29352734	Scaffold	university
GCF_024706325.1	O2V1:KL64	100	3378	WT	2022-01-26	China:Luzhou	PRJNA852862	SAMN29352741	Scaffold	university
GCF_024706335.1	O2V1:KL64	100	3378	FY	2022-02-11	China:Luzhou	PRJNA852862	SAMN29352740	Scaffold	university
GCF_024706385.1	O2V1:KL64	100	3378	HS	2022-02-18	China:Luzhou	PRJNA852862	SAMN29352765	Scaffold	university
GCF_024706425.1	O2V1:KL64	100	3378	XY	2022-02-21	China:Luzhou	PRJNA852862	SAMN29354254	Scaffold	university
GCF_024706485.1	O2V1:KL64	100	3378	YF	2022-02-23	China:Luzhou	PRJNA852862	SAMN29354255	Scaffold	university
GCF_024706805.1	O2V1:KL64	100	3378	CRKP-11	2017-12-28	China: Hangzhou	PRJNA865574	SAMN30121728	Contig	Zhejiang University
GCF_024706825.1	O2V1:KL64	100	3378	CRKP-08	2017-12-22	China: Hangzhou	PRJNA865574	SAMN30121727	Contig	Zhejiang University
GCF_024706855.1	O2V1:KL64	100	3378	CRKP-21	2018-01-11	China: Hangzhou	PRJNA865574	SAMN30121730	Contig	Zhejiang University
GCF_024756485.1	O2V1:KL64	100	3378	C7681	2020-05-29	China: Shanxi	PRJNA867316	SAMN30192285	Contig	Peking University People's Hospital
GCF_024756505.1	O2V1:KL64	100	3378	C7678	2019-12-14	China: Shanxi	PRJNA867316	SAMN30192282	Contig	Peking University People's Hospital
GCF_024756535.1	O2V1:KL64	100	3378	C7679	2019-12-23	China: Shanxi	PRJNA867316	SAMN30192283	Contig	Peking University People's Hospital
GCF_024756575.1	O2V1:KL64	100	3378	C7676	2019-12-07	China: Shanxi	PRJNA867316	SAMN30192281	Contig	Peking University People's Hospital
GCF_024756605.1	O2V1:KL64	100	3378	C7673	2019-09-26	China: Shanxi	PRJNA867316	SAMN30192279	Contig	Peking University People's Hospital
GCF_024757005.1	O2V1:KL64	100	3378	C5361	2019-01-30	China: Shanxi	PRJNA867316	SAMN30192259	Contig	Peking University People's Hospital
GCF_024757015.1	O2V1:KL64	100	3378	C5360	2019-01-26	China: Shanxi	PRJNA867316	SAMN30192258	Contig	Peking University People's Hospital
GCF_024757045.1	O2V1:KL64	100	3378	C5359	2019-01-27	China: Shanxi	PRJNA867316	SAMN30192257	Contig	Peking University People's Hospital
GCF_024757295.1	O2V1:KL64	100	3378	C5343	2018-08-31	China: Shanxi	PRJNA867316	SAMN30192245	Contig	Peking University People's Hospital
GCF_024757325.1	O2V1:KL64	100	3378	C3390	2018-06-29	China: Shanxi	PRJNA867316	SAMN30192242	Contig	Peking University People's Hospital
GCF_024757335.1	O2V1:KL64	100	3378	C3391	2018-07-10	China: Shanxi	PRJNA867316	SAMN30192243	Contig	Peking University People's Hospital
GCF_024757365.1	O2V1:KL64	100	3378	C3389	2018-06-30	China: Shanxi	PRJNA867316	SAMN30192241	Contig	Peking University People's Hospital
GCF_024762135.1	O2V1:KL64	100	3378	hvKP12	2021-03-10	China: Chongqing	PRJNA871048	SAMN30403289	Complete Genome	The First Affiliated Hospital of Chongqing Medical University
GCF_024917055.1	O2V1:KL64	100	3378	1403	2022-05-01	China	PRJNA868568	SAMN30254417	Scaffold	Shanghai Pulmonary Hospital
GCF_025152765.1	O2V1:KL64	100	3378	150040X0B1	2020-06-12	China: Chengdu, Sichuan	PRJNA673369	SAMN30672525	Complete Genome	West China Hospital, Sichuan University
GCF_025258665.1	O2V1:KL64	100	3378	SZS128	2018	China	PRJNA692086	SAMN29161340	Complete Genome	Peking Union Medical College Hospital
GCF_025377725.1	O2V1:KL64	100	3378	SH3	2015	China	PRJNA481412	SAMN09667182	Scaffold	The Hong Kong Polytechnic University
GCF_025377745.1	O2V1:KL64	100	3378	HA2-38	2015	China	PRJNA481412	SAMN09667180	Scaffold	The Hong Kong Polytechnic University
GCF_025377765.1	O2V1:KL64	100	3378	HA2-23	2015	China	PRJNA481412	SAMN09667177	Scaffold	The Hong Kong Polytechnic University
GCF_025377785.1	O2V1:KL64	100	3378	SH2	2015	China	PRJNA481412	SAMN09667181	Scaffold	The Hong Kong Polytechnic University
GCF_025377805.1	O2V1:KL64	100	3378	HA2-26	2015	China	PRJNA481412	SAMN09667178	Scaffold	The Hong Kong Polytechnic University
GCF_025377825.1	O2V1:KL64	100	3378	HA2-34	2015	China	PRJNA481412	SAMN09667179	Scaffold	The Hong Kong Polytechnic University
GCF_025397975.1	O2V1:KL64	100	3378	K28074	2020-01-04	China:Beijing	PRJNA880246	SAMN30825845	Complete Genome	GensKey Gene Technology Co. Ltd.
GCF_025399395.1	O2V1:KL64	99.97	3378	HA39pKpn	2019	Argentina:Buenos Aires	PRJNA882113	SAMN30928004	Contig	IMPaM(UBA/CONICET)-Facultad de Medicina UBA
GCF_025399535.1	O2V1:KL64	99.97	3378	HA40Kpn	2019	Argentina:Buenos Aires	PRJNA882113	SAMN30928878	Contig	IMPaM(UBA/CONICET)-Facultad de Medicina UBA
GCF_025572305.1	O2V1:KL64	100	3378	HSTCP-M-KP_ST11-16	2021-03-22	China: Guangzhou	PRJNA836747	SAMN28171627	Contig	General Hospital of Southern Theatre Command of PLA
GCF_025572335.1	O2V1:KL64	100	3378	HSTCP-M-KP_ST11-15	2021-03-22	China: Guangzhou	PRJNA836747	SAMN28171626	Contig	General Hospital of Southern Theatre Command of PLA
GCF_025572355.1	O2V1:KL64	100	3378	HSTCP-M-KP_ST11-14	2021-04-18	China: Guangzhou	PRJNA836747	SAMN28171625	Contig	General Hospital of Southern Theatre Command of PLA
GCF_025572385.1	O2V1:KL64	100	3378	HSTCP-M-KP_ST11-13	2021-04-26	China: Guangzhou	PRJNA836747	SAMN28171624	Contig	General Hospital of Southern Theatre Command of PLA
GCF_025572405.1	O2V1:KL64	100	3378	HSTCP-M-KP_ST11-12	2021-04-29	China: Guangzhou	PRJNA836747	SAMN28171623	Contig	General Hospital of Southern Theatre Command of PLA
GCF_025572425.1	O2V1:KL64	100	3378	HSTCP-M-KP_ST11-10	2021-04-07	China: Guangzhou	PRJNA836747	SAMN28171621	Contig	General Hospital of Southern Theatre Command of PLA
GCF_025572445.1	O2V1:KL64	100	3378	HSTCP-M-KP_ST11-11	2021-04-07	China: Guangzhou	PRJNA836747	SAMN28171622	Contig	General Hospital of Southern Theatre Command of PLA
GCF_025572455.1	O2V1:KL64	100	3378	HSTCP-M-KP_ST11-08	2021-04-07	China: Guangzhou	PRJNA836747	SAMN28171619	Contig	General Hospital of Southern Theatre Command of PLA
GCF_025572465.1	O2V1:KL64	100	3378	HSTCP-M-KP_ST11-09	2021-03-29	China: Guangzhou	PRJNA836747	SAMN28171620	Contig	General Hospital of Southern Theatre Command of PLA
GCF_025572505.1	O2V1:KL64	100	3378	HSTCP-M-KP_ST11-07	2021-04-04	China: Guangzhou	PRJNA836747	SAMN28171618	Contig	General Hospital of Southern Theatre Command of PLA
GCF_025572525.1	O2V1:KL64	100	3378	HSTCP-M-KP_ST11-06	2021-04-07	China: Guangzhou	PRJNA836747	SAMN28171617	Contig	General Hospital of Southern Theatre Command of PLA
GCF_025572545.1	O2V1:KL64	100	3378	HSTCP-M-KP_ST11-04	2021-03-30	China: Guangzhou	PRJNA836747	SAMN28171615	Contig	General Hospital of Southern Theatre Command of PLA
GCF_025572565.1	O2V1:KL64	100	3378	HSTCP-M-KP_ST11-03	2021-03-11	China: Guangzhou	PRJNA836747	SAMN28171614	Contig	General Hospital of Southern Theatre Command of PLA
GCF_025572585.1	O2V1:KL64	100	3378	HSTCP-M-KP_ST11-02	2021-03-16	China: Guangzhou	PRJNA836747	SAMN28171613	Contig	General Hospital of Southern Theatre Command of PLA
GCF_025572605.1	O2V1:KL64	100	3378	HSTCP-M-KP_ST11-05	2021-03-17	China: Guangzhou	PRJNA836747	SAMN28171616	Contig	General Hospital of Southern Theatre Command of PLA
GCF_025572635.1	O2V1:KL64	100	3378	HSTCP-M-KP_ST11-01	2021-03-13	China: Guangzhou	PRJNA836747	SAMN28171612	Contig	General Hospital of Southern Theatre Command of PLA
GCF_025583745.1	O2V1:KL64	100	3378	CRKP-Feces2	2022-11-18	China	PRJNA664283	SAMN16205039	Scaffold	Sir Run Run Shaw Hospital
GCF_025583775.1	O2V1:KL64	100	3378	CRKP-Feces1	2022-11-18	China	PRJNA664283	SAMN16205038	Scaffold	Sir Run Run Shaw Hospital
GCF_025583785.1	O2V1:KL64	100	3378	CRKP-Pus2	2022-11-18	China	PRJNA664283	SAMN16205036	Scaffold	Sir Run Run Shaw Hospital
GCF_025583815.1	O2V1:KL64	100	3378	CRKP-Pus3	2022-12-18	China	PRJNA664283	SAMN16205037	Scaffold	Sir Run Run Shaw Hospital
GCF_025583835.1	O2V1:KL64	100	3378	CRKP-Pus1	2022-11-18	China	PRJNA664283	SAMN16205035	Scaffold	Sir Run Run Shaw Hospital
GCF_025583855.1	O2V1:KL64	100	3378	CRKP-Blood2	2022-11-18	China	PRJNA664283	SAMN16205033	Scaffold	Sir Run Run Shaw Hospital
GCF_025583865.1	O2V1:KL64	100	3378	CRKP-Blood3	2022-11-18	China	PRJNA664283	SAMN16205034	Scaffold	Sir Run Run Shaw Hospital
GCF_025642295.1	O2V1:KL64	100	3378	KP0937	2022-05-22	China: Zhuhai	PRJNA883808	SAMN30996806	Complete Genome	Binzhou University
GCF_025674335.1	O2V1:KL64	100	3378	FK3122	2022-05-01	China	PRJNA884753	SAMN31046617	Scaffold	Shanghai Pulmonary Hospital
GCF_025677745.1	O2V1:KL64	100	3378	BSIKPN-11	2017-06-09	China:Beijing	PRJNA862640	SAMN29985366	Complete Genome	Chinese People's Liberation Army Center for Disease Control and Prevention
GCF_025677765.1	O2V1:KL64	100	3378	BSIKPN-9	2017-05-30	China:Beijing	PRJNA862640	SAMN29985365	Complete Genome	Chinese People's Liberation Army Center for Disease Control and Prevention
GCF_900322605.1	O2V1:KL64	99.97	3378	{"assemblies": [{"assembly": {"annotation_metadata":{"file":[{"estimated_size":"412290	2010	Brazil	PRJEB25631	SAMEA104703435	Contig	Universita' degli Studi di Milano
GCF_900322625.1	O2V1:KL64	99.97	3378	{"assemblies": [{"assembly": {"annotation_metadata":{"file":[{"estimated_size":"483831	2006	Brazil	PRJEB25631	SAMEA104703437	Contig	Universita' degli Studi di Milano
GCF_900322645.1	O2V1:KL64	99.97	3378	{"assemblies": [{"assembly": {"annotation_metadata":{"file":[{"estimated_size":"433029	2008	Brazil	PRJEB25631	SAMEA104703439	Contig	Universita' degli Studi di Milano
GCF_900322665.1	O2V1:KL64	99.97	3378	{"assemblies": [{"assembly": {"annotation_metadata":{"file":[{"estimated_size":"406501	2006	Brazil	PRJEB25631	SAMEA104703441	Contig	Universita' degli Studi di Milano
GCF_900322685.1	O2V1:KL64	99.97	3378	{"assemblies": [{"assembly": {"annotation_metadata":{"file":[{"estimated_size":"473025	2012	Japan	PRJEB25631	SAMEA104703443	Contig	Universita' degli Studi di Milano
GCF_900516455.1	O2V1:KL64	99.97	3378	EuSCAPE_ES067	2013	Spain	PRJEB10018	SAMEA3538939	Contig	SC
GCF_902507175.1	O2V1:KL64	100	3378	SRRSH3	2017	China	PRJEB34922	SAMEA6099385	Scaffold	ZHEJIANG UNIVERSITY
GCF_902507265.1	O2V1:KL64	100	3378	SRRSH4	2017	China	PRJEB34922	SAMEA6099386	Scaffold	ZHEJIANG UNIVERSITY
GCF_902507355.1	O2V1:KL64	100	3378	SRRSH15	2017	China	PRJEB34922	SAMEA6099395	Scaffold	ZHEJIANG UNIVERSITY
GCF_902507375.1	O2V1:KL64	100	3378	SRRSH20	2017	China	PRJEB34922	SAMEA6099400	Scaffold	ZHEJIANG UNIVERSITY
GCF_902507385.1	O2V1:KL64	100	3378	SRRSH26	2017	China	PRJEB34922	SAMEA6099405	Scaffold	ZHEJIANG UNIVERSITY
GCF_902507395.1	O2V1:KL64	100	3378	SRRSH24	2017	China	PRJEB34922	SAMEA6099403	Scaffold	ZHEJIANG UNIVERSITY
GCF_902507405.1	O2V1:KL64	100	3378	SRRSH28	2017	China	PRJEB34922	SAMEA6099407	Scaffold	ZHEJIANG UNIVERSITY
GCF_902507415.1	O2V1:KL64	100	3378	SRRSH25	2017	China	PRJEB34922	SAMEA6099404	Scaffold	ZHEJIANG UNIVERSITY
GCF_902507435.1	O2V1:KL64	100	3378	SRRSH39	2017	China	PRJEB34922	SAMEA6099414	Scaffold	ZHEJIANG UNIVERSITY
GCF_902507465.1	O2V1:KL64	100	3378	SRRSH46	2017	China	PRJEB34922	SAMEA6099419	Scaffold	ZHEJIANG UNIVERSITY
GCF_902507505.1	O2V1:KL64	100	3378	SRRSH36	2017	China	PRJEB34922	SAMEA6099412	Scaffold	ZHEJIANG UNIVERSITY
GCF_902507525.1	O2V1:KL64	100	3378	SRRSH38	2017	China	PRJEB34922	SAMEA6099413	Scaffold	ZHEJIANG UNIVERSITY
GCF_902507535.1	O2V1:KL64	100	3378	SRRSH41	2017	China	PRJEB34922	SAMEA6099415	Scaffold	ZHEJIANG UNIVERSITY
GCF_902507555.1	O2V1:KL64	100	3378	SRRSH45	2017	China	PRJEB34922	SAMEA6099417	Scaffold	ZHEJIANG UNIVERSITY
GCF_902507625.1	O2V1:KL64	100	3378	SRRSH73	2017	China	PRJEB34922	SAMEA6099439	Scaffold	ZHEJIANG UNIVERSITY
GCF_902507635.1	O2V1:KL64	100	3378	SRRSH67	2017	China	PRJEB34922	SAMEA6099435	Scaffold	ZHEJIANG UNIVERSITY
GCF_902507645.1	O2V1:KL64	100	3378	SRRSH69	2017	China	PRJEB34922	SAMEA6099437	Scaffold	ZHEJIANG UNIVERSITY
GCF_902507785.1	O2V1:KL64	100	3378	SRRSH75	2017	China	PRJEB34922	SAMEA6099441	Scaffold	ZHEJIANG UNIVERSITY
GCF_902507795.1	O2V1:KL64	100	3378	SRRSH80	2017	China	PRJEB34922	SAMEA6099443	Scaffold	ZHEJIANG UNIVERSITY
GCF_902507805.1	O2V1:KL64	100	3378	SRRSH82	2017	China	PRJEB34922	SAMEA6099444	Scaffold	ZHEJIANG UNIVERSITY
GCF_902507815.1	O2V1:KL64	100	3378	SRRSH52	2017	China	PRJEB34922	SAMEA6099421	Scaffold	ZHEJIANG UNIVERSITY
GCF_902507825.1	O2V1:KL64	100	3378	SRRSH85	2017	China	PRJEB34922	SAMEA6099447	Scaffold	ZHEJIANG UNIVERSITY
GCF_902507835.1	O2V1:KL64	100	3378	SRRSH87	2017	China	PRJEB34922	SAMEA6099449	Scaffold	ZHEJIANG UNIVERSITY
GCF_902507875.1	O2V1:KL64	100	3378	SRRSH84	2017	China	PRJEB34922	SAMEA6099446	Scaffold	ZHEJIANG UNIVERSITY
GCF_902507905.1	O2V1:KL64	100	3378	SRRSH88	2017	China	PRJEB34922	SAMEA6099450	Scaffold	ZHEJIANG UNIVERSITY
GCF_902507915.1	O2V1:KL64	100	3378	SRRSH89	2017	China	PRJEB34922	SAMEA6099451	Scaffold	ZHEJIANG UNIVERSITY
GCF_902507995.1	O2V1:KL64	100	3378	ZKP29	2017	China	PRJEB34922	SAMEA6099557	Scaffold	ZHEJIANG UNIVERSITY
GCF_902508075.1	O2V1:KL64	100	3378	ZKP25	2017	China	PRJEB34922	SAMEA6099555	Scaffold	ZHEJIANG UNIVERSITY
GCF_902508095.1	O2V1:KL64	100	3378	ZKP13	2017	China	PRJEB34922	SAMEA6099458	Scaffold	ZHEJIANG UNIVERSITY
GCF_902508125.1	O2V1:KL64	100	3378	ZKP40	2017	China	PRJEB34922	SAMEA6099568	Scaffold	ZHEJIANG UNIVERSITY
GCF_902508145.1	O2V1:KL64	100	3378	ZKP36	2017	China	PRJEB34922	SAMEA6099564	Scaffold	ZHEJIANG UNIVERSITY
GCF_902508155.1	O2V1:KL64	99.97	3378	ZKP42	2017	China	PRJEB34922	SAMEA6099569	Scaffold	ZHEJIANG UNIVERSITY
GCF_902508175.1	O2V1:KL64	100	3378	ZKP34	2017	China	PRJEB34922	SAMEA6099562	Scaffold	ZHEJIANG UNIVERSITY
GCF_902508245.1	O2V1:KL64	100	3378	ZKP38	2017	China	PRJEB34922	SAMEA6099566	Scaffold	ZHEJIANG UNIVERSITY
GCF_902508255.1	O2V1:KL64	100	3378	ZKP39	2017	China	PRJEB34922	SAMEA6099567	Scaffold	ZHEJIANG UNIVERSITY
GCF_902508295.1	O2V1:KL64	100	3378	ZKP33	2017	China	PRJEB34922	SAMEA6099561	Scaffold	ZHEJIANG UNIVERSITY
GCF_902508365.1	O2V1:KL64	100	3378	ZKP81	2017	China	PRJEB34922	SAMEA6099599	Scaffold	ZHEJIANG UNIVERSITY
GCF_902508385.1	O2V1:KL64	100	3378	ZKP64	2017	China	PRJEB34922	SAMEA6099588	Scaffold	ZHEJIANG UNIVERSITY
GCF_902508425.1	O2V1:KL64	100	3378	ZKP63	2017	China	PRJEB34922	SAMEA6099587	Scaffold	ZHEJIANG UNIVERSITY
GCF_902508455.1	O2V1:KL64	100	3378	ZKP68	2017	China	PRJEB34922	SAMEA6099591	Scaffold	ZHEJIANG UNIVERSITY
GCF_902508515.1	O2V1:KL64	100	3378	ZKP82	2017	China	PRJEB34922	SAMEA6099600	Scaffold	ZHEJIANG UNIVERSITY
GCF_902508545.1	O2V1:KL64	100	3378	ZKP100	2017	China	PRJEB34922	SAMEA6099470	Scaffold	ZHEJIANG UNIVERSITY
GCF_902508785.1	O2V1:KL64	100	3378	ZKP125	2017	China	PRJEB34922	SAMEA6099493	Scaffold	ZHEJIANG UNIVERSITY
GCF_902508925.1	O2V1:KL64	100	3378	ZKP138	2017	China	PRJEB34922	SAMEA6099498	Scaffold	ZHEJIANG UNIVERSITY
GCF_902509295.1	O2V1:KL64	100	3378	ZKP202	2017	China	PRJEB34922	SAMEA6099546	Scaffold	ZHEJIANG UNIVERSITY
GCF_902509315.1	O2V1:KL64	100	3378	ZKP193	2017	China	PRJEB34922	SAMEA6099539	Scaffold	ZHEJIANG UNIVERSITY
GCF_903856825.1	O2V1:KL64	100	3378	SRRSH-CRKP-355	2017-11-24	China	PRJEB37367	SAMEA6626592	Scaffold	ZHEJIAN UNIVERSTIY
