# Supplementary material for: A point mutation in recC associated with subclonal replacement of carbapenem-resistant Klebsiella pneumoniae ST11 in China
Source: Nat Commun. 2023 Apr 28;14:2464. doi: 10.1038/s41467-023-38061-z (PMC10147710; doi:10.1038/s41467-023-38061-z)
Supplement: Supplementary file 6 — Supplementary Dataset 3 [file 41467_2023_38061_MOESM6_ESM.xlsx]

## Sheet: Table S3
Supplementary Table 3. Abundance of 154 VFs in OL101:KL47 and O2v1:KL64
VFs	OL101:KL47	O2v1:KL64	P-value (Two-sided Chi-square test)
rmpADC	0	0.56872	2.2e-16
rmpA2	0.385417	0.687204	3.22369e-12
peg-344	0.395833	0.7109	2.14643e-13
iucA	0.411458	0.691943	8.03989e-11
iucB	0.411458	0.7109	2.79886e-12
iucC	0.411458	0.7109	2.79886e-12
iucD	0.40625	0.7109	1.20442e-12
terZ	0.3125	0.582938	8.99678e-10
terB	0.317708	0.585308	1.35241e-09
terA	0.317708	0.582938	1.89491e-09
terC	0.322917	0.585308	2.82466e-09
terD	0.322917	0.585308	2.82466e-09
terE	0.322917	0.585308	2.82466e-09
mrkA	0.921875	0.983412	0.000358216
mrkH	0.973958	0.917062	0.0134329
iroB	0.03125	0.056872	0.244657
iroC	0.03125	0.056872	0.244657
iroD	0.03125	0.056872	0.244657
mceC	0.03125	0.056872	0.244657
fhuA	0.0208333	0	0.0149433
mrkI	0.989583	0.971564	0.273458
rcsA	0.979167	0.995261	0.150729
fecB	1	0.985782	0.223267
wzi	1	0.988152	0.302944
irp2	0.979167	0.990521	0.443437
mrkC	0.989583	0.978673	0.53741
mrkD	0.989583	0.978673	0.53741
mrkJ	0.989583	0.978673	0.53741
fimB	0.989583	1	0.181495
hns	1	0.990521	0.416548
yiuA	0.984375	0.992891	0.58094
yiuB	0.984375	0.992891	0.58094
yiuC	0.984375	0.992891	0.58094
mrkB	0.989583	0.983412	0.819891
mrkF	0.984375	0.978673	0.873864
fimA	0.994792	1	0.685964
fimC	0.994792	1	0.685964
fimD	0.994792	1	0.685964
fimF	0.994792	1	0.685964
fimG	0.994792	1	0.685964
fimH	0.994792	1	0.685964
fimI	0.994792	1	0.685964
fimK	0.994792	1	0.685964
fyuA	0.994792	1	0.685964
irp1	0.994792	1	0.685964
ybtA	0.994792	1	0.685964
ybtE	0.994792	1	0.685964
ybtP	0.994792	1	0.685964
ybtQ	0.994792	1	0.685964
ybtS	0.994792	1	0.685964
ybtT	0.994792	1	0.685964
ybtU	0.994792	1	0.685964
ybtX	0.994792	1	0.685964
fecE	1	0.995261	0.848062
rcsB	1	0.995261	0.848062
fimE	0.994792	0.99763	1
fecA	1	0.99763	1
fecD	1	0.99763	1
iscR	1	0.99763	1
kvrB	1	0.99763	1
sugE	1	0.99763	1
uge	1	0.99763	1
acrA	1	1	NA
acrB	1	1	NA
allA	0	0	NA
allB	0	0	NA
allC	0	0	NA
allD	0	0	NA
allR	0	0	NA
allS	0	0	NA
arcC	0	0	NA
clbA	0	0	NA
clbB	0	0	NA
clbC	0	0	NA
clbD	0	0	NA
clbE	0	0	NA
clbF	0	0	NA
clbG	0	0	NA
clbH	0	0	NA
clbI	0	0	NA
clbJ	0	0	NA
clbK	0	0	NA
clbL	0	0	NA
clbM	0	0	NA
clbN	0	0	NA
clbO	0	0	NA
clbP	0	0	NA
clbQ	0	0	NA
clbR	0	0	NA
crp	1	1	NA
entA	1	1	NA
entB	1	1	NA
entC	1	1	NA
entD	1	1	NA
entE	1	1	NA
entF	1	1	NA
fdrA	0	0	NA
feoA	1	1	NA
feoB	1	1	NA
feoC	1	1	NA
fepA	1	1	NA
fepB	1	1	NA
fepC	1	1	NA
fepD	1	1	NA
fepG	1	1	NA
fes	1	1	NA
fhuB	1	1	NA
fhuC	1	1	NA
fhuD	1	1	NA
fur	1	1	NA
gcl	0	0	NA
glxK	1	1	NA
glxR	0	0	NA
hmuR	1	1	NA
hmuS	1	1	NA
hmuT	1	1	NA
hmuU	1	1	NA
hmuV	1	1	NA
hyi	0	0	NA
iroN	1	1	NA
iutA	1	1	NA
kfuA	0	0	NA
kfuB	0	0	NA
kfuC	0	0	NA
kvgA	0	0	NA
kvgS	0	0	NA
kvrA	1	1	NA
magA	0	0	NA
mceA	0	0	NA
mceB	0	0	NA
mceD	0	0	NA
mceE	0	0	NA
mceG	0	0	NA
mceH	0	0	NA
mceI	0	0	NA
mceJ	0	0	NA
ompA	1	1	NA
ompK35	0	0	NA
ompK36	1	1	NA
pld1	0	0	NA
sitA	1	1	NA
sitB	1	1	NA
sitC	1	1	NA
sitD	1	1	NA
treC	1	1	NA
ureA	1	1	NA
wabG	1	1	NA
ybbW	0	0	NA
ybbY	0	0	NA
ybdA	1	1	NA
ylbE	0	0	NA
ylbF	0	0	NA
