# Supplementary material for: A point mutation in recC associated with subclonal replacement of carbapenem-resistant Klebsiella pneumoniae ST11 in China
Source: Nat Commun. 2023 Apr 28;14:2464. doi: 10.1038/s41467-023-38061-z (PMC10147710; doi:10.1038/s41467-023-38061-z)
Supplement: Supplementary file 7 — Supplementary Dataset 4 [file 41467_2023_38061_MOESM7_ESM.xlsx]

## Sheet: Table S4
Supplementary Table 4. Mapping results of 646 ST11 genomes to pVir-KP47434 and pVir-KP16932
Strain ID	K_locus	rmpA/A2	Coverage_pVir-KP47434 (%)	Coverage_pVir-KP16932 (%)
109096	KL64	Present	100	98.6236
110391	KL64	Present	100	98.5043
112202	KL64	Present	100	98.5043
91476	KL64	Present	100	98.5043
92986	KL64	Present	100	98.5043
116109	KL64	Present	100	98.5038
45383	KL64	Present	100	98.5038
68042	KL64	Present	100	98.5038
91472	KL64	Present	100	98.5038
116217	KL64	Present	100	98.5032
79466	KL64	Present	100	98.5032
88689	KL64	Present	100	98.5032
89770	KL64	Present	100	98.5032
75683	KL64	Present	100	98.5026
91487	KL64	Present	100	98.5026
91770	KL64	Present	100	98.5026
110409	KL64	Present	100	98.5021
64600	KL64	Present	100	98.5021
96938	KL64	Present	100	98.5021
116210	KL64	Present	100	98.5015
45733	KL64	Present	100	98.5015
65999	KL64	Present	100	98.5015
86035	KL64	Present	100	98.5015
91485	KL64	Present	100	98.5015
93445	KL64	Present	100	98.5015
72072	KL64	Present	100	98.5009
102532	KL64	Present	100	98.5004
63819	KL64	Present	100	98.5004
66484	KL64	Present	100	98.5004
70098	KL64	Present	100	98.5004
98308	KL64	Present	100	98.5004
108783	KL64	Present	100	98.4998
84033	KL64	Present	100	98.4998
90112	KL64	Present	100	98.4998
114490	KL64	Present	100	98.4993
43364	KL64	Present	100	98.4993
47434	KL64	Present	100	98.4993
49733	KL64	Present	100	98.4987
116215	KL64	Present	100	98.4981
80956	KL64	Present	100	98.4981
84908	KL64	Present	100	98.4976
91480	KL64	Present	100	98.4964
108628	KL64	Present	100	98.4959
91471	KL64	Present	100	98.4959
116140	KL64	Present	100	98.4953
46179	KL64	Present	100	98.4948
99430	KL64	Present	100	98.4948
38088	KL64	Present	100	98.4942
38308	KL64	Present	100	98.4942
80949	KL64	Present	100	98.4942
114604	KL64	Present	100	98.4936
116147	KL64	Present	100	98.4936
41307	KL64	Present	100	98.4936
96202	KL64	Present	100	98.4936
102517	KL64	Present	100	98.4931
116216	KL64	Present	100	98.4931
49745	KL64	Present	100	98.4931
45181	KL64	Present	100	98.4925
101860	KL64	Present	100	98.4919
116148	KL64	Present	100	98.4919
42792	KL64	Present	100	98.4914
43390	KL64	Present	100	98.4908
102479	KL64	Present	100	98.4903
39468	KL64	Present	100	98.4903
89270	KL64	Present	100	98.4903
91478	KL64	Present	100	98.4897
102112	KL64	Present	100	98.4891
46186	KL64	Present	100	98.4891
83243	KL64	Present	100	98.4891
45347	KL64	Present	100	98.4874
44694	KL64	Present	100	98.4869
38394	KL64	Present	100	98.4858
97304	KL64	Present	100	98.4858
46882	KL64	Present	100	98.4852
41827	KL64	Present	100	98.4846
41645	KL64	Present	100	98.4824
44287	KL64	Present	100	98.4801
100611	KL64	Present	100	98.4779
100609	KL64	Present	100	98.4503
114121	KL64	Present	100	98.4498
89454	KL64	Present	100	98.4458
68767	KL64	Present	100	98.4453
67969	KL64	Present	100	92.0733
108785	KL64	Present	99.999	98.4998
44195	KL64	Present	99.998	98.4959
101605	KL64	Present	99.9975	98.443
88382	KL64	Present	99.997	98.4998
108799	KL64	Present	99.997	98.4903
88386	KL64	Present	99.9965	98.5032
108790	KL64	Present	99.9955	98.4998
89453	KL64	Present	99.995	98.4289
116141	KL64	Present	99.9876	98.5021
63268	KL64	Present	99.9584	98.5021
82033	KL64	Present	99.9584	98.4976
70611	KL64	Present	99.9579	98.4993
113877	KL64	Present	99.9148	98.5026
103072	KL64	Present	99.9148	98.4998
77775	KL64	Present	99.9128	98.434
114534	KL64	Present	99.7423	98.6641
88928	KL64	Present	99.7404	98.4993
114120	KL64	Present	99.7359	98.3665
101119	KL64	Present	99.674	98.1353
105364	KL64	Present	99.674	98.1325
99088	KL64	Present	99.6735	98.1314
114535	KL64	Present	99.6665	98.4919
45032	KL64	Present	99.5867	98.5009
44680	KL64	Present	99.5858	98.497
88926	KL64	Present	99.5853	98.5032
105670	KL64	Present	99.5421	98.5038
115851	KL64	Present	99.5109	98.5032
79205	KL64	Present	99.4881	98.5043
79190	KL64	Present	99.4876	98.5009
63828	KL64	Present	99.3489	98.5032
1156	KL64	Present	99.3296	98.5026
46437	KL64	Present	99.3276	98.4886
108109	KL64	Present	99.3271	98.4987
46893	KL64	Present	99.3256	98.4852
46534	KL64	Present	99.3162	99.9567
62247	KL64	Present	99.2884	98.4661
116276	KL64	Present	99.285	98.5032
114554	KL64	Present	99.2681	98.4948
97588	KL64	Present	99.2424	98.5015
43236	KL64	Present	99.2087	98.5122
113916	KL64	Present	99.174	98.4993
43905	KL64	Present	99.168	94.262
96271	KL64	Present	99.114	98.5043
90651	KL64	Present	99.114	98.5021
89828	KL64	Present	99.112	98.5026
87420	KL64	Present	99.112	98.5004
87419	KL64	Present	99.112	98.4959
99369	KL64	Present	99.112	98.4846
94085	KL64	Present	99.1116	98.5032
112843	KL64	Present	99.1116	98.5021
115814	KL64	Present	99.1116	98.5021
87330	KL64	Present	99.1116	98.5015
95572	KL64	Present	99.1116	98.4987
83703	KL64	Present	99.1116	98.4981
115893	KL64	Present	99.1116	98.4942
83707	KL64	Present	99.1116	98.4931
110407	KL64	Present	99.1116	85.5984
80957	KL64	Present	99.1111	98.5032
94074	KL64	Present	99.1111	98.5032
63271	KL64	Present	99.1111	98.5026
87409	KL64	Present	99.1111	98.5026
95558	KL64	Present	99.1111	98.5026
94092	KL64	Present	99.1111	98.5021
83705	KL64	Present	99.1111	98.497
107151	KL64	Present	99.1111	98.4964
94102	KL64	Present	99.1111	98.4959
100301	KL64	Present	99.1106	98.5054
97581	KL64	Present	99.1106	98.5038
100278	KL64	Present	99.1106	98.5009
87412	KL64	Present	99.1106	98.5009
94082	KL64	Present	99.1101	98.5026
63095	KL64	Present	99.1056	98.5021
97596	KL64	Present	99.1046	98.4869
48241	KL64	Present	99.0977	98.4953
113925	KL64	Present	99.0818	98.4621
108098	KL64	Present	99.058	98.3238
66595	KL64	Present	98.6537	98.5032
111848	KL64	Present	98.6537	98.5009
92188	KL64	Present	98.6537	85.0196
48771	KL64	Present	98.5868	98.5049
114761	KL64	Present	98.5432	97.8079
45221	KL64	Present	98.507	98.6748
107477	KL64	Present	98.3831	98.497
108659	KL64	Present	98.234	98.5038
112902	KL64	Present	98.2191	98.4886
116177	KL64	Present	98.1924	98.4846
88477	KL64	Present	98.1032	98.4447
92238	KL64	Present	98.0363	98.5049
110777	KL64	Present	97.9466	98.5043
76632	KL64	Present	97.9466	98.5004
72977	KL64	Present	97.9466	98.4987
77166	KL64	Present	97.9461	98.4993
72297	KL64	Present	97.9451	98.5004
68117	KL64	Present	97.9382	98.5021
69550	KL64	Present	97.9382	98.5015
70061	KL64	Present	97.9382	98.4981
66611	KL64	Present	97.9382	98.4953
70700	KL64	Present	97.9372	98.5043
69958	KL64	Present	97.9372	98.497
63619	KL64	Present	97.9372	98.4942
68770	KL64	Present	97.9367	98.5015
92376	KL64	Present	97.9367	98.4987
81322	KL64	Present	97.9362	98.4981
80942	KL64	Present	97.9362	98.4942
103824	KL64	Present	97.9357	98.5021
69823	KL64	Present	97.9347	98.5043
74506	KL64	Present	97.8341	98.5004
105784	KL64	Present	97.7038	98.5043
110012	KL64	Present	97.7028	98.5026
108786	KL64	Present	97.6632	98.4295
109204	KL64	Present	97.6627	98.4413
33367	KL64	Present	97.5373	97.7
71133	KL64	Present	97.4387	98.5009
76087	KL64	Present	97.4387	98.4919
78348	KL64	Present	97.4382	98.4998
48813	KL64	Present	97.243	98.4925
71899	KL64	Present	97.0487	98.4964
75366	KL64	Present	97.0487	98.4891
63096	KL64	Present	97.0061	98.3401
63981	KL64	Present	97.0022	98.3434
100650	KL64	Present	97.0012	98.3283
94142	KL64	Present	97.0012	98.3243
82875	KL64	Present	96.9982	98.3721
89560	KL64	Present	96.7633	98.3243
66076	KL64	Present	96.7494	96.3314
110736	KL64	Present	96.5706	98.4959
76888	KL64	Present	96.5468	98.4818
1160	KL64	Present	96.4378	98.4976
105799	KL64	Present	96.0404	96.0546
83669	KL64	Present	95.9988	98.4931
98591	KL64	Present	95.9953	98.4779
108236	KL64	Present	95.5687	98.5043
106028	KL64	Present	95.3164	96.242
33229	KL64	Present	94.8095	99.8762
36610	KL64	Present	94.8031	99.8762
99503	KL64	Present	94.7605	94.8098
99509	KL64	Present	94.76	94.7975
33130	KL64	Present	94.6247	96.3432
63213	KL64	Present	94.534	98.5026
77638	KL64	Present	94.1436	96.2504
94099	KL64	Present	92.6134	98.4824
101005	KL64	Present	92.4811	98.4908
98180	KL64	Present	92.4593	98.4689
95930	KL64	Present	92.2626	98.4925
99333	KL64	Present	92.2428	98.38
110128	KL64	Present	92.1893	98.4998
94985	KL64	Present	92.1878	98.4858
95192	KL64	Present	92.1868	98.4683
89939	KL64	Present	92.1863	98.497
98690	KL64	Present	92.1863	98.488
100903	KL64	Present	92.1749	98.4807
38044	KL47	Present	91.7909	94.487
99763	KL64	Present	91.667	98.3592
90465	KL64	Present	91.4029	98.4284
102303	KL64	Present	90.2275	90.6811
59721	KL47	Present	89.4877	92.9463
63482	KL47	Present	89.4754	93.0104
61119	KL47	Present	89.3802	92.9024
57272	KL47	Present	89.352	92.8704
58238	KL47	Present	89.3396	92.8614
56611	KL47	Present	89.3287	92.7933
55711	KL47	Present	89.3257	92.8372
61144	KL47	Present	89.3198	92.8316
89502	KL47	Present	89.3178	92.8338
57774	KL47	Present	89.3094	92.8214
57274	KL47	Present	89.3059	92.8242
57273	KL47	Present	89.3049	92.8203
57271	KL47	Present	89.3014	92.8248
56633	KL47	Present	89.2603	92.8417
56626	KL47	Present	89.1513	92.7911
56636	KL47	Present	89.0755	92.7905
66117	KL64	Present	89.074	86.0861
60449	KL47	Present	89.0299	92.8765
58524	KL47	Present	89.0007	92.7911
56634	KL47	Present	88.9997	92.8377
61112	KL47	Present	88.9962	92.7832
62509	KL47	Present	88.6934	92.8405
63808	KL47	Present	88.6687	92.4732
59707	KL47	Present	88.6632	92.8411
94571	KL47	Present	88.6543	92.4282
63816	KL47	Present	88.5993	92.8962
61309	KL47	Present	88.5849	92.8839
62527	KL47	Present	88.5473	92.84
62526	KL47	Present	88.5468	92.8377
63776	KL47	Present	88.5443	92.8389
62525	KL47	Present	88.5408	92.8355
62498	KL47	Present	88.5398	92.8422
62506	KL47	Present	88.5369	92.8282
54803	KL47	Present	88.5324	92.8214
63765	KL47	Present	87.5097	92.8366
40905	KL47	Present	85.7615	99.9651
108180	KL64	Present	85.708	86.7864
48375	KL64	Present	85.0985	81.6756
101718	KL64	Present	82.892	79.0886
90403	KL64	Present	82.674	78.8383
76753	KL64	Present	82.5967	78.7466
88789	KL64	Present	82.5892	78.7354
66781	KL64	Present	82.5858	78.7191
84044	KL64	Present	82.4564	78.583
71650	KL64	Present	82.4555	78.5869
66719	KL64	Present	82.4545	78.6077
76260	KL64	Present	82.4545	78.5801
65942	KL64	Present	82.4535	78.5773
68743	KL64	Present	82.453	78.5807
66639	KL64	Present	82.452	78.5858
88811	KL64	Present	82.449	78.5683
84043	KL64	Present	82.448	78.5756
79379	KL64	Present	82.448	78.5695
84075	KL64	Present	82.4475	78.5683
79470	KL64	Present	82.446	78.5756
68043	KL64	Present	82.3757	78.4913
66619	KL64	Present	82.3752	78.4851
90303	KL64	Present	82.341	67.1407
68389	KL64	Present	82.3093	78.5801
41051	KL47	Present	82.2032	91.7651
105185	KL64	Present	82.1294	78.1965
101758	KL64	Present	82.1235	78.1757
47530	KL47	Present	82.1116	99.9646
45147	KL47	Present	82.0937	87.5463
91262	KL64	Present	81.3529	65.1506
91917	KL64	Present	81.3351	65.407
95280	KL64	Present	81.2856	82.4901
92868	KL64	Present	80.5809	82.2549
111113	KL64	Present	80.4789	78.5633
111099	KL64	Present	80.464	78.5548
95619	KL64	Present	80.3599	82.0361
46934	KL64	Present	79.2837	74.9014
45245	KL64	Present	79.1563	74.8362
18003	KL47	Present	79.1083	99.2654
45628	KL64	Present	79.0672	74.7338
45601	KL64	Present	78.7684	74.3986
46892	KL64	Present	78.7679	74.3991
41128	KL47	Present	77.5856	99.9927
16818	KL47	Present	77.2972	99.6625
26006	KL47	Present	77.0341	99.6468
72165	KL47	Present	77.0009	99.9584
16850	KL47	Present	76.9513	99.2204
16958	KL47	Present	76.6183	99.4825
83668	KL47	Present	76.4722	85.6935
16405	KL47	Present	76.0609	97.9829
15957	KL47	Present	75.831	98.9729
26183	KL47	Present	75.7745	84.9836
16930	KL47	Present	75.7467	98.3766
16932	KL47	Present	75.6853	97.8468
63172	KL64	Present	75.5287	71.7334
91911	KL64	Present	74.7126	69.8952
66866	KL64	Present	73.2241	71.1783
48518	KL64	Present	72.9907	70.001
46745	KL64	Present	72.0983	69.0301
89332	KL64	Present	71.2574	68.0108
49939	KL64	Present	70.9324	67.7375
82090	KL64	Present	70.7966	67.562
73564	KL64	Present	70.7441	67.522
70059	KL64	Present	70.7059	67.4855
68355	KL64	Present	70.7029	67.4967
44741	KL47	Present	70.0712	78.502
63801	KL47	Present	68.6545	70.2636
65325	KL64	Present	68.4915	67.5063
93385	KL64	Present	67.9633	76.1057
100618	KL64	Present	65.3539	76.5388
111488	KL64	Present	64.7162	65.218
77693	KL64	Present	64.3872	65.0144
79632	KL64	Present	64.3812	65.0004
115776	KL47	Present	63.082	75.1292
115906	KL64	Present	62.4913	51.897
93758	KL64	Present	59.11	51.865
107766	KL47	Present	58.1298	59.4176
104616	KL64	Present	58.0565	51.0966
107775	KL47	Present	57.8078	58.7747
62414	KL47	Present	57.6636	58.4574
62164	KL47	Present	57.6418	58.3826
79211	KL47	Present	57.5917	58.3854
71784	KL64	Present	55.0958	53.2431
72100	KL64	Present	53.9056	55.7119
77336	KL64	Present	49.3994	53.0434
114596	KL47	Present	49.0575	58.5345
109386	KL47	Present	46.3174	48.3274
114643	KL47	Present	41.8929	40.2202
108728	KL47	Present	41.3945	41.879
63535	KL47	Present	40.9074	39.4934
63397	KL47	Present	40.8395	39.323
63545	KL47	Present	40.6477	39.2735
83715	KL47	Present	39.8356	38.8285
81827	KL47	Present	39.7588	38.8117
81822	KL47	Present	39.7439	38.8207
117316	KL47	Present	38.9491	39.2375
63279	KL47	Present	38.8956	37.2254
108718	KL47	Present	37.7931	39.1565
94001	KL47	Present	28.8615	28.5579
