# Supplementary material for: A point mutation in recC associated with subclonal replacement of carbapenem-resistant Klebsiella pneumoniae ST11 in China
Source: Nat Commun. 2023 Apr 28;14:2464. doi: 10.1038/s41467-023-38061-z (PMC10147710; doi:10.1038/s41467-023-38061-z)
Supplement: Supplementary file 8 — Supplementary Dataset 5 [file 41467_2023_38061_MOESM8_ESM.xlsx]

## Sheet: Table S5
Supplementary Table 5. Hybrid assembly quality of 33 genomes showing coverage > 40% to pVir-KP47434 and/or pVir-KP16932.
Strain ID	#Contigs	Largest_contig (bp)	Sum_contigs (bp)	#Reads	Depth	#Plasmid_replicon
KP100618	7	5452820	6114389	7511354	184	8
KP111113	13	5484667	5827620	7737666	199	7
KP113877	8	5522448	6151134	8454594	206	7
KP115776	22	5539426	5970747	7264046	182	4
KP115906	9	5356865	5726010	8893542	233	6
KP38044	6	5434313	5876382	14442778	369	6
KP41051	15	5304543	5802128	13177052	341	6
KP43236	7	5462033	6037372	15812542	393	9
KP43905	5	5475205	5806964	10983766	284	6
KP44741	6	5430628	5842170	11352158	291	7
KP45147	8	5430940	5842434	14289868	367	7
KP45221	7	5373112	5945941	16267296	410	9
KP47530	6	5359669	5836573	15904592	409	7
KP48771	10	5434049	5941862	18160202	458	7
KP70059	5	5414574	5791980	9661010	250	6
KP72100	6	5328425	5798553	11489630	297	6
KP77336	5	5408821	5718251	11582386	304	5
KP79632	6	5435521	5753418	14822572	386	7
KP83668	9	5456849	5921735	8714468	223	7
KP88958	11	5360176	5753371	6365398	166	6
KP93758	6	5483351	5813818	6038356	156	7
KP94099	5	5526074	5875022	5616324	143	6
KP99763	7	5478852	5849863	6525856	167	7
KP26183	5	5409157	5845912	6007780	154	6
KP108236	14	3870646	5983469	9663478	242	8
KP63801	6	5427616	5796505	11250756	291	6
KP63981	30	5448960	5813651	12588638	325	7
KP93385	12	5429760	5926628	6412284	162	4
KP18003	6	5440618	5932626	10380474	262	7
KP33229	9	5457193	5806899	9339490	241	6
KP108728	10	5605403	5743080	10845584	283	3
KP114596	8	5650342	6238322	7536012	181	9
KP109386	4	5588125	5735556	5063404	132	4
