# Supplementary material for: A point mutation in recC associated with subclonal replacement of carbapenem-resistant Klebsiella pneumoniae ST11 in China
Source: Nat Commun. 2023 Apr 28;14:2464. doi: 10.1038/s41467-023-38061-z (PMC10147710; doi:10.1038/s41467-023-38061-z)
Supplement: Supplementary file 9 — Supplementary Dataset 6 [file 41467_2023_38061_MOESM9_ESM.xlsx]

## Sheet: Table S6
Supplementary Table 6. Characteriazation of putative virulence plasmids deteted in 33 genomes
Isolate ID	K type	Cov_pVir_KP47434 %	Iden_pVir_KP47434 %	Cov_pVir_KP16932 %	Iden_pVir_KP16932 %	# Replicon	Size of virulence plasmids (bp)	Inc of virulence plasmids	Primary_cluster_Mob	ARGs detected on virulence plasmids
108728	KL47	44.45	97.72	46.77	96.73	3	NA	NA#	NA	NA
109386	KL47	49.69	97.97	53.24	96.96	4	NA	NA#	NA	NA
114596	KL47	47.85	97.14	59.57	97.45	9	NA	NA#	NA	NA
115776	KL47	63.59	97.75	75.59	98.1	4	273155	IncFIB, IncHIB	AA405	aac(6')-Ib-cr,arr-3,blaOXA-1,catB3,sul1
18003	KL47	78.79	99.5	99.04	99.79	7	177784	IncFIB, IncHIB	AA406	NA
26183	KL47	75.93	99.19	87.25	98.99	6	146051	IncFIB, IncHIB	AA406	NA
38044	KL47	88.91	99.51	93.17	99.63	6	205080	IncFIB, IncHIB	AA406	NA
41051	KL47	74.11	99.22	87.43	99.16	6	145680	IncFIB, IncHIB	AA406	NA
44741	KL47	68.63	99.19	80.15	98.87	7	168869	IncFIB, IncHIB	AA406	blaTEM-1, rmtB1
45147	KL47	68.8	99.31	80.23	98.96	7	225329	IncFIB, IncFII, IncR	AA406	blaKPC-2
47530	KL47	78.22	99.57	99.8	99.9	7	178849	IncFIB, IncHIB	AA406	NA
63801	KL47	68.09	99.21	70.66	99.52	6	165570	IncFIB, IncHIB	AA406	NA
83668	KL47	71.4	99.47	82.55	99.93	7	147835	IncFIB, IncHIB	AA406	NA
100618	KL64	64.4	97.84	78.55	97.74	8	258091	IncFIB, IncHIB	AA405	blaTEM-1
108236	KL64	95.62	99.86	98.39	99.71	8	217974	IncFIB, IncHIB	AA406	NA
111113	KL64	80.41	99.7	79.18	99.7	7	151637	IncFIB, IncHIB	AA406	NA
113877	KL64	98.6	99.91	98.24	99.73	7	217878	IncFIB, IncHIB	AA406	NA
115906	KL64	60.62	99.2	50.75	98.14	6	107066	IncFIB	AA406	NA
33229	KL64	94.2	99.84	99.5	99.69	6	196030	IncFIB, IncHIB	AA406	NA
43905	KL64	98.63	99.93	92.94	99.67	6	197416	IncFIB, IncHIB	AA406	NA
43236	KL64	96.92	99.87	98.37	99.65	9	233939	IncFIB, IncHIB	AA406	NA
45221	KL64	96.44	99.8	98.35	99.64	9	233229	IncFIB, IncHIB	AA406	NA
48771	KL64	96.93	99.93	98.44	99.73	7	213522	IncFIB, IncHIB	AA406	NA
63981	KL64	95.36	99.87	98.44	99.65	7	101519	IncFIB, IncHIB	AA397	NA
70059	KL64	70.32	99.69	68.41	99.52	6	271909	IncFIB, IncFII, IncR	AA406	blaKPC-2, blaCTX-M-65, blaSHV-12, blaTEM-1, rmtB1
72100	KL64	53.69	99.46	56.57	99.45	6	145385	IncFIB	AA406	NA
77336	KL64	52.41	97.96	58.05	97.18	5	241900	IncFIB, IncHIB	AA405	mph(A)
79632	KL64	65	99.46	66.07	99.38	7	143497	IncFIB, IncHIB	AA406	NA
88958	KL64	97.32	99.87	98	99.66	6	216773	IncFIB, IncHIB	AA406	NA
93385	KL64	56.44	97.87	66.76	98.51	4	305509	Untypable	AC212	aac(6')-Ib-cr, aadA2, armA, blaCTX-M-3, blaTEM-1,catB8, dfrA12, mph(E), msr(E), sul1
93758	KL64	59.51	99.43	51.96	99.1	7	111566	IncFIB, IncHIB	AA406	NA
94099	KL64	91.63	99.85	98.15	99.78	6	204994	IncFIB, IncHIB	AA406	NA
99763	KL64	90.46	99.81	97.75	99.69	7	206727	IncFIB, IncHIB	AA406	NA
#No virulence plasmids were detected in the three isolates, and rmpA2 was encoded on the chromosome
