# Supplementary material for: A point mutation in recC associated with subclonal replacement of carbapenem-resistant Klebsiella pneumoniae ST11 in China
Source: Nat Commun. 2023 Apr 28;14:2464. doi: 10.1038/s41467-023-38061-z (PMC10147710; doi:10.1038/s41467-023-38061-z)
Supplement: Supplementary file 10 — Supplementary Dataset 7 [file 41467_2023_38061_MOESM10_ESM.xlsx]

## Sheet: Table S7
Supplemental Table 7. Abundance of ARGs in OL101:KL47 and O2v1:KL64
ARGs	OL101:KL47 (n=192)	O2v1:KL64 (n=422)	P-value (Two-sided Chi-square test)
aac(3)	0.151042	0.0450237	7.342e-05
aac(6)-Ib	0.25	0.021327	1.503e-15
aadA	0.697917	0.781991	0.4358
ant(2'')-Ia	0.0208333	0	NA
aph-like	0.145833	0.104265	0.2392
armA	0.0520833	0.0118483	0.008768
arr-like	0.229167	0.00947867	2.2e-16
blaCMY-like	0.00520833	0	NA
blaCTX-M-like	0.770833	0.78436	0.9472
blaDHA-like	0.0520833	0.00236967	0.0001104
blaKPC-like	0.984375	0.985782	1
blaLAP-2	0.0989583	0.656398	2.2e-16
blaNDM-like	0	0.00236967	NA
blaOXA-like	0.0416667	0.00236967	0.0009132
blaSHV-like	0.75	0.687204	0.5584
blaTEM-like	0.864583	0.774882	0.433
bleMBL	0	0.00236967	NA
bleO	0	0.00236967	NA
catB	0.0260417	0.0118483	0.357
cmlA	0.03125	0.00236967	0.007685
dfrA-like	0.395833	0.661137	0.001229
floR	0.0885417	0.0189573	0.0002949
fosA-like	1	1	1
fosE	0.00520833	0	NA
lnu(F)	0	0.00236967	NA
mef(B)	0.00520833	0	NA
mph(A)	0.286458	0.0900474	2.797e-07
mph(E)	0.0572917	0.0118483	0.003779
msr(E)	0.0572917	0.0118483	0.003779
oqxA	0.515625	0.149289	5.685e-12
oqxB	0.552083	0.149289	1.736e-13
qepA	0.00520833	0	NA
qnr-like	0.2865	0.6872	1.892e-07
rmtB1	0.796875	0.760664	0.7729
sat2	0.00520833	0	NA
sul-like	0.255208	0.706161	6.12e-09
tet(A)	0.25	0.703791	4.158e-09
tet(B)	0	0.00473934	NA
tet(D)	0	0.00473934	NA
tet(G)	0	0.00236967	NA
