# Supplementary material for: A point mutation in recC associated with subclonal replacement of carbapenem-resistant Klebsiella pneumoniae ST11 in China
Source: Nat Commun. 2023 Apr 28;14:2464. doi: 10.1038/s41467-023-38061-z (PMC10147710; doi:10.1038/s41467-023-38061-z)
Supplement: Supplementary file 11 — Supplementary Dataset 8 [file 41467_2023_38061_MOESM11_ESM.xlsx]

## Sheet: Table S8
Supplementary Table 8. Hybrid assemly quality and characteriazation of 18 qnr-positive genomes
Strain ID	K type	#Contigs	Largest_contig (bp)	Sum_contigs (bp)	#Reads	Depth	#Plasmid_replicon	Size of the contig with target ARGs (bp)	Inc of the contig with target ARGs	ARGs detected on the contig with target ARGs
KP114596	KL47	8	5650342	6238322	7536012	181	9	230013	IncFII-FIB	aac(3)-lld, blaCTX-M-65, blaLAP-2, dfrA1, qnrS1, sul1, tet(A)
KP28669	KL47	6	5521050	5928780	9629244	244	6	253983	IncFII-FIB	aac(3)-lld, blaCTX-M-90, blaLAP-2, dfrA1, qnrS1, sul1, tet(A)
KP29007	KL47	47	5421412	5811527	12224734	316	7	60346	IncFII	blaLAP-2, qnrS1
KP115906	KL64	9	5356865	5726010	8893542	233	6	81057	IncFII	blaLAP-2, catA2, qnrS1, sul2, tet(A)
KP116142	KL64	39	3136723	5966671	229324	232	8	87012	IncFII	blaLAP-2, catA2, dfrA14, qnrS1, sul2, tet(A)
KP48771	KL64	10	5434049	5941862	18160202	458	7	87095	IncFII	blaLAP-2, catA2, dfrA14, qnrS1, sul2, tet(A)
KP70059	KL64	5	5414574	5791980	9661010	250	6	87931	IncFII	blaLAP-2, catA2, dfrA14, qnrS1, sul2, tet(A)
KP93758	KL64	6	5483351	5813818	6038356	156	7	87095	IncFII	blaLAP-2, catA2, dfrA14, qnrS1, sul2, tet(A)
KP99763	KL64	7	5478852	5849863	6525856	167	7	83551	IncFII	blaLAP-2, catA2, qnrS1, sul2, tet(A)
KP113877	KL64	8	5522448	6151134	8454594	206	7	84699	IncFII	blaLAP-2, catA2, dfrA14, qnrS1, sul2, tet(A)
KP111113	KL64	13	5484667	5827620	7737666	199	7	85185	IncFII	blaLAP-2, catA2, dfrA14, qnrS1, sul2, tet(A)
KP79632	KL64	6	5435521	5753418	14822572	386	7	85185	IncFII	blaLAP-2, catA2, dfrA14, qnrS1, sul2, tet(A)
KP45221	KL64	7	5373112	5945941	16267296	410	9	71155	IncFII	dfrA1, qnrS1, sul1, tet(A)
KP72100	KL64	6	5328425	5798553	11489630	297	6	75820	IncFII	aadA2, dfrA1, qnrS1, sul1, tet(A)
KP47434	KL64	7	5406566	5879323	7149080	182	7	79128	IncFII	qnrS1, blaLAP-2, tet(A), catA2, sul2
KP108236	KL64	14	3870646	5983469	9663478	242	8	134119	IncFII-R	aac(6)-Ib, aadA16, aph(3)-Ib, arr-3, blaCTX-M-3, blaTEM-1, dfrA27, floR, mph(A), sul1, tet(A)
KP100618	KL64	7	5452820	6114389	7511354	184	8	191417	IncFII-FIB	aac(3)-IId, aph(3)-Ib, aph(6)-Id, blaLAP-2, blaTEM-1, dfrA1, qnrS1, sul1, sul2, tet(A)
KP34435	KL64	6	5481524	5932511	8189598	207	7	265930	IncFII-FIB	aac(3)-IId, aph(3)-Ib, aph(6)-Id, blaCTX-M-14, blaLAP-2, blaTEM-1, dfrA1, qnrS1, sul1, sul2, tet(A)
