# Supplementary material for: A point mutation in recC associated with subclonal replacement of carbapenem-resistant Klebsiella pneumoniae ST11 in China
Source: Nat Commun. 2023 Apr 28;14:2464. doi: 10.1038/s41467-023-38061-z (PMC10147710; doi:10.1038/s41467-023-38061-z)
Supplement: Supplementary file 12 — Supplementary Dataset 9 [file 41467_2023_38061_MOESM12_ESM.xlsx]

## Sheet: Table S9
Supplementary Table 9. The charateriazation of ST11 genomes retrived from GenBank
Genome ID	ST	K_locus	O_locus	rmpA	rmpA2	Isolation Year	Location	Isolation source
GCA_000529325	ST11	KL105	O2v2	Absent	Absent	2014	Austria	-
GCA_002250985	ST11	KL15	O4	Absent	Absent	2016	Austria	River water
GCA_003583155	ST11	KL15	O4	Absent	Absent	2016	Austria	River water
GCA_003583235	ST11	KL15	O4	Absent	Absent	2016	Austria	-
GCA_900509885	ST11	KL15	O4	Absent	Absent	2014	Austria	Wound Secretion
GCA_900509915	ST11	KL15	O4	Absent	Absent	2014	Austria	Lower respiratory tract secrection
GCA_900509975	ST11	KL15	O4	Absent	Absent	2014	Austria	Urine
GCA_900509995	ST11	KL15	O4	Absent	Absent	2013	Austria	Puncture fluids
GCA_900510165	ST11	KL15	O4	Absent	Absent	2014	Austria	Wound secretion
GCA_900511175	ST11	KL15	O4	Absent	Absent	2014	Austria	Lower respiratory tract secrection
GCA_900507135	ST11	KL105	O2v2	Absent	Absent	2014	Belgium	Lower respiratory tract secrection
GCA_900507995	ST11	KL105	O2v2	Absent	Absent	2014	Belgium	Urine
GCA_001701895	ST11	KL64	O2v1	Absent	Absent	2013	Brazil	Urine
GCA_002104215	ST11	KL64	O2v1	Absent	Absent	2014	Brazil	Blood
GCA_002104315	ST11	KL64	O2v1	Absent	Absent	2013	Brazil	Blood
GCA_002104355	ST11	KL64	O2v1	Absent	Absent	2013	Brazil	Blood
GCA_002104705	ST11	KL27	O2v2	Absent	Absent	2013	Brazil	Catheter
GCA_002209465	ST11	KL105	O2v2	Absent	Absent	2015	Brazil	Cerebrospinal fluid
GCA_002295145	ST11	KL64	O2v1	Absent	Absent	2009	Brazil	Blood
GCA_002295185	ST11	KL105	O2v2	Absent	Absent	2014	Brazil	Rectal swab
GCA_002529065	ST11	KL64	O2v1	Absent	Absent	2013	Brazil	Water sample from urban lake
GCA_002529075	ST11	KL64	O2v1	Absent	Absent	2011	Brazil	Surveillance swab
GCA_003095435	ST11	KL27	O2v2	Absent	Absent	2011	Brazil	Tracheal aspirate
GCA_003095575	ST11	KL27	O2v2	Absent	Absent	2011	Brazil	Tracheal aspirate
GCA_003095595	ST11	KL27	O2v2	Absent	Absent	2011	Brazil	Catheter
GCA_003284835	ST11	KL64	O2v1	Absent	Absent	2016	Brazil	Tracheal aspirate
GCA_003321155	ST11	KL64	O2v1	Absent	Absent	2016	Brazil	Blood
GCA_003321215	ST11	KL64	O2v1	Absent	Absent	2017	Brazil	Urine
GCA_003321225	ST11	KL107	O2v2	Absent	Absent	2012	Brazil	Swab
GCA_003321235	ST11	KL107	O2v2	Absent	Absent	2012	Brazil	Blood
GCA_003321295	ST11	KL64	O2v1	Absent	Absent	2015	Brazil	Blood
GCA_003321315	ST11	KL107	O2v1	Absent	Absent	2013	Brazil	Swab
GCA_003321465	ST11	KL64	O2v1	Absent	Absent	2016	Brazil	Swab
GCA_003326295	ST11	KL64	O2v1	Absent	Absent	2017	Brazil	Blood
GCA_003326385	ST11	KL64	O2v1	Absent	Absent	2013	Brazil	Ascitic fluid
GCA_003326435	ST11	KL27	O2v1	Absent	Absent	2012	Brazil	Ascitic fluid
GCA_003327505	ST11	KL27	O2v2	Absent	Absent	2013	Brazil	Body fluid
GCA_003432105	ST11	KL15	O4	Absent	Absent	2016	Brazil	Urine
GCA_006517515	ST11	KL15	O4	Absent	Absent	2016	Brazil	Swab
GCA_009651015	ST11	KL15	O4	Absent	Absent	2015	Brazil	Urine
GCA_900322595	ST11	KL27	O2v2	Absent	Absent	2010	Brazil	-
GCA_900322605	ST11	KL64	O2v1	Absent	Absent	2010	Brazil	-
GCA_900322615	ST11	KL27	O2v2	Absent	Absent	2008	Brazil	-
GCA_900322625	ST11	KL64	O2v1	Absent	Absent	2006	Brazil	-
GCA_900322635	ST11	KL107	O2v2	Absent	Absent	2008	Brazil	-
GCA_900322645	ST11	KL64	O2v1	Absent	Absent	2008	Brazil	-
GCA_900322665	ST11	KL64	O2v1	Absent	Absent	2006	Brazil	-
GCA_900516945	ST11	KL24	O2v1	Absent	Absent	2014	Bulgaria	Urine
GCA_002587165	ST11	KL64	O2v1	Absent	Absent	2013	Canada	Wound
GCA_002636515	ST11	KL47	OL101	Absent	Absent	2012	Canada	Rectal
GCA_004141975	ST11	KL24	O2v1	Absent	Absent	2012	Canada	Anal sample
GCA_002851375	ST11	KL150	O3b	Absent	Absent	2006	Colombia	-
GCA_900505725	ST11	KL105	O2v2	Absent	Absent	2014	Croatia	Blood
GCA_900508445	ST11	KL24	O2v1	Absent	Absent	2013	Czech Republic	Urine
GCA_900508475	ST11	KL2	O2v1	Absent	Absent	2014	Czech Republic	Lower Respiratory Tract Secrection
GCA_900511005	ST11	KL24	O2v1	Absent	Absent	2013	Czech Republic	Urine
GCA_900511015	ST11	KL24	O2v1	Absent	Absent	2013	Czech Republic	Urine
GCA_900511095	ST11	KL15	O4	Absent	Absent	2013	Czech Republic	Urine
GCA_900511105	ST11	KL15	O4	Absent	Absent	2014	Czech Republic	Wound Secretion
GCA_900511115	ST11	KL2	O2v1	Absent	Absent	2014	Czech Republic	Lower Respiratory Tract Secrection
GCA_900511125	ST11	KL15	O4	Absent	Absent	2014	Czech Republic	Urine
GCA_003977085	ST11	KL15	O4	Absent	Absent	2018	Egypt	Urine
GCA_003977125	ST11	KL15	O4	Absent	Absent	2018	Egypt	Urine
GCA_003977205	ST11	KL15	O4	Absent	Absent	2018	Egypt	Urine
GCA_900509955	ST11	KL105	O2v2	Absent	Absent	2013	Estonia	Urine
GCA_900511345	ST11	KL105	O2v2	Absent	Absent	2013	Estonia	Urine
GCA_900511555	ST11	KL105	O2v2	Absent	Absent	2013	Estonia	Urine
GCA_900511705	ST11	KL105	O2v2	Absent	Absent	2013	Estonia	Wound Secretion
GCA_000826605	ST11	KL74	O3b	Absent	Absent	2010	France	Human
GCA_004004995	ST11	KL107	O2v2	Absent	Absent	2017	France	-
GCA_004005285	ST11	KL107	O2v2	Absent	Absent	2017	France	-
GCA_004005355	ST11	KL107	O2v2	Absent	Absent	2017	France	-
GCA_004005745	ST11	KL105	O2v2	Absent	Absent	2017	France	-
GCA_004146185	ST11	KL105	O2v1	Absent	Absent	2017	France	Patient
GCA_004153275	ST11	KL107	O2v1	Absent	Absent	2017	France	Lavabo
GCA_008374335	ST11	KL107	OL102	Absent	Absent	2018	France	-
GCA_008374385	ST11	KL107	O2v1	Absent	Present	2018	France	-
GCA_008374995	ST11	KL107	O2v2	Absent	Absent	2018	France	-
GCA_008375045	ST11	KL107	O2v1	Absent	Absent	2018	France	-
GCA_008375295	ST11	KL107	OL102	Absent	Absent	2018	France	-
GCA_900508345	ST11	KL105	O2v2	Absent	Absent	2014	France	Blood
GCA_900510415	ST11	KL105	O2v2	Absent	Absent	2013	France	Urine
GCA_900511025	ST11	KL125	O3b	Absent	Absent	2014	France	Urine
GCA_900511765	ST11	KL125	O3b	Absent	Absent	2014	France	blood
GCA_001902415	ST11	KL15	O4	Absent	Absent	2013	Germany	Skin swab
GCA_001908895	ST11	KL15	O4	Absent	Absent	2014	Germany	Anal sample
GCA_900512285	ST11	KL15	O4	Absent	Absent	2014	Germany	Lower Respiratory Tract Secrection
GCA_900512455	ST11	KL105	O2v2	Absent	Absent	2014	Germany	Wound Secretion
GCA_900512585	ST11	KL111	O3b	Absent	Absent	2013	Germany	Wound Secretion
GCA_900512595	ST11	KL111	O3b	Absent	Absent	2012	Germany	Urine
GCA_900512615	ST11	KL24	O2v1	Absent	Absent	2013	Germany	Wound Secretion
GCA_001701495	ST11	KL15	O4	Absent	Absent	2014	Greece	Stool
GCA_001701835	ST11	KL15	O4	Absent	Absent	2013	Greece	Stool
GCA_002759035	ST11	KL24	O2v1	Absent	Absent	2015	Greece	Pig-tail ureteric stent
GCA_006351115	ST11	KL24	O2v1	Absent	Absent	2016	Greece	Blood
GCA_900500715	ST11	KL24	O2v1	Absent	Absent	2014	Greece	Urine
GCA_900500735	ST11	KL24	O2v1	Absent	Absent	2014	Greece	Central venous catheter
GCA_900500745	ST11	KL24	O2v1	Absent	Absent	2013	Greece	Urine
GCA_900500765	ST11	KL15	O4	Absent	Absent	2013	Greece	Urine
GCA_900500895	ST11	KL24	O2v1	Absent	Absent	2014	Greece	Urine
GCA_900501265	ST11	KL24	O2v1	Absent	Absent	2013	Greece	Blood
GCA_900501305	ST11	KL24	O2v1	Absent	Absent	2013	Greece	Urine
GCA_900501515	ST11	KL24	O2v1	Absent	Absent	2014	Greece	Urine
GCA_900501545	ST11	KL24	O2v1	Absent	Absent	2013	Greece	Urine
GCA_900501575	ST11	KL24	O2v1	Absent	Absent	2013	Greece	Urine
GCA_900502285	ST11	KL24	O2v1	Absent	Absent	2014	Greece	Urine
GCA_900502325	ST11	KL24	O2v1	Absent	Absent	2014	Greece	Urine
GCA_900502385	ST11	KL24	O2v1	Absent	Absent	2014	Greece	Urine
GCA_900502635	ST11	KL24	O2v1	Absent	Absent	2014	Greece	Wound Secretion
GCA_003992585	ST11	KL105	O2v2	Absent	Absent	2010	Hungary	Blood
GCA_004323155	ST11	KL105	O2v2	Absent	Absent	2013	Hungary	Blood
GCA_004323165	ST11	KL24	O2v1	Absent	Absent	2013	Hungary	Blood
GCA_900516795	ST11	KL105	O2v2	Absent	Absent	2013	Hungary	Glans
GCA_900516835	ST11	KL105	O2v2	Absent	Absent	2013	Hungary	Wound Secretion
GCA_900516855	ST11	KL105	O2v2	Absent	Absent	2013	Hungary	Blood
GCA_900516865	ST11	KL105	O2v2	Absent	Absent	2014	Hungary	Blood
GCA_900516895	ST11	KL105	O2v2	Absent	Absent	2014	Hungary	Wound Secretion
GCA_900516915	ST11	KL105	O2v2	Absent	Absent	2014	Hungary	Urine
GCA_900516995	ST11	KL105	O2v2	Absent	Absent	2013	Hungary	Urine
GCA_001758505	ST11	KL24	O2v1	Absent	Present	2014	India	Blood
GCA_001879395	ST11	KL24	O2v1	Absent	Present	2016	India	Urine
GCA_001879405	ST11	KL24	O2v1	Absent	Present	2016	India	Blood
GCA_001879415	ST11	KL24	O2v1	Absent	Present	2016	India	Bronchoalveolar lavage
GCA_005347525	ST11	KL103	O2v1	Absent	Absent	2018	India	Blood
GCA_900506355	ST11	KL15	O4	Absent	Absent	2014	Ireland	Urine
GCA_001441285	ST11	KL62	O2v1	Absent	Absent	2005	Israel	Blood
GCA_900513195	ST11	KL24	O2v1	Absent	Absent	2013	Italy	Blood
GCA_900514915	ST11	KL105	O2v2	Absent	Absent	2013	Italy	Blood
GCA_900515135	ST11	KL105	O2v2	Absent	Absent	2014	Italy	Lower Respiratory Tract Secrection
GCA_900516225	ST11	KL52	OL101	Absent	Absent	2013	Italy	Urine
GCA_003584585	ST11	KL47	OL101	Absent	Absent	2017	Japan	-
GCA_900322685	ST11	KL64	O2v1	Absent	Absent	2012	Japan	-
GCA_900515665	ST11	KL105	O2v2	Absent	Absent	2013	Latvia	Urine
GCA_002775405	ST11	KL105	O2v2	Absent	Absent	2013	Lebanon	-
GCA_004294685	ST11	KL24	O2v1	Absent	Absent	2016	Malaysia	Urine
GCA_004294785	ST11	KL107	O2v1	Absent	Absent	2012	Malaysia	Urine
GCA_004795625	ST11	KL24	O2v1	Absent	Absent	2012	Malaysia	Urine
GCA_900511895	ST11	KL15	O4	Absent	Absent	2013	Malta	Blood
GCA_900511985	ST11	KL15	O4	Absent	Absent	2013	Malta	Blood
GCA_002202255	ST11	KL24	O2v1	Absent	Absent	2017	missing	-
GCA_003186705	ST11	KL15	O4	Absent	Absent	2017	Niger	-
GCA_002205045	ST11	KL107	O3b	Absent	Absent	2015	Nigeria	Urine
GCA_001462735	ST11	KL24	O2v1	Absent	Absent	2010	Norway	Urine
GCA_001462965	ST11	KL24	O2v1	Absent	Absent	2012	Norway	Urine
GCA_001463125	ST11	KL14	O3b	Absent	Absent	2012	Norway	Urine
GCA_001463605	ST11	KL24	O2v1	Absent	Absent	2013	Norway	Blood
GCA_002113865	ST11	KL24	O2v1	Absent	Absent	2010	Norway	Urine
GCA_001720755	ST11	KL15	O4	Absent	Absent	2013	Pakistan	Blood
GCA_001720765	ST11	KL24	O2v1	Absent	Absent	2013	Pakistan	Body fluid
GCA_001720865	ST11	KL103	O2v1	Absent	Absent	2013	Pakistan	Blood
GCA_900508315	ST11	KL105	OL102	Absent	Absent	2014	Poland	Urine
GCA_900510055	ST11	KL105	O2v2	Absent	Absent	2014	Poland	Lower Respiratory Tract Secrection
GCA_900510065	ST11	KL105	O2v2	Absent	Absent	2014	Poland	Urine
GCA_900510095	ST11	KL105	O2v2	Absent	Absent	2013	Poland	Urine
GCA_900510105	ST11	KL105	O2v2	Absent	Absent	2014	Poland	Urine
GCA_900510145	ST11	KL105	O2v2	Absent	Absent	2013	Poland	Urine
GCA_900510175	ST11	KL105	O2v2	Absent	Absent	2014	Poland	Blood
GCA_900510185	ST11	KL105	O2v2	Absent	Absent	2013	Poland	Puncture Fluids
GCA_900510195	ST11	KL105	O2v2	Absent	Absent	2014	Poland	Lower Respiratory Tract Secrection
GCA_900510215	ST11	KL105	O2v2	Absent	Absent	2014	Poland	Lower Respiratory Tract Secrection
GCA_900510225	ST11	KL105	O2v2	Absent	Absent	2014	Poland	Urine
GCA_900510235	ST11	KL105	O2v2	Absent	Absent	2014	Poland	Wound Secretion
GCA_900510255	ST11	KL105	O2v2	Absent	Absent	2014	Poland	Blood
GCA_900510275	ST11	KL105	O2v2	Absent	Absent	2013	Poland	Lower Respiratory Tract Secrection
GCA_900510285	ST11	KL105	O2v2	Absent	Absent	2014	Poland	Lower Respiratory Tract Secrection
GCA_900510305	ST11	KL105	O2v2	Absent	Absent	2013	Poland	Urine
GCA_900510325	ST11	KL105	O2v2	Absent	Absent	2014	Poland	Wound Secretion
GCA_900510335	ST11	KL105	O2v2	Absent	Absent	2014	Poland	Urine
GCA_900510345	ST11	KL105	O2v2	Absent	Absent	2014	Poland	Urine
GCA_900510385	ST11	KL105	O2v2	Absent	Absent	2014	Poland	Lower Respiratory Tract Secrection
GCA_900511375	ST11	KL105	O2v2	Absent	Absent	2013	Poland	Urine
GCA_900511395	ST11	KL105	O2v2	Absent	Absent	2014	Poland	Urine
GCA_900511465	ST11	KL105	O2v2	Absent	Absent	2013	Poland	Lower Respiratory Tract Secrection
GCA_900511475	ST11	KL105	O2v2	Absent	Absent	2014	Poland	Urine
GCA_900511495	ST11	KL24	O2v1	Absent	Absent	2013	Poland	Urine
GCA_900501915	ST11	KL13	O3b	Absent	Absent	2014	Portugal	Urine
GCA_900502235	ST11	KL13	O3b	Absent	Absent	2014	Portugal	-
GCA_900502825	ST11	KL105	O2v2	Absent	Absent	2014	Portugal	Urine
GCA_009710425	ST11	KL105	O2v2	Absent	Absent	2018	Romania	Enviromental
GCA_900503875	ST11	KL15	O4	Absent	Absent	2014	Romania	Blood
GCA_900504005	ST11	KL105	O2v2	Absent	Absent	2013	Romania	Urine
GCA_900504085	ST11	KL105	O2v2	Absent	Absent	2014	Romania	Lower Respiratory Tract Secrection
GCA_900504255	ST11	KL105	O2v2	Absent	Absent	2014	Romania	Urine
GCA_900504295	ST11	KL110	O2v1	Absent	Absent	2014	Romania	Urine
GCA_009661295	ST11	KL23	O2v2	Absent	Absent	2017	Russia	Urine
GCA_009661305	ST11	KL24	O2v1	Absent	Absent	2017	Russia	Feces
GCA_009661595	ST11	KL24	O2v1	Absent	Absent	2017	Russia	Urine
GCA_900502925	ST11	KL105	O2v2	Absent	Absent	2014	Slovakia	Lower Respiratory Tract Secrection
GCA_900508365	ST11	KL105	O2v2	Absent	Absent	2014	Slovakia	Wound Secretion
GCA_900508375	ST11	KL105	O2v2	Absent	Absent	2013	Slovakia	Urine
GCA_900508385	ST11	KL105	O2v2	Absent	Absent	2014	Slovakia	Wound Secretion
GCA_900508425	ST11	KL2	O2v1	Absent	Absent	2014	Slovakia	Urine
GCA_900510565	ST11	KL105	O2v2	Absent	Absent	2014	Slovakia	Lower Respiratory Tract Secrection
GCA_900510595	ST11	KL105	O2v2	Absent	Absent	2014	Slovakia	Lower Respiratory Tract Secrection
GCA_900510605	ST11	KL2	O2v1	Absent	Absent	2014	Slovakia	Urine
GCA_900510615	ST11	KL105	O2v2	Absent	Absent	2014	Slovakia	Urine
GCA_900510625	ST11	KL105	O2v2	Absent	Absent	2013	Slovakia	Drain
GCA_900510655	ST11	KL24	O2v1	Absent	Absent	2014	Slovakia	Urine
GCA_900510675	ST11	KL105	O2v2	Absent	Absent	2013	Slovakia	Urine
GCA_900510695	ST11	KL105	O2v2	Absent	Absent	2014	Slovakia	Tonsil swab
GCA_900510715	ST11	KL105	O2v2	Absent	Absent	2013	Slovakia	Lower Respiratory Tract Secrection
GCA_900510735	ST11	KL105	O2v2	Absent	Absent	2014	Slovakia	Urine
GCA_900510755	ST11	KL105	OL102	Absent	Absent	2014	Slovakia	Urine
GCA_900510765	ST11	KL2	O2v1	Absent	Absent	2014	Slovakia	Urine
GCA_900510775	ST11	KL2	O2v1	Absent	Absent	2014	Slovakia	Urine
GCA_900510795	ST11	KL2	O2v1	Absent	Absent	2014	Slovakia	Wound Secretion
GCA_900510805	ST11	KL105	O2v2	Absent	Absent	2014	Slovakia	Urine
GCA_900510845	ST11	KL105	O2v2	Absent	Absent	2014	Slovakia	Lower Respiratory Tract Secrection
GCA_900510895	ST11	KL24	O2v1	Absent	Absent	2013	Slovakia	Urine
GCA_900510905	ST11	KL2	O2v1	Absent	Absent	2014	Slovakia	Wound Secretion
GCA_900510935	ST11	KL105	O2v2	Absent	Absent	2013	Slovakia	Urine
GCA_900511275	ST11	KL105	O2v2	Absent	Absent	2014	Slovakia	Bile
GCA_900503025	ST11	KL155	OL101	Absent	Absent	2014	Slovenia	Urine
GCA_001548535	ST11	KL14	O3b	Absent	Absent	2013	South Korea	Blood
GCA_001901855	ST11	KL15	O4	Absent	Absent	2011	South Korea	Blood
GCA_002894465	ST11	KL15	O4	Absent	Absent	2011	South Korea	Blood
GCA_002894525	ST11	KL13	O3b	Absent	Absent	2010	South Korea	Sputum
GCA_000722485	ST11	KL24	O2v1	Absent	Absent	2012	Spain	Blood
GCA_002903895	ST11	KL24	O2v1	Absent	Absent	2016	Spain	tracheal aspirate
GCA_002903925	ST11	KL24	O2v1	Absent	Absent	2016	Spain	Rectal smear surveillance
GCA_002903945	ST11	KL24	O2v1	Absent	Absent	2016	Spain	tracheal aspirate
GCA_006802065	ST11	KL24	O2v1	Absent	Absent	2012	Spain	-
GCA_008867955	ST11	KL24	O2v1	Absent	Absent	2018	Spain	Wound
GCA_008868045	ST11	KL24	O2v1	Absent	Absent	2014	Spain	Urine
GCA_008868075	ST11	KL24	O2v1	Absent	Absent	2012	Spain	-
GCA_900501195	ST11	KL10	O3/O3a	Absent	Absent	2014	Spain	Urine
GCA_900516255	ST11	KL24	O2v1	Absent	Absent	2013	Spain	Puncture Fluids
GCA_900516285	ST11	KL24	O2v1	Absent	Absent	2013	Spain	Lower Respiratory Tract Secrection
GCA_900516375	ST11	KL24	O2v1	Absent	Absent	2013	Spain	Wound Secretion
GCA_900516435	ST11	KL24	O2v1	Absent	Absent	2013	Spain	Blood
GCA_900516455	ST11	KL64	O2v1	Absent	Absent	2013	Spain	Wound Secretion
GCA_900516465	ST11	KL13	O3b	Absent	Absent	2013	Spain	Blood
GCA_900516475	ST11	KL24	O2v1	Absent	Absent	2013	Spain	Puncture Fluids
GCA_900516535	ST11	KL24	O2v1	Absent	Absent	2013	Spain	Wound Secretion
GCA_900516545	ST11	KL13	O3b	Absent	Absent	2013	Spain	Blood
GCA_900516565	ST11	KL24	O2v1	Absent	Absent	2013	Spain	Urine
GCA_900516635	ST11	KL105	O2v2	Absent	Absent	2014	Spain	Urine
GCA_900516675	ST11	KL13	O3b	Absent	Absent	2014	Spain	Puncture Fluids
GCA_900517625	ST11	KL24	O2v1	Absent	Absent	2013	Spain	Urine
GCA_902166925	ST11	KL24	O2v1	Absent	Absent	2016	Spain	Human
GCA_902166935	ST11	KL15	O4	Absent	Absent	2016	Spain	Human
GCA_002838125	ST11	KL64	O2v1	Absent	Absent	2017	Switzerland	Rectal swab
GCA_900607955	ST11	KL27	O2v2	Absent	Absent	2017	Switzerland	Hospital
GCA_900608455	ST11	KL105	O2v2	Absent	Absent	2010	Switzerland	Hospital
GCA_002248435	ST11	KL15	O4	Absent	Absent	2016	Thailand	Urine
GCA_002248545	ST11	KL15	O4	Absent	Absent	2016	Thailand	Sputum
GCA_004832575	ST11	KL15	O4	Absent	Absent	2018	Thailand	Sputum
GCA_004832985	ST11	KL15	O4	Absent	Absent	2018	Thailand	Stool
GCA_004833175	ST11	KL15	O4	Absent	Absent	2018	Thailand	Sputum
GCA_004833385	ST11	KL15	O4	Absent	Absent	2018	Thailand	Sputum
GCA_004833485	ST11	KL15	O4	Absent	Absent	2018	Thailand	Sputum
GCA_004833905	ST11	KL15	O4	Absent	Absent	2018	Thailand	Sputum
GCA_006546385	ST11	KL15	O4	Absent	Absent	2018	Thailand	Feces
GCA_006546425	ST11	KL15	O4	Absent	Absent	2018	Thailand	Feces
GCA_900092685	ST11	KL15	O4	Absent	Absent	2015	Thailand	Urine
GCA_900092735	ST11	KL15	O4	Absent	Absent	2015	Thailand	Sputum
GCA_900092785	ST11	KL15	O4	Absent	Absent	2014	Thailand	Sputum
GCA_900092905	ST11	KL15	O4	Absent	Absent	2015	Thailand	Urine
GCA_900093215	ST11	KL15	O4	Absent	Absent	2014	Thailand	Peritoneal dialysis fluid (PDF)
GCA_900493215	ST11	KL107	OL101	Absent	Absent	2016	Thailand	-
GCA_900493265	ST11	KL24	O2v1	Absent	Absent	2016	Thailand	-
GCA_900494065	ST11	KL15	O4	Absent	Absent	2016	Thailand	-
GCA_900494255	ST11	KL15	O4	Absent	Absent	2016	Thailand	-
GCA_900494535	ST11	KL123	O3b	Absent	Absent	2016	Thailand	-
GCA_002189385	ST11	KL24	O2v1	Absent	Absent	2016	Tunisia	Urine
GCA_002189415	ST11	KL24	O2v1	Absent	Absent	2016	Tunisia	Urine
GCA_900507425	ST11	KL125	O3b	Absent	Absent	2013	Turkey	Puncture Fluids
GCA_900507465	ST11	KL125	O3b	Absent	Absent	2013	Turkey	Blood
GCA_900508595	ST11	KL15	O4	Absent	Absent	2013	Turkey	Urine
GCA_900084155	ST11	KL24	O2v1	Absent	Absent	2005	United Kingdom	Blood
GCA_900084355	ST11	KL15	O4	Absent	Absent	2007	United Kingdom	Blood
GCA_900084365	ST11	KL24	O2v1	Absent	Absent	2005	United Kingdom	Blood
GCA_900084375	ST11	KL125	O3b	Absent	Absent	2006	United Kingdom	Blood
GCA_900084475	ST11	KL125	O3b	Absent	Absent	2006	United Kingdom	Blood
GCA_900084855	ST11	KL15	O4	Absent	Absent	2003	United Kingdom	Blood
GCA_900085295	ST11	KL15	O4	Absent	Absent	2009	United Kingdom	Blood
GCA_900086285	ST11	KL125	O3b	Absent	Absent	2006	United Kingdom	Blood
GCA_900086545	ST11	KL24	O2v1	Absent	Absent	2005	United Kingdom	Blood
GCA_900503115	ST11	KL15	O4	Absent	Absent	2014	United Kingdom	Urine
GCA_900504905	ST11	KL24	O2v1	Absent	Absent	2014	United Kingdom	Urine
GCA_000349285	ST11	KL74	OL104	Absent	Absent	2010	USA	Urine sample
GCA_000364385	ST11	KL74	O3b	Absent	Absent	2010	USA	Patients
GCA_000693455	ST11	KL125	O3b	Absent	Absent	2012	USA	Blood
GCA_000694615	ST11	KL24	O2v1	Absent	Absent	2013	USA	Sputum
GCA_001022035	ST11	KL125	O3b	Absent	Absent	2011	USA	Sputum
GCA_001030995	ST11	KL125	O3b	Absent	Absent	2014	USA	-
GCA_001032875	ST11	KL125	O3b	Absent	Absent	2014	USA	-
GCA_001033245	ST11	KL125	O3b	Absent	Absent	2014	USA	-
GCA_001186065	ST11	KL125	O3b	Absent	Absent	2014	USA	-
GCA_001647475	ST11	KL28	O2v1	Absent	Absent	2008	USA	Wound
GCA_001902755	ST11	KL27	O2v2	Absent	Absent	2013	USA	Respiratory tract
GCA_001902775	ST11	KL27	O2v2	Absent	Absent	2013	USA	Urine
GCA_001902955	ST11	KL27	O2v2	Absent	Absent	2013	USA	Urine
GCA_001903035	ST11	KL27	O2v2	Absent	Absent	2013	USA	Urine
GCA_001903335	ST11	KL27	O2v2	Absent	Absent	2013	USA	Urine
GCA_001903975	ST11	KL27	O2v2	Absent	Absent	2013	USA	Urine
GCA_001904405	ST11	KL27	O2v2	Absent	Absent	2013	USA	Urine
GCA_001904475	ST11	KL27	O2v2	Absent	Absent	2014	USA	Respiratory tract
GCA_002153085	ST11	KL125	O3b	Absent	Absent	2015	USA	Tissue
GCA_002185355	ST11	KL27	O2v2	Absent	Absent	2015	USA	Blood
GCA_002185405	ST11	KL27	O2v2	Absent	Absent	2015	USA	Blood
GCA_002185965	ST11	KL125	O3b	Absent	Absent	2014	USA	Blood
GCA_002186205	ST11	KL27	O2v2	Absent	Absent	2014	USA	Blood
GCA_002935365	ST11	KL27	O2v2	Absent	Absent	2013	USA	Urine
GCA_002935425	ST11	KL27	O2v2	Absent	Absent	2013	USA	Urine
GCA_002935485	ST11	KL27	O2v2	Absent	Absent	2013	USA	Respiratory tract
GCA_002935815	ST11	KL125	O3b	Absent	Absent	2015	USA	Wound
GCA_002935865	ST11	KL125	O3b	Absent	Absent	2015	USA	Respiratory tract
GCA_002935985	ST11	KL27	O2v2	Absent	Absent	2013	USA	Urine
GCA_002936025	ST11	KL27	O2v2	Absent	Absent	2015	USA	Urine
GCA_002936185	ST11	KL27	O2v2	Absent	Absent	2015	USA	Urine
GCA_002936265	ST11	KL27	O2v2	Absent	Absent	2016	USA	Respiratory tract
GCA_002936435	ST11	KL27	O2v2	Absent	Absent	2013	USA	Respiratory tract
GCA_002936515	ST11	KL27	O2v2	Absent	Absent	2014	USA	Urine
GCA_002936685	ST11	KL27	O2v2	Absent	Absent	2015	USA	Respiratory tract
GCA_002936705	ST11	KL27	O2v2	Absent	Absent	2013	USA	Urine
GCA_002936735	ST11	KL27	O2v2	Absent	Absent	2015	USA	Urine
GCA_002936755	ST11	KL27	O2v2	Absent	Absent	2015	USA	Wound
GCA_002936895	ST11	KL27	O2v2	Absent	Absent	2016	USA	Urine
GCA_002936905	ST11	KL27	O2v2	Absent	Absent	2016	USA	Respiratory tract
GCA_002941005	ST11	KL27	O2v2	Absent	Absent	2013	USA	Urine
GCA_002969715	ST11	KL27	O2v2	Absent	Absent	2014	USA	Urine
GCA_003195875	ST11	KL13	O3b	Absent	Absent	2017	USA	Urine
GCA_003196615	ST11	KL13	O3b	Absent	Absent	2017	USA	Blood
GCA_003196715	ST11	KL13	O3b	Absent	Absent	2017	USA	Blood
GCA_003400795	ST11	KL24	O2v1	Absent	Absent	2015	USA	Bloodstream
GCA_003401345	ST11	KL47	OL101	Absent	Absent	2015	USA	Bloodstream
GCA_005184305	ST11	KL62	O2v1	Absent	Absent	2015	Venezuela	-
GCA_003114995	ST11	KL15	O4	Absent	Absent	2017	Viet Nam	-
