# Supplementary material for: A point mutation in recC associated with subclonal replacement of carbapenem-resistant Klebsiella pneumoniae ST11 in China
Source: Nat Commun. 2023 Apr 28;14:2464. doi: 10.1038/s41467-023-38061-z (PMC10147710; doi:10.1038/s41467-023-38061-z)
Supplement: Supplementary file 13 — Supplementary Dataset 10 [file 41467_2023_38061_MOESM13_ESM.xlsx]

## Sheet: Table S10
Supplementary Table 10. Primers used in this study
Primer name	Sequence (5’-3’)	Primer Use
recC-spacer-F	TAGTGCAGTGGCTGCAGATGACCC	recC spacer for gene deletion and replacement
recC-spacer-R	AAACGGGTCATCTGCAGCCACTGC	recC spacer for gene deletion and replacement
recC-ssDNA	ATGACCCGGCTGCATTGCCCGGTCAGCCAGTAGTCAGGAGCAATTATAGTATAAAAATTGCGCAGTGAATGACGGTTCATTTAATATGCG	90 nt recC donor template for gene deletion
recC-LF	CAGGTAAGCCGTATGCAGAC	amplification of recC upstream locus from genome and sequencing of recC locus
recC-LR	GACCATGTCGTTATCAAGGC	amplification of recC downstream locus from genome and sequencing of recC locus
recC-cat-F	ATGACCCGGCTGCATTGCCCGGTCAGCCAGTAGTCAGGAGCAATTgtgtaggctggagctgcttcg	amplification of the cat cassette with 45 bp recC upstream for gene replacement
recC-cat-R	CGCATATTAAATGAACCGTCATTCACTGCGCAATTTTTATACTATcatatgaatatcctccttag	amplification of the cat cassette with 45 bp recC downstream for gene replacement
cat-spacer-F	TAGTCATGGAAAACGGTGTAACAA	cat spacer for gene replacement
cat-spacer-R	AAACTTGTTACACCGTTTTCCATG	cat spacer for gene replacement
recC-F	CGGAGCTCATGTTAAGGGTATACCACTCAAACC	amplify recC gene from K. pneumoniae
recC-R	GCTCTAGATTAAATTTGTGTGGACCGATGG	amplify recC gene from K. pneumoniae
cps-km-F	TTATGGGCTGAGAAATTAAAAGCTTAGAAATTCAGGAAATAATGCGTGTAGGCTGGAGCTGCTTC	amplification of the aph cassette with 45 bp cps portion upstream for gene replacement
cps-km-R	GATTACAGTCAGGCCAAATGGCCTGACTGGGGCGGCATATAAAGATCAGAAGAACTCGTCAAGAAGG	amplification of the aph cassette with 45 bp cps portion downstream for gene replacement
cps-spacer-F	TAGTTTAGACTTTGGTCGAATGGT	cps portion spacer for gene replacement of ATCC43816
cps-spacer-R	AAACACCATTCGACCAAAGTCTAA	cps portion spacer for gene replacement of ATCC43816
