# Supplementary material for: A point mutation in recC associated with subclonal replacement of carbapenem-resistant Klebsiella pneumoniae ST11 in China
Source: Nat Commun. 2023 Apr 28;14:2464. doi: 10.1038/s41467-023-38061-z (PMC10147710; doi:10.1038/s41467-023-38061-z)
Supplement: Supplementary file 15 — Source Data [file 41467_2023_38061_MOESM15_ESM.xlsx]

## Sheet: Figure 1
Figure 1a,c
Strain	year	loc
100012	2019	Zhejiang
100015	2019	Zhejiang
100021	2019	Zhejiang
100028	2019	Yunnan
100043	2019	Yunnan
100054	2019	Yunnan
100073	2019	Yunnan
100195	2019	Anhui
100201	2019	Anhui
100213	2019	Anhui
100278	2019	Anhui
100279	2019	Anhui
100282	2019	Anhui
100301	2019	Anhui
100609	2019	Anhui
100611	2019	Anhui
100618	2019	Anhui
100637	2019	Henan
100650	2019	Henan
100903	2019	Zhejiang
101005	2019	Zhejiang
101119	2019	Zhejiang
101605	2019	Anhui
101687	2019	Zhejiang
101718	2019	Zhejiang
101758	2019	Zhejiang
101766	2019	Zhejiang
101787	2019	Zhejiang
101832	2019	Shandong
101860	2019	Zhejiang
102112	2019	Zhejiang
102303	2019	Zhejiang
102479	2019	Zhejiang
102496	2019	Shandong
102513	2019	Jiangsu
102517	2019	Jiangsu
102530	2019	Jiangsu
102532	2019	Jiangsu
102549	2019	Jiangsu
102560	2019	Jiangsu
103072	2019	Hubei
103805	2019	Zhejiang
103824	2019	Zhejiang
104616	2019	Zhejiang
104784	2019	Zhejiang
104913	2019	Zhejiang
105185	2019	Zhejiang
105364	2019	Zhejiang
105670	2019	Zhejiang
105776	2019	Zhejiang
105784	2019	Zhejiang
105791	2019	Zhejiang
105799	2019	Zhejiang
105827	2019	Anhui
105839	2019	Anhui
106028	2019	Zhejiang
106903	2019	Zhejiang
107076	2019	Shandong
107151	2019	Anhui
107153	2019	Anhui
107167	2019	Anhui
107169	2019	Anhui
107173	2019	Anhui
107383	2019	Hubei
107453	2019	Hubei
107473	2019	Anhui
107477	2019	Anhui
107606	2019	Anhui
107671	2019	Anhui
107696	2019	Anhui
107727	2019	Zhejiang
107747	2019	Zhejiang
107766	2019	Jiangxi
107775	2019	Jiangxi
108098	2019	Henan
108109	2019	Henan
108180	2019	Shaanxi
108236	2019	Shaanxi
108500	2019	Yunnan
108505	2019	Yunnan
108626	2019	Jiangsu
108628	2019	Jiangsu
108659	2019	Jiangsu
108718	2019	Liaoning
108728	2019	Liaoning
108732	2019	Liaoning
108738	2019	Liaoning
108783	2019	Henan
108785	2019	Henan
108786	2019	Henan
108790	2019	Henan
108793	2019	Henan
108799	2019	Henan
109032	2019	Zhejiang
109096	2019	Zhejiang
109204	2019	Henan
109386	2019	Henan
109484	2019	Shandong
110012	2019	Zhejiang
110128	2019	Zhejiang
110391	2019	Anhui
110407	2019	Zhejiang
110409	2019	Zhejiang
110736	2019	Zhejiang
110777	2019	Zhejiang
111074	2019	Zhejiang
111098	2019	Zhejiang
111099	2019	Zhejiang
111113	2019	Zhejiang
111488	2019	Zhejiang
111557	2019	Zhejiang
111848	2019	Zhejiang
112202	2019	Zhejiang
112378	2019	Zhejiang
112843	2019	Zhejiang
112899	2019	Zhejiang
112902	2019	Zhejiang
112979	2019	Zhejiang
113877	2019	Jiangxi
113916	2019	Anhui
113925	2019	Anhui
114120	2019	Anhui
114121	2019	Anhui
114468	2019	Zhejiang
114471	2019	Zhejiang
114490	2019	Zhejiang
114507	2019	Zhejiang
114510	2019	Zhejiang
114512	2019	Zhejiang
114514	2019	Zhejiang
114534	2019	Anhui
114535	2019	Anhui
114554	2019	Anhui
114596	2019	Anhui
114604	2019	Anhui
114643	2019	Anhui
114692	2019	Yunnan
114761	2019	Anhui
115776	2019	Shandong
115814	2019	Shandong
115850	2019	Shandong
115851	2019	Shandong
115856	2019	Shandong
115866	2019	Shandong
115893	2019	Shandong
115906	2019	Shandong
115958	2019	Shandong
115981	2019	Shandong
116109	2019	Jiangsu
116140	2019	Jiangsu
116141	2019	Jiangsu
116142	2019	Jiangsu
116147	2019	Jiangsu
116148	2019	Jiangsu
116177	2019	Jiangsu
116210	2019	Jiangsu
116215	2019	Jiangsu
116216	2019	Jiangsu
116217	2019	Jiangsu
116276	2019	Liaoning
117316	2019	Liaoning
117349	2019	Liaoning
117351	2019	Liaoning
117352	2019	Liaoning
119026	2019	Shandong
122747	2019	Shandong
122751	2019	Shandong
122769	2019	Shandong
122783	2019	Shandong
29505	2014	Guangdong
35430	2016	Guangdong
35973	2016	Guangdong
36203	2016	Guangdong
36320	2016	Zhejiang
36326	2016	Zhejiang
36329	2016	Guangdong
36363	2016	Zhejiang
36424	2016	Guangdong
36489	2016	Zhejiang
36610	2016	Zhejiang
36621	2016	Guangdong
36844	2016	Zhejiang
36987	2016	Guangdong
37458	2016	Guangdong
37485	2016	Zhejiang
37539	2016	Guangdong
37672	2016	Zhejiang
37737	2016	Guangdong
37799	2016	Zhejiang
38044	2016	Zhejiang
38088	2016	Zhejiang
38175	2016	Guangdong
38308	2016	Zhejiang
38394	2016	Zhejiang
38902	2016	Guangdong
39199	2016	Zhejiang
39380	2016	Zhejiang
39407	2016	Zhejiang
39468	2016	Zhejiang
39929	2016	Zhejiang
40806	2017	Guangdong
40995	2016	Zhejiang
41051	2016	Zhejiang
41076	2016	Zhejiang
41128	2016	Zhejiang
41307	2016	Zhejiang
41645	2016	Zhejiang
41749	2017	Guangdong
41823	2016	Zhejiang
41827	2016	Zhejiang
42012	2016	Zhejiang
42014	2016	Zhejiang
42139	2016	Zhejiang
42167	2016	Zhejiang
42388	2016	Zhejiang
42792	2016	Zhejiang
43215	2016	Zhejiang
43236	2016	Zhejiang
43325	2016	Zhejiang
43350	2016	Zhejiang
43364	2016	Zhejiang
43390	2016	Zhejiang
43804	2016	Zhejiang
43883	2016	Zhejiang
43885	2016	Zhejiang
43905	2016	Zhejiang
44195	2017	Zhejiang
44287	2017	Zhejiang
44580	2017	Zhejiang
44680	2017	Zhejiang
44694	2017	Zhejiang
44741	2017	Zhejiang
45032	2017	Zhejiang
45147	2017	Zhejiang
45181	2017	Zhejiang
45221	2017	Zhejiang
45245	2017	Zhejiang
45347	2017	Zhejiang
45383	2017	Zhejiang
45601	2017	Zhejiang
45628	2017	Zhejiang
45657	2017	Zhejiang
45733	2017	Zhejiang
45815	2017	Zhejiang
45934	2017	Zhejiang
46179	2017	Zhejiang
46186	2017	Zhejiang
46437	2017	Zhejiang
46534	2017	Zhejiang
46538	2017	Zhejiang
46642	2017	Zhejiang
46745	2017	Zhejiang
46753	2017	Zhejiang
46882	2017	Zhejiang
46892	2017	Zhejiang
46893	2017	Zhejiang
46934	2017	Zhejiang
47354	2017	Zhejiang
47434	2017	Zhejiang
47530	2017	Zhejiang
48078	2017	Zhejiang
48219	2017	Zhejiang
48241	2017	Zhejiang
48375	2017	Zhejiang
48518	2017	Zhejiang
48771	2017	Zhejiang
48813	2017	Zhejiang
49058	2017	Zhejiang
49733	2017	Zhejiang
49745	2017	Zhejiang
49748	2017	Zhejiang
49939	2017	Zhejiang
50085	2014	Shandong
50483	2014	Anhui
50604	2014	Anhui
50666	2014	Anhui
50950	2014	Jiangsu
51177	2014	Anhui
51433	2014	Shandong
52147	2014	Anhui
52582	2015	Ningxia
52646	2015	Anhui
52701	2015	Shandong
53862	2015	Henan
53871	2015	Henan
53893	2015	Henan
53902	2015	Henan
54314	2015	Anhui
54324	2015	Anhui
54803	2015	Anhui
55012	2015	Anhui
55014	2015	Anhui
55105	2015	Anhui
55144	2015	Jiangxi
55164	2015	Zhejiang
55217	2015	Zhejiang
55361	2016	Anhui
55368	2016	Anhui
55397	2016	Shandong
55658	2016	Zhejiang
55666	2016	Zhejiang
55711	2016	Anhui
55757	2016	Anhui
55759	2016	Anhui
55762	2016	Anhui
56141	2016	Anhui
56611	2016	Anhui
56626	2016	Anhui
56633	2016	Anhui
56634	2016	Anhui
56636	2016	Anhui
56944	2016	Anhui
57221	2016	Anhui
57271	2016	Anhui
57272	2016	Anhui
57273	2016	Anhui
57274	2016	Anhui
57287	2016	Anhui
57327	2016	Ningxia
57769	2016	Anhui
57770	2016	Anhui
57773	2016	Anhui
57774	2016	Anhui
57909	2016	Anhui
58171	2016	Gansu
58172	2016	Gansu
58238	2016	Anhui
58240	2016	Anhui
58241	2016	Anhui
58245	2016	Anhui
58442	2016	Shandong
58524	2016	Anhui
59418	2017	Anhui
59436	2017	Anhui
59707	2017	Anhui
59721	2017	Anhui
59940	2017	Shandong
60108	2017	Zhejiang
60247	2017	Shandong
60317	2017	Hubei
60374	2017	Anhui
60449	2017	Anhui
60476	2017	Shandong
60491	2017	Zhejiang
60695	2017	Anhui
60699	2017	Anhui
60700	2017	Anhui
61072	2017	Zhejiang
61094	2017	Anhui
61103	2017	Anhui
61112	2017	Anhui
61119	2017	Anhui
61144	2017	Anhui
61210	2017	Henan
61309	2017	Anhui
61310	2017	Anhui
61344	2017	Anhui
61635	2017	Ningxia
61638	2017	Ningxia
61663	2017	Ningxia
61752	2017	Zhejiang
61803	2017	Anhui
62164	2017	Anhui
62229	2017	Shandong
62247	2017	Heilongjiang
62254	2017	Yunnan
62291	2017	Anhui
62302	2017	Anhui
62303	2017	Anhui
62414	2018	Anhui
62475	2018	Zhejiang
62498	2018	Anhui
62506	2018	Anhui
62509	2018	Anhui
62525	2018	Anhui
62526	2018	Anhui
62527	2018	Anhui
62869	2018	Ningxia
62923	2018	Anhui
62975	2018	Yunnan
62984	2018	Yunnan
62990	2018	Yunnan
63095	2018	Henan
63096	2018	Henan
63172	2018	Shandong
63176	2018	Hubei
63213	2018	Jiangsu
63250	2018	Jiangsu
63268	2018	Anhui
63269	2018	Anhui
63271	2018	Anhui
63272	2018	Anhui
63279	2018	Anhui
63397	2018	Anhui
63482	2018	Anhui
63505	2018	Zhejiang
63530	2018	Zhejiang
63535	2018	Anhui
63545	2018	Anhui
63552	2018	Anhui
63619	2018	Zhejiang
63719	2018	Jiangsu
63746	2018	Jiangsu
63765	2018	Anhui
63776	2018	Anhui
63801	2018	Anhui
63808	2018	Anhui
63816	2018	Anhui
63818	2018	Henan
63819	2018	Henan
63825	2018	Henan
63826	2018	Henan
63828	2018	Henan
63838	2018	Henan
63977	2018	Henan
63981	2018	Henan
64185	2017	Zhejiang
64318	2017	Zhejiang
64319	2017	Zhejiang
64600	2017	Zhejiang
64868	2017	Zhejiang
65325	2017	Zhejiang
65942	2017	Zhejiang
65999	2017	Zhejiang
66070	2017	Zhejiang
66076	2017	Zhejiang
66117	2017	Zhejiang
66484	2017	Zhejiang
66595	2017	Zhejiang
66611	2017	Zhejiang
66619	2017	Zhejiang
66639	2017	Zhejiang
66719	2017	Zhejiang
66781	2017	Zhejiang
66866	2017	Zhejiang
66879	2017	Zhejiang
67969	2017	Zhejiang
68042	2017	Zhejiang
68043	2017	Zhejiang
68117	2017	Zhejiang
68288	2017	Zhejiang
68355	2017	Zhejiang
68389	2017	Zhejiang
68743	2017	Zhejiang
68767	2017	Zhejiang
68770	2017	Zhejiang
68863	2018	Zhejiang
69200	2018	Zhejiang
69451	2018	Zhejiang
69550	2018	Zhejiang
69557	2018	Zhejiang
69676	2018	Zhejiang
69819	2018	Zhejiang
69823	2018	Zhejiang
69958	2018	Zhejiang
70059	2018	Zhejiang
70061	2018	Zhejiang
70098	2018	Zhejiang
70611	2018	Zhejiang
70700	2018	Zhejiang
70714	2018	Zhejiang
70818	2018	Zhejiang
70820	2018	Zhejiang
70997	2018	Zhejiang
71039	2018	Zhejiang
71133	2018	Zhejiang
71481	2018	Zhejiang
71650	2018	Zhejiang
71762	2018	Zhejiang
71784	2018	Zhejiang
71899	2018	Zhejiang
72072	2018	Zhejiang
72100	2018	Zhejiang
72165	2018	Zhejiang
72246	2018	Zhejiang
72297	2018	Zhejiang
72775	2018	Zhejiang
72875	2018	Zhejiang
72977	2018	Zhejiang
73072	2018	Zhejiang
73269	2018	Zhejiang
73473	2018	Zhejiang
73564	2018	Zhejiang
73612	2018	Zhejiang
73824	2018	Zhejiang
74170	2018	Zhejiang
74506	2018	Zhejiang
74747	2018	Zhejiang
74925	2018	Zhejiang
75150	2018	Zhejiang
75217	2018	Zhejiang
75260	2018	Zhejiang
75366	2018	Zhejiang
75401	2018	Zhejiang
75683	2018	Zhejiang
76087	2018	Zhejiang
76151	2018	Zhejiang
76154	2018	Zhejiang
76260	2018	Zhejiang
76556	2018	Zhejiang
76602	2018	Zhejiang
76632	2018	Zhejiang
76753	2018	Zhejiang
76888	2018	Zhejiang
77053	2018	Zhejiang
77166	2018	Zhejiang
77336	2018	Zhejiang
77527	2018	Zhejiang
77638	2018	Zhejiang
77693	2018	Zhejiang
77775	2018	Jiangxi
77798	2018	Heilongjiang
78050	2018	Zhejiang
78105	2018	Zhejiang
78348	2018	Zhejiang
78596	2018	Zhejiang
78659	2018	Zhejiang
79137	2018	Shandong
79190	2018	Henan
79205	2018	Henan
79211	2018	Anhui
79247	2018	Yunnan
79253	2018	Yunnan
79379	2018	Zhejiang
79466	2018	Zhejiang
79470	2018	Zhejiang
79632	2018	Zhejiang
79698	2018	Zhejiang
79744	2018	Zhejiang
79764	2018	Zhejiang
79775	2018	Zhejiang
80030	2018	Zhejiang
80938	2018	Zhejiang
80939	2018	Zhejiang
80942	2018	Zhejiang
80949	2018	Zhejiang
80954	2018	Zhejiang
80956	2018	Zhejiang
80957	2018	Zhejiang
81322	2018	Zhejiang
81561	2018	Zhejiang
81822	2018	Anhui
81827	2018	Anhui
81987	2018	Zhejiang
82033	2018	Anhui
82090	2018	Zhejiang
82875	2018	Henan
82914	2018	Anhui
82935	2018	Zhejiang
83085	2018	Jiangsu
83132	2018	Anhui
83243	2018	Zhejiang
83665	2018	Zhejiang
83668	2018	Zhejiang
83669	2018	Zhejiang
83703	2018	Anhui
83705	2018	Anhui
83707	2018	Anhui
83708	2018	Anhui
83709	2018	Anhui
83715	2018	Anhui
83799	2018	Anhui
84033	2018	Zhejiang
84036	2018	Zhejiang
84040	2018	Zhejiang
84043	2018	Zhejiang
84044	2018	Zhejiang
84075	2018	Zhejiang
84143	2018	Zhejiang
84908	2018	Zhejiang
85056	2018	Zhejiang
85128	2018	Shanxi
85133	2018	Shanxi
85150	2018	Shanxi
85175	2018	Shanxi
85212	2018	Zhejiang
85882	2018	Zhejiang
86035	2018	Zhejiang
87279	2018	Anhui
87330	2018	Anhui
87349	2018	Anhui
87409	2018	Anhui
87412	2018	Anhui
87419	2018	Anhui
87420	2018	Anhui
87960	2019	Hubei
88371	2019	Yunnan
88382	2019	Yunnan
88385	2019	Yunnan
88386	2019	Yunnan
88394	2019	Yunnan
88477	2019	Zhejiang
88615	2019	Anhui
88689	2019	Zhejiang
88691	2019	Zhejiang
88696	2019	Zhejiang
88789	2019	Zhejiang
88811	2019	Zhejiang
88926	2019	Hunan
88928	2019	Hunan
88958	2019	Hunan
89270	2019	Zhejiang
89332	2019	Zhejiang
89378	2019	Jiangsu
89401	2019	Jiangsu
89402	2019	Jiangsu
89403	2019	Jiangsu
89412	2019	Jiangsu
89453	2019	Jiangsu
89454	2019	Jiangsu
89473	2019	Anhui
89492	2019	Anhui
89502	2019	Anhui
89558	2019	Henan
89560	2019	Henan
89770	2019	Zhejiang
89828	2019	Zhejiang
89939	2019	Zhejiang
90112	2019	Zhejiang
90303	2019	Zhejiang
90344	2019	Zhejiang
90403	2019	Zhejiang
90465	2019	Zhejiang
90651	2019	Zhejiang
90653	2019	Zhejiang
90813	2019	Zhejiang
91262	2019	Zhejiang
91471	2019	Zhejiang
91472	2019	Zhejiang
91476	2019	Zhejiang
91478	2019	Zhejiang
91480	2019	Zhejiang
91485	2019	Zhejiang
91487	2019	Zhejiang
91497	2019	Zhejiang
91509	2019	Zhejiang
91770	2019	Zhejiang
91911	2019	Zhejiang
91917	2019	Zhejiang
92063	2019	Zhejiang
92132	2019	Zhejiang
92188	2019	Zhejiang
92238	2019	Zhejiang
92376	2019	Zhejiang
92425	2019	Zhejiang
92716	2019	Zhejiang
92786	2019	Zhejiang
92868	2019	Zhejiang
92874	2019	Zhejiang
92986	2019	Zhejiang
93106	2019	Zhejiang
93217	2019	Zhejiang
93385	2019	Zhejiang
93445	2019	Zhejiang
93754	2019	Zhejiang
93758	2019	Zhejiang
94001	2019	Anhui
94035	2019	Jiangxi
94074	2019	Anhui
94082	2019	Anhui
94085	2019	Anhui
94092	2019	Anhui
94097	2019	Anhui
94099	2019	Anhui
94102	2019	Anhui
94142	2019	Henan
94147	2019	Henan
94187	2019	Hubei
94192	2019	Hubei
94274	2019	Yunnan
94383	2019	Shandong
94521	2019	Zhejiang
94571	2019	Anhui
94985	2019	Zhejiang
95192	2019	Zhejiang
95280	2019	Zhejiang
95353	2019	Jiangsu
95410	2019	Jiangsu
95513	2019	Anhui
95558	2019	Anhui
95572	2019	Anhui
95619	2019	Zhejiang
95930	2019	Zhejiang
96202	2019	Zhejiang
96271	2019	Zhejiang
96938	2019	Zhejiang
97085	2019	Zhejiang
97304	2019	Zhejiang
97491	2019	Zhejiang
97581	2019	Anhui
97588	2019	Anhui
97596	2019	Anhui
97621	2019	Zhejiang
97822	2019	Zhejiang
98180	2019	Zhejiang
98308	2019	Zhejiang
98591	2019	Zhejiang
98690	2019	Zhejiang
99088	2019	Zhejiang
99333	2019	Zhejiang
99369	2019	Anhui
99430	2019	Anhui
99503	2019	Zhejiang
99509	2019	Zhejiang
99511	2019	Zhejiang
99763	2019	Zhejiang
99913	2019	Zhejiang
K80	2014	Guangdong
K91	2014	Guangdong
K92	2014	Guangdong
K96	2015	Guangdong
1155	2018	Gansu
1156	2018	Gansu
1157	2018	Gansu
1158	2018	Gansu
1160	2019	Gansu
27267	2015	Zhejiang
27732	2015	Zhejiang
27734	2015	Zhejiang
28328	2015	Zhejiang
28367	2015	Zhejiang
28374	2015	Zhejiang
28523	2015	Zhejiang
28606	2015	Zhejiang
28669	2015	Zhejiang
28673	2015	Zhejiang
28709	2015	Zhejiang
28827	2015	Zhejiang
29007	2015	Zhejiang
29101	2015	Zhejiang
29177	2015	Zhejiang
15957	2014	Zhejiang
16405	2014	Zhejiang
16818	2014	Zhejiang
16850	2014	Zhejiang
16930	2014	Zhejiang
16932	2014	Zhejiang
16958	2014	Zhejiang
17186	2014	Zhejiang
17368	2014	Zhejiang
17463	2014	Zhejiang
18003	2014	Zhejiang
18603	2014	Zhejiang
18996	2014	Zhejiang
19225	2014	Zhejiang
23876	2014	Zhejiang
23974	2014	Zhejiang
25577	2014	Zhejiang
25972	2014	Zhejiang
26006	2014	Zhejiang
26183	2014	Zhejiang
26444	2014	Zhejiang
26500	2014	Zhejiang
26529	2014	Zhejiang
26684	2014	Zhejiang
29407	2015	Zhejiang
29450	2015	Zhejiang
29597	2015	Zhejiang
30158	2015	Zhejiang
30174	2015	Zhejiang
30233	2015	Zhejiang
30412	2015	Zhejiang
30762	2015	Zhejiang
30906	2015	Zhejiang
31165	2015	Zhejiang
31501	2015	Zhejiang
31558	2015	Zhejiang
31776	2015	Zhejiang
32662	2015	Zhejiang
32872	2015	Zhejiang
33068	2015	Zhejiang
33130	2015	Zhejiang
33229	2015	Zhejiang
33316	2015	Zhejiang
33367	2015	Zhejiang
33433	2015	Zhejiang
34325	2015	Zhejiang
34395	2015	Zhejiang
34435	2015	Zhejiang
35218	2015	Zhejiang
35319	2015	Zhejiang
35738	2015	Zhejiang
35923	2015	Zhejiang
35925	2015	Zhejiang
36086	2015	Zhejiang
K104	2018	Guangdong
K108	2018	Guangdong
K112	2018	Guangdong
K113	2018	Guangdong
K121	2019	Guangdong
K128	2019	Guangdong
16633	2014	Zhejiang
17035	2014	Zhejiang
29484	2015	Zhejiang
40905	2016	Zhejiang
Figure 1b
year	total isolate number
2014	339
2015	493
2016	710
2017	594
2018	867
2019	1657

## Sheet: Figure 2
Tree file
((((((((((((((((((((((((((((((((((((((((((((((((((((((((((45934:2.134196,45601:2.091398):0.006175,48518:1.06038):0.006175,45628:0.006175):0.006175,49939:2.12019):0.006175,46745:1.058983):0.006175,45245:0.006175):0.006175,(46934:1.057733,46892:1.058615):1.056708):0.006175,45181:1.057011):0.006175,(46882:0.006175,49745:0.006175):2.109862):0.006175,69676:5.36264):0.006175,((((((83665:3.213701,82090:…

## Sheet: Figure 3
Figure 3a							Figure 3b

## Sheet: Figure 4
Strain	Replicon	IS	Prophage	Siphoviridae
100012	6	26	8	4
100015	6	26	7	3
100028	3	15	7	3
100043	6	25	8	2
100054	6	24	7	2
100278	6	25	10	6
100301	6	26	10	6
100609	6	24	11	5
100611	6	26	10	4
100618	7	35	7	2
100650	6	27	7	4
100903	6	26	10	5
101005	6	28	10	5
101119	6	24	10	5
101605	6	24	10	5
101718	7	25	9	3
101758	6	23	9	4
101860	6	24	9	5
102112	6	22	9	5
102303	6	26	9	5
102479	6	27	9	5
102513	5	17	9	3
102517	6	27	10	5
102532	6	24	10	5
102549	5	16	9	3
102560	6	18	7	2
103072	6	26	12	5
103805	3	16	8	4
103824	7	25	11	5
104616	6	25	10	5
104913	3	18	9	3
105185	6	24	10	5
105364	6	23	10	5
105670	8	27	9	5
105776	6	24	8	4
105784	7	28	10	5
105799	6	26	8	4
105839	2	21	8	3
106028	5	25	10	6
107151	6	25	11	6
107169	5	22	9	3
107477	6	25	9	5
107696	5	22	7	3
107766	6	29	7	2
107775	6	30	7	2
108098	9	28	10	5
108109	8	30	9	5
108180	8	33	11	5
108236	7	33	10	3
108500	4	15	8	3
108628	6	26	10	5
108659	6	25	10	5
108718	3	20	7	3
108728	3	21	7	3
108732	3	24	9	3
108738	2	16	7	2
108783	6	27	11	5
108785	6	25	11	5
108786	7	24	14	7
108790	6	26	10	4
108793	6	24	9	4
108799	6	25	11	5
109096	6	24	10	5
109204	7	25	13	7
109386	3	21	7	4
110012	7	28	9	5
110128	7	28	12	6
110391	6	26	9	4
110407	6	25	9	4
110409	6	27	9	4
110736	5	27	9	4
110777	6	27	8	4
111074	4	18	8	3
111099	6	22	10	5
111113	6	21	10	5
111488	6	22	9	4
111848	6	24	11	5
112202	6	25	8	4
112378	6	25	9	4
112843	5	25	9	5
112899	6	25	10	5
112902	7	25	12	6
113877	7	24	13	5
113916	6	26	9	5
113925	6	25	9	4
114120	6	24	10	4
114121	6	25	10	5
114490	6	25	9	5
114507	6	23	9	4
114510	6	26	8	4
114514	6	23	8	4
114534	6	25	10	5
114535	6	27	9	5
114554	6	24	12	7
114596	7	31	8	2
114604	6	26	8	4
114643	3	23	9	3
114761	6	24	10	5
1155	6	22	7	3
1156	8	29	8	3
115776	3	32	9	3
1157	5	24	9	3
115814	5	23	9	4
115851	5	24	9	4
115866	2	16	7	2
115893	5	24	10	4
1158	6	20	7	3
115906	5	25	9	4
1160	8	29	9	4
116109	6	27	9	4
116140	7	25	11	5
116141	6	27	8	4
116147	6	28	9	4
116148	6	28	9	4
116177	5	27	9	4
116210	7	25	12	5
116215	7	24	10	4
116216	6	26	10	5
116217	6	25	10	5
116276	6	24	10	5
117316	3	24	7	2
117349	3	25	10	3
117351	3	26	10	3
119026	4	16	9	4
15957	6	21	7	3
16405	6	22	7	3
16633	4	63	8	2
16818	6	24	6	3
16850	6	25	7	3
16930	6	22	7	3
16932	6	22	6	3
16958	6	23	6	3
17035	2	44	7	2
17186	3	12	7	2
17368	3	12	7	2
17463	3	12	8	3
18003	6	22	8	4
18603	3	10	8	4
18996	3	15	7	3
19225	3	18	7	3
23876	5	12	8	3
23974	3	12	8	4
25577	2	16	9	3
25972	2	12	8	3
26006	5	22	7	2
26183	6	19	7	3
26444	4	14	7	3
26500	6	18	9	5
26529	2	12	8	3
26684	5	16	8	4
27267	3	12	9	3
27732	2	15	7	3
27734	3	14	7	3
28328	6	19	8	4
28367	3	11	9	4
28374	3	9	9	4
28523	6	20	7	3
28606	3	12	9	3
28669	4	24	10	3
28673	3	13	7	3
28709	6	20	8	4
28827	6	19	8	4
29007	6	21	8	4
29101	6	18	8	4
29177	3	12	9	3
29407	6	20	10	4
29450	3	11	9	3
29484	4	40	6	2
29597	5	14	9	3
30158	5	14	9	3
30174	3	11	7	3
30233	2	12	6	2
30412	3	15	7	2
30762	3	12	9	3
30906	3	12	9	3
31165	2	10	8	3
31501	5	19	7	3
31558	3	11	8	3
31776	3	12	9	3
32662	3	12	9	3
32872	2	12	8	3
33068	3	12	9	3
33130	4	20	9	4
33229	5	18	8	4
33316	4	14	8	4
33367	6	22	9	4
33433	6	11	9	3
34325	3	12	9	3
34395	3	12	9	3
34435	5	20	8	3
35218	3	14	8	3
35319	3	11	9	3
35738	5	22	9	3
35923	3	12	8	3
35925	2	12	8	3
35973	6	29	9	4
36086	2	12	8	3
36203	2	16	10	3
36320	3	14	7	2
36326	3	13	8	3
36329	6	25	9	4
36424	6	25	10	4
36610	5	22	7	4
36621	7	26	10	4
36844	3	13	9	5
36987	2	16	10	3
37458	6	25	10	4
37485	2	12	8	3
37539	6	25	10	4
37672	3	13	8	2
37737	6	26	9	4
37799	3	11	8	3
38044	6	26	9	4
38088	6	23	9	4
38175	6	23	10	4
38308	6	24	9	4
38394	6	24	9	4
38902	6	26	10	4
39199	4	16	8	2
39380	3	14	9	5
39468	6	23	9	4
40806	2	16	10	3
40905	5	74	10	2
40995	3	13	10	4
41051	5	24	7	2
41128	5	22	11	4
41307	6	23	8	4
41645	6	24	10	5
41749	6	23	10	4
41827	6	23	9	4
42012	5	22	7	3
42014	5	22	7	3
42139	6	13	8	3
42167	6	23	9	4
42792	6	23	9	4
43215	6	24	11	5
43236	9	27	9	5
43325	5	22	11	5
43350	3	9	8	4
43364	6	24	9	4
43390	6	23	9	4
43804	5	22	9	4
43883	5	23	7	3
43885	5	24	9	4
43905	6	24	9	4
44195	6	23	10	4
44287	6	25	10	5
44680	6	23	10	5
44694	6	25	10	5
44741	6	20	8	3
45032	6	24	9	4
45147	6	19	8	3
45181	6	23	9	4
45221	6	24	8	4
45245	5	24	9	4
45347	6	23	10	5
45383	6	25	9	5
45601	5	23	10	5
45628	5	23	10	5
45733	6	23	9	4
45815	5	21	9	4
45934	5	18	10	5
46179	6	23	10	5
46186	6	25	9	4
46437	8	28	9	5
46534	6	84	9	5
46538	5	21	5	3
46745	5	24	9	4
46753	5	21	10	5
46882	6	24	9	4
46892	5	23	9	4
46893	8	29	9	5
46934	5	23	9	4
47354	3	16	8	3
47434	6	23	9	4
47530	6	24	8	3
48078	4	13	9	5
48241	5	20	9	4
48375	6	22	9	4
48518	6	26	9	4
48771	6	23	9	4
48813	6	25	8	4
49733	6	22	9	4
49745	6	24	9	4
49748	3	16	7	3
49939	5	24	9	4
50085	6	23	9	3
50483	4	24	8	3
51177	6	18	8	3
51433	3	13	7	3
52147	6	21	9	3
52646	3	13	8	3
52701	3	11	9	3
53862	3	13	9	4
53871	4	14	9	4
53893	4	14	8	4
53902	4	14	8	3
54314	3	16	7	2
54324	3	16	7	2
54803	6	25	10	3
55012	3	12	8	2
55014	3	12	8	2
55105	4	13	9	3
55144	5	20	7	3
55164	6	18	8	4
55217	6	20	8	4
55361	3	13	9	3
55368	3	13	9	3
55397	4	22	9	4
55658	2	11	6	1
55666	2	11	5	1
55711	7	28	9	4
55757	3	13	8	3
55759	3	16	7	3
55762	3	16	8	3
56141	3	12	9	3
56611	7	25	10	4
56626	6	27	10	4
56633	6	27	9	3
56634	6	27	10	4
56636	6	25	10	4
56944	3	16	7	3
57221	3	16	7	3
57271	7	26	9	2
57272	7	28	11	5
57273	7	27	9	2
57274	7	27	12	5
57287	3	17	6	2
57770	5	17	9	3
57773	4	14	8	3
57774	7	27	11	3
57909	3	16	9	3
58171	5	27	7	3
58172	5	25	6	3
58238	7	28	10	3
58240	4	15	8	3
58241	4	15	8	3
58245	4	15	8	3
58442	5	26	9	3
58524	6	27	12	4
59707	6	27	9	2
59721	7	32	14	4
60247	5	25	5	3
60374	3	13	8	3
60449	7	23	10	4
60699	4	12	7	3
61094	3	13	8	3
61103	5	13	7	3
61112	6	22	10	4
61119	8	29	9	4
61144	8	27	9	4
61309	6	25	8	4
61635	2	13	9	3
61638	2	11	8	2
61663	2	11	8	2
61752	5	30	4	1
62164	5	24	8	3
62229	5	22	8	3
62247	6	21	9	5
62254	5	21	9	3
62302	4	15	9	3
62414	5	24	8	3
62498	6	23	10	4
62506	5	25	8	3
62509	5	25	10	3
62525	5	25	10	3
62526	5	25	10	3
62527	5	25	8	3
62869	2	11	8	2
62923	3	13	9	3
62975	4	17	9	3
62984	5	22	9	3
62990	5	22	9	3
63095	6	23	9	4
63096	6	23	9	4
63172	5	22	9	4
63176	5	22	7	3
63213	8	30	8	4
63250	3	14	9	3
63268	6	24	7	4
63269	3	12	7	2
63271	5	23	10	5
63279	3	19	7	2
63397	3	20	8	3
63482	7	27	12	4
63505	2	12	8	4
63535	3	20	8	3
63545	3	20	8	3
63619	6	24	8	3
63719	3	13	9	3
63746	4	15	8	2
63765	7	22	10	4
63776	5	25	8	3
63801	6	19	9	4
63808	7	24	10	4
63816	5	24	10	3
63818	5	25	8	3
63819	8	25	8	3
63825	5	25	8	3
63826	5	25	8	3
63828	8	24	8	3
63838	6	22	9	4
63977	5	25	8	3
63981	6	23	9	4
64185	5	22	7	2
64318	2	11	8	3
64319	5	21	7	2
64600	6	24	9	4
64868	5	21	6	3
65325	5	24	10	5
65942	6	22	9	4
65999	6	23	9	4
66076	8	23	9	4
66117	6	24	8	3
66484	6	23	8	3
66595	8	22	8	4
66611	6	25	8	3
66619	6	21	9	4
66639	6	20	9	4
66719	6	21	8	3
66781	2	17	9	4
66866	5	24	11	5
66879	3	10	9	4
67969	6	24	9	4
68042	6	23	9	4
68043	6	21	9	4
68117	6	24	10	5
68355	5	24	7	2
68389	5	18	9	4
68743	6	19	8	3
68767	6	20	9	4
68770	6	24	9	4
68863	5	16	8	4
69200	2	15	8	4
69451	2	15	8	4
69550	6	24	9	4
69557	3	13	8	4
69676	4	13	9	4
69819	5	15	8	4
69823	6	23	9	4
69958	6	23	10	4
70059	5	24	8	3
70061	6	24	9	4
70098	6	24	9	4
70611	6	23	10	5
70700	6	24	9	4
70714	3	14	8	4
70820	6	17	9	4
71133	6	25	8	3
71481	3	13	9	3
71650	6	22	8	4
71762	2	14	8	4
71784	4	21	10	4
71899	6	23	9	4
72072	6	23	9	4
72100	5	22	10	5
72165	5	22	7	2
72297	6	23	9	4
72775	5	17	8	4
72875	5	18	8	4
72977	6	24	9	4
73072	3	14	9	3
73269	3	11	8	3
73473	6	24	9	4
73564	5	24	7	3
74170	3	13	8	2
74506	6	23	9	4
75150	3	12	9	3
75217	6	25	9	4
75366	6	24	9	4
75683	6	21	8	3
76087	6	24	8	3
76151	4	19	9	3
76154	3	14	7	3
76260	6	20	10	4
76556	5	20	7	3
76602	4	15	8	4
76632	6	24	9	4
76753	6	21	9	4
76888	5	24	9	4
77053	3	13	8	3
77166	6	24	8	4
77336	4	21	7	2
77527	5	15	10	3
77638	6	25	9	4
77693	6	21	9	4
77775	7	20	8	3
77798	2	12	9	3
78348	6	25	6	3
78659	3	13	7	3
79190	8	24	8	3
79205	8	24	8	3
79211	6	22	8	3
79247	5	23	9	3
79253	3	13	10	3
79379	6	21	9	4
79466	6	25	10	4
79470	6	21	9	4
79632	6	22	8	3
80942	6	25	8	3
80949	6	24	9	4
80954	4	21	9	5
80956	6	23	9	4
80957	6	25	9	4
81322	6	23	8	3
81561	4	14	7	3
81822	3	18	8	3
81827	3	18	8	3
81987	4	14	9	4
82033	6	26	8	5
82090	6	26	10	4
82875	6	24	9	4
83085	3	13	8	3
83243	6	27	9	4
83665	4	16	7	3
83668	6	23	8	4
83669	5	24	8	3
83703	5	22	10	5
83705	5	23	10	5
83707	5	22	11	5
83708	4	11	7	3
83709	4	12	7	3
83715	3	18	8	3
84033	6	24	9	4
84043	6	22	9	4
84044	6	22	10	5
84075	7	23	9	4
84908	6	25	9	4
85133	5	23	5	1
85150	2	14	7	3
85212	5	23	8	3
86035	6	25	9	4
87330	5	23	11	6
87409	6	23	9	4
87412	6	25	9	4
87419	6	24	9	4
87420	6	25	9	4
87960	5	24	8	3
88371	6	25	8	3
88382	6	26	10	5
88386	6	26	10	5
88394	4	18	9	3
88477	6	21	9	4
88689	6	26	8	4
88696	5	22	7	3
88789	6	22	9	4
88811	6	22	10	5
88926	7	26	8	4
88928	8	25	9	4
88958	6	23	9	4
89270	6	26	9	5
89332	5	25	9	4
89401	4	18	8	2
89402	4	18	7	2
89403	4	18	7	2
89412	4	18	7	2
89453	6	25	11	5
89454	6	25	10	4
89492	5	22	7	3
89502	6	31	10	3
89558	6	25	8	4
89560	6	26	8	4
89770	6	25	10	5
89828	5	25	9	4
89939	6	28	10	5
90112	6	26	9	5
90303	6	24	8	4
90403	6	22	9	5
90465	6	25	10	5
90651	6	25	13	8
90813	7	36	8	4
91262	6	24	8	4
91471	6	24	8	4
91472	6	26	8	4
91476	6	26	8	4
91478	6	25	8	4
91480	6	25	8	4
91485	6	28	8	4
91487	6	27	8	4
91497	6	25	8	5
91509	6	27	8	4
91770	6	25	10	5
91911	6	22	10	6
91917	6	24	8	4
92063	3	15	8	2
92132	6	25	9	5
92188	5	25	10	5
92238	6	25	10	5
92376	6	25	9	5
92425	3	13	6	2
92716	5	23	8	4
92786	5	24	8	4
92868	4	27	10	3
92986	6	25	10	5
93106	5	24	8	4
93217	6	24	9	5
93385	3	19	8	3
93445	6	24	8	4
93758	6	25	10	5
94001	2	21	8	3
94035	4	15	9	3
94074	6	25	10	6
94082	6	27	11	6
94085	6	26	11	6
94092	6	26	10	6
94099	5	25	11	6
94102	6	26	10	6
94142	6	27	8	4
94192	3	16	7	4
94571	6	25	9	2
94985	6	28	10	5
95192	5	23	10	5
95280	4	27	9	3
95410	5	17	9	3
95558	6	26	9	5
95572	6	26	10	5
95619	4	27	9	3
95930	6	28	9	5
96202	6	25	10	5
96271	6	23	13	8
96938	6	27	10	5
97085	6	24	9	4
97304	6	23	10	5
97491	2	14	9	2
97581	6	24	10	5
97588	6	26	10	5
97596	6	26	10	5
97621	6	25	8	4
97822	3	13	8	3
98180	6	27	10	5
98308	7	25	14	9
98591	5	25	9	4
98690	6	29	9	4
99088	6	23	10	5
99333	6	28	9	4
99369	6	26	10	5
99430	6	27	9	4
99503	6	25	10	5
99509	6	25	10	5
99511	6	26	7	3
99763	6	23	10	5
K104	4	20	7	3
K108	4	21	7	3
K121	4	20	7	3
K128	6	26	8	3
K92	3	15	8	4

## Sheet: Figure 5
Figure 5a
Repeat 1
Phagocytosis rate = Bacteria engulfed by macrophages in each well/Amount of bacteria added to each well
Amount of bacteria added to each well	Isolate ID	Dilution degree (105), CFU/plate			Mean（106/mL）	Amount of bacteria added to each well (100ul; 106)
O2v1:KL64 (rpmA+)	66639	207	230	207	214.667	21.4667
	47434	242	243	266	250.333	25.0333
	33367	335	299	327	320.333	32.0333
O2v1:KL64 (rpmA-)	39199	391	351	215	319	31.9
	37485	282	271	269	274	27.4
	33316	256	292	293	280.333	28.0333
OL101:KL47 (rpmA2+)	16932	300	329	321	316.667	31.6667
	41051	362	330	360	350.667	35.0667
	46882	343	306	363	337.333	33.7333
OL101:KL47 (rpmA2-)	73269	368	439	365	390.667	39.0667
	30412	321	360	304	328.333	32.8333
	43350	176	179	158	171	17.1
Bacteria engulfed by macrophages in each well	Isolate ID	Dilution degree	CFU/plate			Bacteria engulfed by macrophages in each well (CFU×103)			Amount of bacteria added to each well (106)	phagocytosis rate (X10-3)			Mean
O2v1:KL64 (rpmA+)	66639	100	90	96	117	9	9.6	11.7	21.4667	0.419255	0.447205	0.545031	0.470512
	47434	10	5	7	9	0.05	0.07	0.09	25.0333	0.00199734	0.00279627	0.00359521	0.00279628
	33367	10	65	70	116	0.65	0.7	1.16	32.0333	0.0202914	0.0218522	0.0362123	0.0261189
O2v1:KL64 (rpmA-)	39199	100	473	450	503	47.3	45	50.3	31.9	1.48276	1.41066	1.5768	1.49007
	37485	1000	47	69	46	47	69	46	27.4	1.71533	2.51825	1.67883	1.9708
	33316	1000	75	95	87	75	95	87	28.0333	2.67539	3.38882	3.10345	3.05592
OL101:KL47 (rpmA2+)	16932	10	22	40	90	0.22	0.4	0.9	31.6667	0.00694737	0.0126316	0.0284211	0.0159998
	41051	100	480	453	383	48	45.3	38.3	35.0667	1.36882	1.29183	1.09221	1.25094
	46882	100	222	272	180	22.2	27.2	18	33.7333	0.658103	0.806324	0.533597	0.666014
OL101:KL47 (rpmA2-)	73269	10000	21	18	24	210	180	240	39.0667	5.37543	4.60751	6.14334	5.37538
	30412	1000	58	50	52	58	50	52	32.8333	1.7665	1.52284	1.58376	1.62438
	43350	1000	25	28	34	25	28	34	17.1	1.46199	1.63743	1.9883	1.69591
Repeat 2
Phagocytosis rate=Bacteria engulfed by macrophages in each well/Amount of bacteria added to each well
Amount of bacteria added to each well	Isolate ID	Dilution degree (105), CFU/plate			Mean（106/mL）	Amount of bacteria added to each well (100ul; 106)
O2v1:KL64 (rpmA+)	66639	221	197	182	200	20
	47434	235	198	248	227	22.7
	33367	330	322	318	323.333	32.3333
O2v1:KL64 (rpmA-)	39199	188	214	200	200.667	20.0667
	37485	296	262	325	294.333	29.4333
	33316	406	385	435	408.667	40.8667
OL101:KL47 (rpmA2+)	16932	330	288	342	320	32
	41051	320	295	285	300	30
	46882	338	330	370	346	34.6
OL101:KL47 (rpmA2-)	73269	356	364	369	363	36.3
	30412	408	371	420	399.667	39.9667
	43350	138	189	188	171.667	17.1667
Bacteria engulfed by macrophages in each well	Isolate ID	Dilution degree	CFU/plate			Bacteria engulfed by macrophages in each well (CFU×103)			Amount of bacteria added to each well (106)	phagocytosis rate (X10-3)			Mean
O2v1:KL64 (rpmA+)	66639	100	81	89	92	8.1	8.9	9.2	20	0.405	0.445	0.46	0.436667
	47434	10	7	8	4	0.07	0.08	0.04	22.7	0.0030837	0.00352423	0.00176211	0.00279001
	33367	10	100	90	113	1	0.9	1.13	32.3333	0.0309278	0.0278351	0.0349485	0.0312371
O2v1:KL64 (rpmA-)	39199	1000	48	45	52	48	45	52	20.0667	2.39203	2.24252	2.59136	2.40864
	37485	1000	32	35	40	32	35	40	29.4333	1.0872	1.18913	1.359	1.21178
	33316	1000	77	75	79	77	75	79	40.8667	1.88418	1.83524	1.93312	1.88418
OL101:KL47 (rpmA2+)	16932	10	79	85	89	0.79	0.85	0.89	32	0.0246875	0.0265625	0.0278125	0.0263542
	41051	1000	39	45	43	39	45	43	30	1.3	1.5	1.43333	1.41111
	46882	100	191	200	190	19.1	20	19	34.6	0.552023	0.578035	0.549133	0.55973
OL101:KL47 (rpmA2-)	73269	1000	190	280	240	190	280	240	36.3	5.23416	7.7135	6.61157	6.51974
	30412	1000	40	60	56	40	60	56	39.9667	1.00083	1.50125	1.40117	1.30108
	43350	1000	38	51	41	38	51	41	17.1667	2.21359	2.97087	2.38835	2.52427
Repeat 3
Phagocytosis rate=Bacteria engulfed by macrophages in each well/Amount of bacteria added to each well
Amount of bacteria added to each well	Isolate ID	Dilution degree (105), CFU/plate			Mean（106/mL）	Amount of bacteria added to each well (100ul; 106)
O2v1:KL64 (rpmA+)	66639	219	280	234	244.333	24.4333
	47434	278	279	260	272.333	27.2333
	33367	335	360	318	337.667	33.7667
O2v1:KL64 (rpmA-)	39199	350	341	327	339.333	33.9333
	37485	284	267	289	280	28
	33316	306	290	316	304	30.4
OL101:KL47 (rpmA2+)	16932	315	296	317	309.333	30.9333
	41051	289	296	316	300.333	30.0333
	46882	313	346	343	334	33.4
OL101:KL47 (rpmA2-)	73269	385	396	405	395.333	39.5333
	30412	359	370	326	351.667	35.1667
	43350	176	209	189	191.333	19.1333
Bacteria engulfed by macrophages in each well	Isolate ID	Dilution degree	CFU/plate			Bacteria engulfed by macrophages in each well (CFU×103)			Amount of bacteria added to each well (106)	phagocytosis rate (X10-3)			Mean
O2v1:KL64 (rpmA+)	66639	100	92	100	110	9.2	10	11	24.4333	0.376535	0.409277	0.450205	0.412005
	47434	10	17	20	19	0.17	0.2	0.19	27.2333	0.00624235	0.00734394	0.00697674	0.108142
	33367	10	65	70	116	0.65	0.7	1.16	33.7667	0.0192498	0.0207305	0.0343534	0.0456189
O2v1:KL64 (rpmA-)	39199	1000	45	40	43	45	40	43	33.9333	1.32613	1.17878	1.26719	1.27407
	37485	1000	56	70	60	56	70	60	28	2	2.5	2.14286	1.97923
	33316	1000	78	100	101	78	100	101	30.4	2.56579	3.28947	3.32237	2.78922
OL101:KL47 (rpmA2+)	16932	10	58	40	49	0.58	0.4	0.49	30.9333	0.01875	0.012931	0.0158405	0.0158405
	41051	1000	43	54	55	43	54	55	30.0333	1.43174	1.798	1.8313	1.15768
	46882	100	234	257	219	23.4	25.7	21.9	33.4	0.700599	0.769461	0.655689	0.820857
OL101:KL47 (rpmA2-)	73269	1000	240	209	289	240	209	289	39.5333	6.07083	5.28668	7.31029	6.15514
	30412	1000	58	49	55	58	49	55	35.1667	1.64929	1.39336	1.56398	2.69044
	43350	1000	27	30	29	27	30	29	19.1333	1.41115	1.56794	1.51568	1.7963
Figure 5b
Drug (MIC)	OL101:KL47 (n=140)			O2v1:KL64 (n=368)			P-value (Chi-square test)
	rmpA/A2 postive (n=62)	rmpA/A2 negative (n=78)	P-value (Chi-square test)	rmpA/A2 postive (n=282)	rmpA/A2 negative (n=86)	P-value (Chi-square test)
Ciprofloxacin (≥ 32 mg/L)	62 (100%)	78 (100%)	1	279 (98.9%)	86 (100%)	0.9511	0.9535
Tetracycline (≥ 256 mg/L)	16 (25.8%)*	25 (32.1%)*	0.5496	230 (81.6%)*	44 (51.2%)	0.0226	1.702e-11
Sulfamethoxazole-trimethoprim (≥ 8mg/L)	23 (37.1%)*	29 (37.2%)*	0.9946	225 (79.8%)*	48 (55.8%)	0.07479	0.0001115
*These data are significant using pairwise analyses (P ≤ 0.0027)
Figure 5c
	OL101:KL47					O2:KL64
gene	Odds Ratio (Exp/Control)	95% Left-Sided Interval	95% Right-Sided Interval	P-value	Z-score	Odds Ratio (Exp/Control)	95% Left-Sided Interval	95% Right-Sided Interval	P-value	Z-score
oqxA	0.986339	0.605	1.607	0.481511	0.046361	0.014989	0.006	0.036	0	7.85801
oqxB	1.44997	0.884	2.379	0.108586	1.23409	0.014989	0.006	0.036	0	7.85801
qnr	0.878307	0.51	1.512	0.347241	0.392781	10.9375	7.268	16.459	0	9.62765
tet(A)	0.837012	0.473	1.48	0.303855	0.513346	4.86388	3.32	7.125	0	6.81489
blaLAP-2	0.392381	0.15	1.025	0.054484	1.60285	9.72973	6.505	14.554	0	9.29388
sul	0.485428	0.266	0.885	0.023875	1.97959	4.4628	3.051	6.528	0	6.4688
dfrA	1.40386	0.854	2.308	0.130767	1.12277	2.67901	1.86	3.859	4e-06	4.4422

## Sheet: Figure 6
Figure 6a
Year	genotype 1	genotype 2	genotype 3	genotype 4	genotype 5	genotype 6	genotype 7	genotype 8	genotype 9	genotype 10	genotype 11	genotype 12	genotype 13	genotype 14	genotype 15	genotype 16	genotype 17	genotype 18	genotype 19	genotype 20	genotype 21	genotype 22	genotype 23	genotype 24	genotype 25	genotype 26	genotype 27	genotype 28	genotype 29	genotype 30	genotype 31	genotype 32	genotype 33	genotype 34	genotype 35	genotype 36	genotype 37	genotype 38	genotype 39	genotype 40	genotype 41	genotype 42	genotype 43	genotype 44	genotype 45	genotype 46	genotype 47	genotype 48
2019	79	40	2	7	10	10	4	3	0	5	2	0	2	1	0	1	1	1	0	2	0	0	2	1	2	0	2	0	0	0	1	0	0	0	0	0	0	1	0	1	0	0	1	0	0	1	1	1
2018	42	6	6	4	8	6	3	1	0	1	0	5	3	1	2	1	0	2	1	0	2	0	0	1	0	0	0	0	1	0	0	0	0	0	1	1	1	0	0	0	0	0	0	1	0	0	0	0
2017	42	0	1	1	2	2	3	1	1	0	2	1	0	3	0	0	2	0	0	0	0	2	0	0	0	0	0	0	1	0	0	0	1	0	0	0	0	0	1	0	1	0	0	0	0	0	0	0
2016	11	0	5	3	1	0	6	4	5	0	2	0	0	0	0	0	0	0	0	0	0	0	0	0	0	1	0	0	0	1	0	0	0	0	0	0	0	0	0	0	0	0	0	0	0	0	0	0
2015	1	0	10	7	0	0	1	0	0	0	0	0	0	0	0	1	0	0	1	0	0	0	0	0	0	1	0	2	0	0	0	1	0	1	0	0	0	0	0	0	0	1	0	0	0	0	0	0
2014	0	0	1	1	0	0	0	0	0	0	0	0	0	0	2	0	0	0	0	0	0	0	0	0	0	0	0	0	0	0	0	0	0	0	0	0	0	0	0	0	0	0	0	0	1	0	0	0
Figure 6b
Year	genotype 1 & 2	genotype 3 & 4
2019	0.646739	0.048913
2018	0.48	0.1
2017	0.626866	0.0298507
2016	0.282051	0.205128
2015	0.037037	0.62963
2014	0	0.4

## Sheet: Figure 7
OL101:KL47
pairwise_dist	2014_frac_Intra_facility_pair	2014_frac_Inter_facility_pair	2015_frac_Intra_facility_pair	2015_frac_Inter_facility_pair	2016_frac_Intra_facility_pair	2016_frac_Inter_facility_pair	2017_frac_Intra_facility_pair	2017_frac_Inter_facility_pair	2018_frac_Intra_facility_pair	2018_frac_Inter_facility_pair	2019_frac_Intra_facility_pair	2019_frac_Inter_facility_pair
0	1	0	1	0	1	0	1	0	0.923077	0.0769231	1	0
1	1	0	0.714286	0.285714	1	0	1	0	0.90625	0.09375	1	0
2	1	0	0.6875	0.3125	1	0	1	0	0.931034	0.0689655	1	0
3	1	0	0.653846	0.346154	1	0	1	0	0.919355	0.0806452	1	0
4	1	0	0.675676	0.324324	0.833333	0.166667	1	0	0.936842	0.0631579	1	0
5	1	0	0.704545	0.295455	0.7	0.3	1	0	0.9375	0.0625	1	0
6	1	0	0.730769	0.269231	0.625	0.375	0.857143	0.142857	0.942857	0.0571429	1	0
7	1	0	0.735849	0.264151	0.622222	0.377778	0.75	0.25	0.944954	0.0550459	1	0
8	1	0	0.75	0.25	0.653846	0.346154	0.777778	0.222222	0.947368	0.0526316	1	0
9	1	0	0.75	0.25	0.689655	0.310345	0.8	0.2	0.94958	0.0504202	1	0
10	1	0	0.754386	0.245614	0.704918	0.295082	0.857143	0.142857	0.952381	0.047619	1	0
11	1	0	0.766667	0.233333	0.714286	0.285714	0.866667	0.133333	0.955556	0.0444444	1	0
12	1	0	0.770492	0.229508	0.692308	0.307692	0.882353	0.117647	0.944056	0.0559441	1	0
13	1	0	0.774194	0.225806	0.692308	0.307692	0.9	0.1	0.945946	0.0540541	1	0
14	1	0	0.774194	0.225806	0.676471	0.323529	0.9	0.1	0.940789	0.0592105	1	0
15	1	0	0.774194	0.225806	0.676471	0.323529	0.9	0.1	0.941558	0.0584416	1	0
16	1	0	0.774194	0.225806	0.671429	0.328571	0.9	0.1	0.942675	0.0573248	1	0
17	1	0	0.774194	0.225806	0.671429	0.328571	0.9	0.1	0.931677	0.068323	1	0
18	1	0	0.774194	0.225806	0.661972	0.338028	0.9	0.1	0.932927	0.0670732	1	0
19	1	0	0.774194	0.225806	0.661972	0.338028	0.9	0.1	0.922619	0.077381	1	0
20	1	0	0.774194	0.225806	0.661972	0.338028	0.9	0.1	0.912791	0.0872093	1	0
21	1	0	0.774194	0.225806	0.661972	0.338028	0.9	0.1	0.902857	0.0971429	1	0
22	0.983607	0.0163934	0.757576	0.242424	0.661972	0.338028	0.9	0.1	0.903409	0.0965909	1	0
23	0.985075	0.0149254	0.777778	0.222222	0.666667	0.333333	0.9	0.1	0.893258	0.106742	0.833333	0.166667
24	0.985714	0.0142857	0.776316	0.223684	0.6	0.4	0.9	0.1	0.883333	0.116667	0.833333	0.166667
25	0.986486	0.0135135	0.75	0.25	0.585366	0.414634	0.9	0.1	0.869565	0.130435	0.833333	0.166667
26	0.976471	0.0235294	0.722222	0.277778	0.571429	0.428571	0.9	0.1	0.869565	0.130435	0.714286	0.285714
27	0.978022	0.021978	0.712766	0.287234	0.556818	0.443182	0.9	0.1	0.855615	0.144385	0.777778	0.222222
28	0.959184	0.0408163	0.718447	0.281553	0.554348	0.445652	0.9	0.1	0.851064	0.148936	0.777778	0.222222
29	0.953271	0.046729	0.700935	0.299065	0.55914	0.44086	0.9	0.1	0.846561	0.153439	0.7	0.3
30	0.938596	0.0614035	0.701754	0.298246	0.534653	0.465347	0.9	0.1	0.846561	0.153439	0.7	0.3
31	0.910569	0.0894309	0.702479	0.297521	0.491228	0.508772	0.9	0.1	0.846561	0.153439	0.7	0.3
32	0.904412	0.0955882	0.699187	0.300813	0.451613	0.548387	0.857143	0.142857	0.837696	0.162304	0.727273	0.272727
33	0.875	0.125	0.694656	0.305344	0.428571	0.571429	0.857143	0.142857	0.812183	0.187817	0.571429	0.428571
34	0.853503	0.146497	0.676259	0.323741	0.396226	0.603774	0.782609	0.217391	0.80402	0.19598	0.571429	0.428571
35	0.840237	0.159763	0.668874	0.331126	0.366667	0.633333	0.75	0.25	0.784314	0.215686	0.571429	0.428571
36	0.80663	0.19337	0.639053	0.360947	0.345972	0.654028	0.666667	0.333333	0.747664	0.252336	0.5	0.5
37	0.793814	0.206186	0.61658	0.38342	0.320346	0.679654	0.655172	0.344828	0.711111	0.288889	0.5	0.5
38	0.773869	0.226131	0.611111	0.388889	0.298851	0.701149	0.645161	0.354839	0.677966	0.322034	0.5	0.5
39	0.743961	0.256039	0.603306	0.396694	0.274914	0.725086	0.645161	0.354839	0.645161	0.354839	0.5	0.5
40	0.726415	0.273585	0.605469	0.394531	0.262987	0.737013	0.540541	0.459459	0.608365	0.391635	0.5	0.5
OL101:KL47 rmpA/A2+
pairwise_dist	2014_rmpA_frac_Intra_facility_pair	2014_rmpA_frac_Inter_facility_pair	2016_rmpA_frac_Intra_facility_pair	2016_rmpA_frac_Inter_facility_pair	2017_rmpA_frac_Intra_facility_pair	2017_rmpA_frac_Inter_facility_pair	2018_rmpA_frac_Intra_facility_pair	2018_rmpA_frac_Inter_facility_pair	2019_rmpA_frac_Intra_facility_pair	2019_rmpA_frac_Inter_facility_pair
0	0	0	1	0	0	0	1	0	0	0
1	1	0	1	0	1	0	1	0	0	0
2	1	0	1	0	1	0	0.888889	0.111111	1	0
3	1	0	1	0	1	0	0.846154	0.153846	1	0
4	1	0	1	0	1	0	0.882353	0.117647	1	0
5	1	0	0.692308	0.307692	1	0	0.842105	0.157895	1	0
6	1	0	0.666667	0.333333	1	0	0.857143	0.142857	1	0
7	1	0	0.55	0.45	1	0	0.875	0.125	1	0
8	1	0	0.458333	0.541667	1	0	0.88	0.12	1	0
9	1	0	0.481481	0.518519	1	0	0.884615	0.115385	1	0
10	1	0	0.548387	0.451613	1	0	0.892857	0.107143	1	0
11	1	0	0.558824	0.441176	1	0	0.911765	0.0882353	1	0
12	1	0	0.594595	0.405405	1	0	0.925	0.075	1	0
13	1	0	0.651163	0.348837	1	0	0.893617	0.106383	1	0
14	1	0	0.659091	0.340909	1	0	0.9	0.1	1	0
15	1	0	0.666667	0.333333	1	0	0.896552	0.103448	1	0
16	1	0	0.673913	0.326087	1	0	0.901639	0.0983607	1	0
17	1	0	0.673913	0.326087	1	0	0.909091	0.0909091	1	0
18	1	0	0.673913	0.326087	1	0	0.910448	0.0895522	1	0
19	1	0	0.673913	0.326087	1	0	0.914286	0.0857143	1	0
20	1	0	0.673913	0.326087	1	0	0.890411	0.109589	1	0
21	1	0	0.673913	0.326087	1	0	0.891892	0.108108	1	0
22	1	0	0.673913	0.326087	1	0	0.886076	0.113924	1	0
23	1	0	0.673913	0.326087	1	0	0.86747	0.13253	1	0
24	1	0	0.673913	0.326087	1	0	0.860465	0.139535	1	0
25	1	0	0.673913	0.326087	1	0	0.842697	0.157303	1	0
26	1	0	0.673913	0.326087	1	0	0.835165	0.164835	1	0
27	1	0	0.673913	0.326087	1	0	0.826087	0.173913	1	0
28	1	0	0.673913	0.326087	1	0	0.8	0.2	1	0
29	1	0	0.673913	0.326087	1	0	0.793814	0.206186	1	0
30	1	0	0.673913	0.326087	1	0	0.777778	0.222222	1	0
31	1	0	0.673913	0.326087	1	0	0.77	0.23	1	0
32	1	0	0.673913	0.326087	1	0	0.762376	0.237624	1	0
33	1	0	0.673913	0.326087	1	0	0.754902	0.245098	1	0
34	1	0	0.673913	0.326087	1	0	0.754902	0.245098	1	0
35	1	0	0.673913	0.326087	1	0	0.754902	0.245098	1	0
36	1	0	0.673913	0.326087	1	0	0.754902	0.245098	1	0
37	1	0	0.673913	0.326087	1	0	0.754902	0.245098	1	0
38	1	0	0.673913	0.326087	1	0	0.754902	0.245098	0.857143	0.142857
39	1	0	0.673913	0.326087	1	0	0.754902	0.245098	0.857143	0.142857
40	1	0	0.673913	0.326087	1	0	0.754902	0.245098	0.75	0.25
OL101:KL47 rmpA/A2-
pairwise_dist	2014_nonrmpA_frac_Intra_facility_pair	2014_nonrmpA_frac_Inter_facility_pair	2015_nonrmpA_frac_Intra_facility_pair	2015_nonrmpA_frac_Inter_facility_pair	2016_nonrmpA_frac_Intra_facility_pair	2016_nonrmpA_frac_Inter_facility_pair	2017_nonrmpA_frac_Intra_facility_pair	2017_nonrmpA_frac_Inter_facility_pair	2018_nonrmpA_frac_Intra_facility_pair	2018_nonrmpA_frac_Inter_facility_pair	2019_nonrmpA_frac_Intra_facility_pair	2019_nonrmpA_frac_Inter_facility_pair
0	0	0	1	0	1	0	1	0	0.888889	0.111111	0	0
1	0	0	0.714286	0.285714	1	0	1	0	0.892857	0.107143	0	0
2	1	0	0.6875	0.3125	1	0	1	0	0.934783	0.0652174	0	0
3	1	0	0.68	0.32	1	0	1	0	0.938776	0.0612245	0	0
4	1	0	0.666667	0.333333	0.833333	0.166667	1	0	0.958904	0.0410959	0	0
5	1	0	0.682927	0.317073	0.846154	0.153846	1	0	0.961039	0.038961	0	0
6	1	0	0.708333	0.291667	0.866667	0.133333	0.666667	0.333333	0.964286	0.0357143	0	0
7	1	0	0.735849	0.264151	0.866667	0.133333	0.5	0.5	0.964286	0.0357143	0	0
8	1	0	0.745455	0.254545	0.8125	0.1875	0.5	0.5	0.965116	0.0348837	1	0
9	1	0	0.75	0.25	0.8125	0.1875	0.5	0.5	0.965116	0.0348837	1	0
10	1	0	0.75	0.25	0.823529	0.176471	0.5	0.5	0.965116	0.0348837	1	0
11	1	0	0.754386	0.245614	0.823529	0.176471	0.5	0.5	0.965116	0.0348837	1	0
12	1	0	0.766667	0.233333	0.823529	0.176471	0.5	0.5	0.965116	0.0348837	1	0
13	1	0	0.770492	0.229508	0.736842	0.263158	0.5	0.5	0.965116	0.0348837	1	0
14	1	0	0.770492	0.229508	0.736842	0.263158	0.5	0.5	0.965116	0.0348837	1	0
15	1	0	0.774194	0.225806	0.75	0.25	0.5	0.5	0.965116	0.0348837	1	0
16	1	0	0.774194	0.225806	0.681818	0.318182	0.5	0.5	0.965116	0.0348837	1	0
17	1	0	0.774194	0.225806	0.652174	0.347826	0.5	0.5	0.965116	0.0348837	1	0
18	1	0	0.774194	0.225806	0.666667	0.333333	0.5	0.5	0.965116	0.0348837	1	0
19	1	0	0.774194	0.225806	0.666667	0.333333	0.5	0.5	0.965116	0.0348837	1	0
20	1	0	0.774194	0.225806	0.64	0.36	0.5	0.5	0.965116	0.0348837	1	0
21	1	0	0.774194	0.225806	0.64	0.36	0.5	0.5	0.965116	0.0348837	1	0
22	1	0	0.774194	0.225806	0.64	0.36	0.5	0.5	0.965116	0.0348837	1	0
23	1	0	0.774194	0.225806	0.64	0.36	0.5	0.5	0.965116	0.0348837	1	0
24	1	0	0.746269	0.253731	0.484848	0.515152	0.5	0.5	0.965116	0.0348837	1	0
25	1	0	0.736842	0.263158	0.484848	0.515152	0.5	0.5	0.965116	0.0348837	1	0
26	0.928571	0.0714286	0.728395	0.271605	0.484848	0.515152	0.5	0.5	0.965116	0.0348837	1	0
27	0.875	0.125	0.727273	0.272727	0.484848	0.515152	0.5	0.5	0.965116	0.0348837	1	0
28	0.833333	0.166667	0.707071	0.292929	0.484848	0.515152	0.5	0.5	0.965116	0.0348837	1	0
29	0.789474	0.210526	0.695238	0.304762	0.484848	0.515152	0.5	0.5	0.965116	0.0348837	1	0
30	0.772727	0.227273	0.690909	0.309091	0.484848	0.515152	0.5	0.5	0.965116	0.0348837	0.5	0.5
31	0.708333	0.291667	0.698276	0.301724	0.5	0.5	0.5	0.5	0.965116	0.0348837	0.5	0.5
32	0.68	0.32	0.694915	0.305085	0.487179	0.512821	0.5	0.5	0.965116	0.0348837	0.5	0.5
33	0.642857	0.357143	0.696721	0.303279	0.44186	0.55814	0.5	0.5	0.965116	0.0348837	0.5	0.5
34	0.655172	0.344828	0.693548	0.306452	0.44186	0.55814	0.5	0.5	0.965116	0.0348837	0.5	0.5
35	0.571429	0.428571	0.695312	0.304688	0.466667	0.533333	0.4	0.6	0.965116	0.0348837	0.5	0.5
36	0.575	0.425	0.704545	0.295455	0.468085	0.531915	0.4	0.6	0.902174	0.0978261	0.5	0.5
37	0.581395	0.418605	0.664384	0.335616	0.45283	0.54717	0.4	0.6	0.838384	0.161616	0.5	0.5
38	0.54	0.46	0.636905	0.363095	0.424242	0.575758	0.4	0.6	0.805825	0.194175	0.5	0.5
39	0.537037	0.462963	0.630769	0.369231	0.378378	0.621622	0.4	0.6	0.783019	0.216981	0.5	0.5
40	0.5	0.5	0.625	0.375	0.4	0.6	0.4	0.6	0.761468	0.238532	0.5	0.5
O2v1:KL64
pairwise_dist	2014_frac_Intra_facility_pair	2014_frac_Inter_facility_pair	2015_frac_Intra_facility_pair	2015_fac_Inter_facility_pair	2016_frac_Intra_facility_pair	2016_frac_Inter_facility_pair	2017_frac_Intra_facility_pair	2017_frac_Inter_facility_pair	2018_frac_Intra_facility_pair	2018_frac_Inter_facility_pair	2019_frac_Intra_facility_pair	2019_frac_Inter_facility_pair
0	0	0	1	0	1	0	1	0	0.875	0.125	0.967742	0.0322581
1	1	0	1	0	1	0	1	0	0.944444	0.0555556	0.94186	0.0581395
2	1	0	1	0	1	0	1	0	0.96	0.04	0.904348	0.0956522
3	1	0	1	0	1	0	1	0	0.944444	0.0555556	0.895105	0.104895
4	1	0	1	0	1	0	1	0	0.886792	0.113208	0.892655	0.107345
5	1	0	1	0	1	0	1	0	0.838235	0.161765	0.899038	0.100962
6	1	0	1	0	1	0	1	0	0.839506	0.160494	0.898678	0.101322
7	1	0	1	0	1	0	1	0	0.819149	0.180851	0.893443	0.106557
8	1	0	1	0	1	0	1	0	0.809091	0.190909	0.861314	0.138686
9	1	0	1	0	1	0	1	0	0.813008	0.186992	0.840764	0.159236
10	1	0	1	0	0.990909	0.00909091	1	0	0.798561	0.201439	0.8125	0.1875
11	1	0	1	0	0.991803	0.00819672	1	0	0.795918	0.204082	0.770992	0.229008
12	1	0	1	0	0.992424	0.00757576	1	0	0.795181	0.204819	0.74424	0.25576
13	1	0	1	0	0.992806	0.00719424	0.992647	0.00735294	0.796791	0.203209	0.735808	0.264192
14	0.5	0.5	1	0	0.992958	0.00704225	0.985856	0.0141443	0.788732	0.211268	0.714876	0.285124
15	0.5	0.5	1	0	0.993007	0.00699301	0.982456	0.0175439	0.785714	0.214286	0.690058	0.309942
16	0.6	0.4	1	0	0.986301	0.0136986	0.983161	0.0168394	0.776515	0.223485	0.63621	0.36379
17	0.571429	0.428571	0.988764	0.011236	0.966443	0.033557	0.984049	0.0159509	0.754209	0.245791	0.590909	0.409091
18	0.571429	0.428571	0.988764	0.011236	0.948052	0.0519481	0.984884	0.0151163	0.735632	0.264368	0.565101	0.434899
19	0.571429	0.428571	0.978495	0.0215054	0.936306	0.0636943	0.986022	0.0139785	0.729665	0.270335	0.537815	0.462185
20	0.571429	0.428571	0.968085	0.0319149	0.898204	0.101796	0.987366	0.0126336	0.721074	0.278926	0.504844	0.495156
21	0.571429	0.428571	0.969697	0.030303	0.853933	0.146067	0.985841	0.0141593	0.693262	0.306738	0.481196	0.518804
22	0.571429	0.428571	0.955357	0.0446429	0.844086	0.155914	0.984206	0.0157938	0.679627	0.320373	0.454086	0.545914
23	0.571429	0.428571	0.939655	0.0603448	0.811224	0.188776	0.983949	0.0160514	0.666211	0.333789	0.433135	0.566865
24	0.625	0.375	0.922481	0.0775194	0.759259	0.240741	0.98125	0.01875	0.638452	0.361548	0.418388	0.581612
25	0.666667	0.333333	0.89726	0.10274	0.711864	0.288136	0.977812	0.0221882	0.616975	0.383025	0.409222	0.590778
26	0.666667	0.333333	0.88125	0.11875	0.68	0.32	0.972243	0.0277569	0.59144	0.40856	0.392108	0.607892
27	0.666667	0.333333	0.851064	0.148936	0.64794	0.35206	0.966883	0.0331174	0.565789	0.434211	0.374667	0.625333
28	0.666667	0.333333	0.809756	0.190244	0.625442	0.374558	0.963585	0.0364146	0.536918	0.463082	0.360885	0.639115
29	0.666667	0.333333	0.807175	0.192825	0.601286	0.398714	0.964384	0.0356164	0.51757	0.48243	0.356055	0.643945
30	0.666667	0.333333	0.778723	0.221277	0.589506	0.410494	0.964286	0.0357143	0.504071	0.495929	0.345691	0.654309
31	0.666667	0.333333	0.778689	0.221311	0.566474	0.433526	0.958028	0.041972	0.490221	0.509779	0.334017	0.665983
32	0.666667	0.333333	0.753906	0.246094	0.553134	0.446866	0.952941	0.0470588	0.479304	0.520696	0.320629	0.679371
33	0.666667	0.333333	0.723881	0.276119	0.544271	0.455729	0.949416	0.0505837	0.463818	0.536182	0.308609	0.691391
34	0.666667	0.333333	0.721612	0.278388	0.529557	0.470443	0.942418	0.0575816	0.448947	0.551053	0.299172	0.700828
35	0.666667	0.333333	0.711744	0.288256	0.50905	0.49095	0.940364	0.0596359	0.433059	0.566941	0.291993	0.708007
36	0.666667	0.333333	0.715753	0.284247	0.505423	0.494577	0.940049	0.0599506	0.414894	0.585106	0.287977	0.712023
37	0.666667	0.333333	0.710884	0.289116	0.494845	0.505155	0.93984	0.0601596	0.398165	0.601835	0.28272	0.71728
38	0.666667	0.333333	0.713805	0.286195	0.485493	0.514507	0.939868	0.0601323	0.376293	0.623707	0.274024	0.725976
39	0.666667	0.333333	0.71	0.29	0.483395	0.516605	0.939161	0.0608387	0.358483	0.641517	0.266656	0.733344
40	0.666667	0.333333	0.706271	0.293729	0.472855	0.527145	0.938215	0.0617849	0.339731	0.660269	0.261119	0.738881
O2v1:KL64 rmpA/A2+
pairwise_dist	2015_rmpA_fraction_Intra_facility_pair	2015_rmpA_frac_Inter_facility_pair	2016_rmpA_fram_Intra_facility_pair	2016_rmpA_frac_Inter_facility_pair	2017_rmpA_frac_Intra_facility_pair	2017_rmpA_frac_Inter_facility_pair	2018_rmpA_frac_Intra_facility_pair	2018_rmpA_frac_Inter_facility_pair	2019_rmpA_frac_Intra_facility_pair	2019_rmpA_frac_Inter_facility_pair
0	0	0	0	0	1	0	0.857143	0.142857	0.96	0.04
1	1	0	0	0	1	0	0.923077	0.0769231	0.921875	0.078125
2	1	0	1	0	1	0	0.944444	0.0555556	0.884211	0.115789
3	1	0	1	0	1	0	0.92	0.08	0.889764	0.110236
4	1	0	1	0	1	0	0.875	0.125	0.891892	0.108108
5	1	0	1	0	1	0	0.875	0.125	0.892857	0.107143
6	1	0	1	0	1	0	0.828125	0.171875	0.896907	0.103093
7	1	0	1	0	1	0	0.8	0.2	0.890995	0.109005
8	1	0	1	0	1	0	0.777778	0.222222	0.862661	0.137339
9	1	0	1	0	1	0	0.781609	0.218391	0.837736	0.162264
10	1	0	1	0	1	0	0.769231	0.230769	0.813953	0.186047
11	1	0	1	0	1	0	0.772277	0.227723	0.786982	0.213018
12	1	0	1	0	1	0	0.792793	0.207207	0.775623	0.224377
13	1	0	1	0	0.991952	0.00804829	0.774194	0.225806	0.772251	0.227749
14	1	0	1	0	0.98694	0.0130597	0.772414	0.227586	0.756219	0.243781
15	1	0	1	0	0.976991	0.0230088	0.74375	0.25625	0.749403	0.250597
16	1	0	1	0	0.977586	0.0224138	0.735632	0.264368	0.730512	0.269488
17	1	0	1	0	0.978548	0.0214521	0.705263	0.294737	0.693089	0.306911
18	1	0	1	0	0.979592	0.0204082	0.691176	0.308824	0.666034	0.333966
19	1	0	1	0	0.980769	0.0192308	0.658228	0.341772	0.645614	0.354386
20	1	0	1	0	0.98156	0.0184397	0.64751	0.35249	0.610845	0.389155
21	1	0	1	0	0.983095	0.0169051	0.652459	0.347541	0.573487	0.426513
22	1	0	1	0	0.981928	0.0180723	0.662125	0.337875	0.55302	0.44698
23	1	0	1	0	0.982571	0.0174292	0.637232	0.362768	0.516908	0.483092
24	1	0	1	0	0.980412	0.0195876	0.622642	0.377358	0.490175	0.509825
25	1	0	1	0	0.980373	0.0196271	0.60367	0.39633	0.467917	0.532083
26	1	0	1	0	0.978032	0.0219675	0.598055	0.401945	0.434706	0.565294
27	1	0	1	0	0.976679	0.0233209	0.589001	0.410999	0.41875	0.58125
28	1	0	1	0	0.969203	0.0307971	0.55871	0.44129	0.403181	0.596819
29	1	0	1	0	0.965272	0.0347284	0.548043	0.451957	0.38101	0.61899
30	1	0	1	0	0.961672	0.0383275	0.543142	0.456858	0.371353	0.628647
31	1	0	1	0	0.961897	0.0381033	0.529657	0.470343	0.367493	0.632507
32	1	0	1	0	0.962594	0.0374065	0.522073	0.477927	0.359777	0.640223
33	1	0	1	0	0.962357	0.0376432	0.50495	0.49505	0.352572	0.647428
34	1	0	1	0	0.960912	0.0390879	0.495734	0.504266	0.341855	0.658145
35	1	0	1	0	0.961322	0.0386785	0.47486	0.52514	0.332331	0.667669
36	1	0	1	0	0.961569	0.0384307	0.46858	0.53142	0.322253	0.677747
37	1	0	1	0	0.961569	0.0384307	0.462349	0.537651	0.30732	0.69268
38	1	0	1	0	0.958566	0.0414343	0.451636	0.548364	0.297497	0.702503
39	1	0	1	0	0.958566	0.0414343	0.437762	0.562238	0.290474	0.709526
40	1	0	1	0	0.958828	0.0411718	0.422922	0.577078	0.284794	0.715206
O2v1:KL64 rmpA/A2-
pairwise_dist	2014_nonrmpA_frac_Intra_facility_pair	2014_nonrmpA_frac_Inter_facility_pair	2015_nonrmpA_frac_Intra_facility_pair	2015_nonrmpA_frac_Inter_facility_pair	2016_nonrmpA_frac_Intra_facility_pair	2016_nonrmpA_frac_Inter_facility_pair	2017_nonrmpA_frac_Intra_facility_pair	2017_nonrmpA_frac_Inter_facility_pair	2018_nonrmpA_frac_Intra_facility_pair	2018_nonrmpA_frac_Inter_facility_pair	2019_nonrmpA_frac_Intra_facility_pair	2019_nonrmpA_frac_Inter_facility_pair
0	0	0	1	0	0	0	0	0	0	0	1	0
1	1	0	1	0	1	0	0	0	1	0	1	0
2	1	0	1	0	1	0	0	0	1	0	1	0
3	1	0	1	0	1	0	0	0	1	0	1	0
4	1	0	1	0	1	0	0	0	1	0	1	0
5	1	0	1	0	1	0	0	0	1	0	1	0
6	1	0	1	0	1	0	1	0	1	0	1	0
7	1	0	1	0	1	0	1	0	1	0	1	0
8	1	0	1	0	1	0	1	0	1	0	1	0
9	1	0	1	0	1	0	1	0	1	0	1	0
10	1	0	1	0	1	0	1	0	1	0	1	0
11	1	0	1	0	1	0	1	0	1	0	1	0
12	1	0	1	0	1	0	1	0	1	0	1	0
13	1	0	1	0	1	0	1	0	1	0	0.923077	0.0769231
14	1	0	1	0	1	0	1	0	1	0	0.928571	0.0714286
15	1	0	1	0	0.97561	0.0243902	1	0	1	0	0.933333	0.0666667
16	0.5	0.5	1	0	0.97561	0.0243902	1	0	1	0	0.9375	0.0625
17	0.333333	0.666667	1	0	0.954545	0.0454545	1	0	1	0	0.947368	0.0526316
18	0.5	0.5	1	0	0.934783	0.0652174	1	0	1	0	0.96	0.04
19	0.6	0.4	1	0	0.88	0.12	1	0	1	0	0.96	0.04
20	0.5	0.5	0.988095	0.0119048	0.851852	0.148148	1	0	1	0	0.961538	0.0384615
21	0.5	0.5	0.976471	0.0235294	0.783333	0.216667	1	0	1	0	0.961538	0.0384615
22	0.571429	0.428571	0.977273	0.0227273	0.746032	0.253968	0.875	0.125	1	0	0.961538	0.0384615
23	0.571429	0.428571	0.967742	0.0322581	0.701493	0.298507	0.875	0.125	1	0	0.961538	0.0384615
24	0.571429	0.428571	0.967742	0.0322581	0.657534	0.342466	0.875	0.125	1	0	0.965517	0.0344828
25	0.571429	0.428571	0.96875	0.03125	0.636364	0.363636	0.875	0.125	1	0	0.965517	0.0344828
26	0.571429	0.428571	0.960784	0.0392157	0.590361	0.409639	0.8	0.2	0.9	0.1	0.935484	0.0645161
27	0.571429	0.428571	0.93578	0.0642202	0.553191	0.446809	0.8	0.2	0.818182	0.181818	0.852941	0.147059
28	0.625	0.375	0.933333	0.0666667	0.495238	0.504762	0.8	0.2	0.771429	0.228571	0.852941	0.147059
29	0.666667	0.333333	0.889706	0.110294	0.456897	0.543103	0.8	0.2	0.74359	0.25641	0.852941	0.147059
30	0.666667	0.333333	0.871429	0.128571	0.448	0.552	0.8	0.2	0.673913	0.326087	0.805556	0.194444
31	0.666667	0.333333	0.864865	0.135135	0.424242	0.575758	0.8	0.2	0.611111	0.388889	0.763158	0.236842
32	0.666667	0.333333	0.843373	0.156627	0.416667	0.583333	0.8	0.2	0.568966	0.431034	0.785714	0.214286
33	0.666667	0.333333	0.835227	0.164773	0.386076	0.613924	0.75	0.25	0.479452	0.520548	0.772727	0.227273
34	0.666667	0.333333	0.806452	0.193548	0.360465	0.639535	0.714286	0.285714	0.433735	0.566265	0.772727	0.227273
35	0.666667	0.333333	0.765306	0.234694	0.336898	0.663102	0.714286	0.285714	0.425287	0.574713	0.708333	0.291667
36	0.666667	0.333333	0.757576	0.242424	0.321429	0.678571	0.588235	0.411765	0.391753	0.608247	0.62963	0.37037
37	0.666667	0.333333	0.740196	0.259804	0.323529	0.676471	0.55	0.45	0.348624	0.651376	0.548387	0.451613
38	0.666667	0.333333	0.723005	0.276995	0.320755	0.679245	0.571429	0.428571	0.333333	0.666667	0.539683	0.460317
39	0.666667	0.333333	0.719626	0.280374	0.318182	0.681818	0.571429	0.428571	0.305344	0.694656	0.507463	0.492537
40	0.666667	0.333333	0.712963	0.287037	0.320513	0.679487	0.545455	0.454545	0.288732	0.711268	0.447368	0.552632
